# Supplementary material for: Decoding plant defense signaling using the defenseless mutant
Source: New Phytol. 2026 Jan 23;250(2):1141–56. doi: 10.1111/nph.70939 (PMC13001020; doi:10.1111/nph.70939)
Supplement: Supplementary file 2 — Table S1 Primer sequences for genotyping and RT‐qPCR, along with references. [file NPH-250-1141-s003.xlsx]

## Sheet: Sheet1
New Phytologist Supporting Information
Article title: Decoding plant defense signaling using the defenseless mutant
Authors: Bikash Baral and Mikael Brosché
Article acceptance date: 6 January 2026
Table S1 Primer sequences for genotyping and RT-qPCR, along with references.

## Sheet: Primers
Primers used for genotyping
Mutant name	AGI code	Mutant	Primer-F	Primer-R	Marker type/restriction enzyme	Additional information	References
abi1-1	AT4G26080	EMS	AAGATGCTGTTTCGACTATACC	TTTCTCCTTAGCTATCTCCTCC	CAPS/NcoI	Gift from Dr Julian Schroeder	https://academic.oup.com/plphys/article/162/3/1652/6110856
coi1-16	AT2G39940	EMS	GCTTGCTCAGCACAACACAT	GACGCATTCCCAAGTATGTAG	CAPS/Hpy188III		https://link.springer.com/article/10.1007/s00425-002-0787-4
ein2-1	AT5G03280	EMS	ctcggtctatgatttgccagagaa	CAGAGTCTTCCTTAAGACTACTAACTC	CAPS/XhoI		https://www.science.org/doi/full/10.1126/science.284.5423.2148
eds1-2	AT3G48090	Deletion	AGATCAATGGCGTTTGAAGCTCTTA	ACCCCATCATGAGACCATTTCAATC	deletion	Gift from Dr Jane Parker	https://doi.org/10.1105/tpc.105.039982
rbohD	AT5G47910	dSpm transposon insertion (number not available)	GTCGCCAAAGGAGGCGCCGA	GGATACTGATCATAGGCGTGGCTCCA	transposon	Gift from Dr Miguel torres	https://www.pnas.org/doi/abs/10.1073/pnas.012452499	https://www.nature.com/articles/ng1639
			Use together with:
			Spm32	TACGAATAAGAGCGTCCATTTTAGACTGA
			Spm1	CTTATTTCAGTAAGAGTGTGGGGTTTTGG
sid2-1	AT1G74710	EMS	CAACCACCTGGTGCACCAGC	AAGCAAAATGTTTGAGTCAGCA	CAPS/MunI		https://www.nature.com/articles/35107108
Primers used for qPCR
Gene	AGI code	Forward Primer	Reverse Primer	Amplification Efficiency
ERF109	AT4G34410	CTTATGATCGAGCCGCGATT	TCCTCCGTTCCATTGCTCTG	1.714
CML37	At5g42380	TGGGTTTGATCAGAATGACG	GGGAAGGAAGATGTCCCAAT	1.734
GolS	AT2G47180	GTTCACTACTGTGCAGCGGG	TGTGTCCACAACGGTAACAGG	1.919
HAI1	AT5G59220	ATGGCCATGGCTGTTCCCATGTAG	TCCCAGTCAGCATCAGCTTCAAAC	1.886
MDHAR	At3g09940	GACGTGTTATCCGAGGAAGG	GACCCAATGTCTCAAAGAGAGG	1.884
NCED3	AT3G14440	TCGAAGCAGGGATGGTCAACAG	GCTCGGCTAAAGCCAAGTAAGC	1.752
ORA59	At1g06160	ATCAGGCGGCTTTCGCTTTG	CTTCCGGAGAGATTCTTCAACGAC	1.852
PLA2A	At2g26560	CGGGTTGTAACGAAAATGCT	TGCATGAGGTGAACGAATGT	1.778
RAP2.6	At1g43160	ACGTGTATGGCTTGGGACAT	CGGGGAAATTAAGCTTTGCT	1.865
RD20	At2g33380	ACGATGGAATCGTCTATCCTTGGG	AATGGTGATGGCACCCAACTCG	1.838
WRKY75	At5g13080	AGGCCGTCAAGAACAACAAG	ACGACCACTTCTTGGTCCAC	1.867
ZAT12	At5g59820	CATCCGCAGATTTAGGAAACTT	ACGTCGGCAAAATAGGCTAA	1.926
Reference genes
PP2AA3	At1g13320	GCGGTTGTGGAGAACATGATACG	GAACCAAACACAATTCGTTGCTG	1.854
TIP41	At4g34270	GTGAAAACTGTTGGAGAGAAGCAA	TCAACTGGATACCCTTTCGCA	1.867
YLS8	At5g08290	TTACTGTTTCGGTTGTTCTCCATTT	CACTGAATCATGTTCGAAGCAAGT	1.822
