# Supplementary material for: Decoding plant defense signaling using the defenseless mutant
Source: New Phytol. 2026 Jan 23;250(2):1141–56. doi: 10.1111/nph.70939 (PMC13001020; doi:10.1111/nph.70939)
Supplement: Supplementary file 3 — Table S2 Differentially expressed genes after ozone treatment in Col‐0 and defenseless. [file NPH-250-1141-s004.xlsx]

## Sheet: Sheet1
New Phytologist Supporting Information
Article title: Decoding plant defense signaling using the defenseless mutant
Authors: Bikash Baral and Mikael Brosché
Article acceptance date: 6 January 2026
Table S2 Differentially expressed genes after ozone treatment in Col-0 and defenseless.

## Sheet: Col0_Ozone_up
	baseMean	log2FoldChange	lfcSE	stat	pvalue	padj		Genes upregulated by ozone in Col-0
AT4G31950	6159.81	14.7084	1.21692	12.0865	1.24409e-33	4.65078e-32
AT5G36970	733.572	12.7325	1.26418	10.0718	7.36242e-24	1.57461e-22
AT5G52400	754.846	12.1677	1.26224	9.63983	5.42783e-22	1.01623e-20
AT3G43250	233.577	12.0585	1.2976	9.29293	1.50102e-20	2.54981e-19
AT3G25490	397.395	11.7302	1.26466	9.27532	1.77082e-20	2.99234e-19
AT1G14540	9985.46	11.372	0.629991	18.0511	7.73221e-73	1.77857e-70
AT2G02340	187.965	10.8822	1.21151	8.98241	2.649e-19	4.10686e-18
AT1G66570	110.658	10.7673	1.28257	8.39509	4.65526e-17	6.0068e-16
AT1G75830	98.1514	10.6286	1.27464	8.3385	7.52374e-17	9.56572e-16
AT1G71520	2242.5	10.5872	0.837334	12.644	1.20758e-36	5.16534e-35
AT2G40113	103.753	10.5799	1.21744	8.69032	3.61432e-18	5.06679e-17
AT4G22030	214.363	10.572	1.25043	8.45466	2.79912e-17	3.66848e-16
AT2G35980	9505.13	10.537	0.924173	11.4016	4.1073e-30	1.27355e-28
AT1G36600	157.493	10.4655	1.27083	8.23516	1.79312e-16	2.21459e-15
AT2G33710	3049.12	10.3288	0.593793	17.3945	9.07493e-68	1.63654e-65
AT1G60750	89.8792	10.1725	1.38608	7.33908	2.15061e-13	2.09232e-12
AT4G08770	4913.81	10.0857	1.49825	6.73166	1.67737e-11	1.35573e-10
AT1G19320	175.354	9.91872	1.70496	5.81758	5.9707e-09	3.70878e-08
AT1G43160	38.2226	9.91524	3.1701	3.12774	0.00176156	0.00496364
AT2G44070	122.213	9.68709	1.15514	8.38605	5.02734e-17	6.4795e-16
AT1G11610	60.0287	9.65178	1.42749	6.76135	1.36709e-11	1.11649e-10
AT1G51913	56.2818	9.54021	1.32614	7.19399	6.29237e-13	5.84677e-12
AT2G30770	3406.01	9.43831	0.770617	12.2477	1.72764e-34	6.66858e-33
AT5G36925	1238.26	9.39971	0.547371	17.1725	4.26819e-66	7.02289e-64
AT5G57510	346.527	9.34229	1.23682	7.55347	4.23805e-14	4.35037e-13
AT3G26830	45639.3	9.25035	0.743989	12.4335	1.72033e-35	6.99995e-34
AT2G39530	204.241	9.24719	1.06029	8.72141	2.74768e-18	3.88327e-17
AT1G15540	153.164	9.2351	1.08059	8.54639	1.27e-17	1.71223e-16
AT2G31345	242.768	9.22427	1.24802	7.3911	1.45619e-13	1.4328e-12
AT5G64905	1913.09	9.21547	0.506199	18.2052	4.6896e-74	1.11277e-71
AT1G11925	77.6692	9.21371	1.34656	6.84242	7.78674e-12	6.54226e-11
AT5G41730	1693.33	9.16597	0.655021	13.9934	1.71064e-44	1.08015e-42
AT2G30750	17928.2	9.13891	0.341201	26.7845	4.89602e-158	2.20732e-154
AT1G51915	44.7301	9.13462	1.35101	6.76131	1.36751e-11	1.11649e-10
AT3G02840	11454.8	9.13086	0.416166	21.9405	1.06821e-106	9.2614e-104
AT5G01490	80.1643	9.09633	1.21589	7.48122	7.36336e-14	7.44327e-13
AT1G47130	2372.63	9.0355	0.723936	12.4811	9.47066e-36	3.90288e-34
AT1G06983	129.603	9.02634	1.21902	7.40457	1.3158e-13	1.2992e-12
AT3G44830	883.767	9.02462	0.583593	15.4639	6.08051e-54	6.09186e-52
AT3G26190	22.6526	8.99547	1.58903	5.66099	1.50501e-08	8.90909e-08
AT5G64750	2236.63	8.99481	0.418011	21.5181	1.05352e-102	7.42139e-100
AT2G37430	4538.62	8.90472	1.19434	7.45577	8.93461e-14	8.96324e-13
AT5G41755	79.3979	8.88395	1.37809	6.44657	1.14406e-10	8.5537e-10
AT5G56960	9259.87	8.86527	0.390397	22.7084	3.70269e-114	4.63701e-111
AT1G15520	99756.5	8.84226	0.337664	26.1866	3.78146e-151	1.06552e-147
AT5G64890	145.963	8.83278	1.06568	8.2884	1.14784e-16	1.44148e-15
AT3G49620	3910.86	8.82313	1.24268	7.10008	1.24683e-12	1.13423e-11
AT5G13080	1324.58	8.80292	0.863221	10.1978	2.02898e-24	4.4709e-23
AT2G25295	126.593	8.749	1.24245	7.04175	1.8984e-12	1.69682e-11
AT4G11500	22.12	8.74097	1.3654	6.40177	1.53583e-10	1.13436e-09
AT3G46340	18.5493	8.7351	1.66227	5.25492	1.48089e-07	7.79777e-07
AT1G06135	136.197	8.70759	1.20835	7.2062	5.75365e-13	5.37723e-12
AT5G51060	9540.75	8.69894	0.474268	18.3418	3.83629e-75	9.50305e-73
AT3G49845	61.2166	8.67465	1.37227	6.3214	2.59208e-10	1.87098e-09
AT4G19360	29.4372	8.65544	1.40358	6.1667	6.97295e-10	4.80239e-09
AT3G54150	12746.4	8.65452	1.04832	8.25562	1.51117e-16	1.87582e-15
AT1G56060	15658.6	8.63518	0.433759	19.9078	3.48203e-88	1.28675e-85
AT5G01380	2619.48	8.59306	0.863698	9.94915	2.54349e-23	5.2457e-22
AT1G54957	40.4034	8.57655	1.38911	6.17415	6.65205e-10	4.58845e-09
AT1G08795	49.4665	8.56834	1.40875	6.08223	1.18523e-09	7.93979e-09
AT1G53625	1579.1	8.52741	1.06606	7.99898	1.25456e-15	1.44878e-14
AT3G23123	30.653	8.48672	1.34571	6.30651	2.85394e-10	2.04819e-09
AT3G49540	256.998	8.47172	0.775024	10.9309	8.20206e-28	2.23839e-26
AT3G09280	72.5945	8.45308	1.30109	6.49693	8.19731e-11	6.23427e-10
AT1G16230	23.4896	8.43181	1.33498	6.31605	2.68341e-10	1.93257e-09
AT1G74080	434.072	8.39331	0.608119	13.8021	2.47619e-43	1.48059e-41
AT2G40170	63.3908	8.39085	1.2607	6.6557	2.81957e-11	2.24114e-10
AT1G72070	38.6295	8.37989	1.27765	6.55883	5.4232e-11	4.18807e-10
AT4G11170	9359.09	8.37135	0.895636	9.34682	9.03214e-21	1.55898e-19
AT5G24910	27.7403	8.3459	1.38335	6.03311	1.60833e-09	1.06102e-08
AT1G09745	52	8.34363	1.2672	6.58433	4.56946e-11	3.55312e-10
AT1G08860	3190.1	8.33898	1.36248	6.12042	9.33272e-10	6.32091e-09
AT4G23215	28.6174	8.33535	1.28934	6.46483	1.01412e-10	7.63285e-10
AT1G51920	401.536	8.32258	0.649072	12.8223	1.23033e-37	5.51375e-36
AT2G04040	1784.01	8.32102	0.544883	15.2712	1.18947e-52	1.1266e-50
AT5G03000	27.653	8.31104	1.28715	6.45693	1.06852e-10	8.02082e-10
AT3G50460	15.613	8.31062	1.48424	5.59923	2.15309e-08	1.25058e-07
AT3G19615	20.1053	8.29518	1.39599	5.94214	2.81332e-09	1.80267e-08
AT3G21520	4307.32	8.2923	0.43958	18.8641	2.24896e-79	6.75948e-77
AT1G76470	181.217	8.26027	0.736128	11.2212	3.20728e-29	9.43846e-28
AT1G32910	53.2985	8.23881	1.34953	6.10497	1.02823e-09	6.92509e-09
AT5G45090	207.698	8.23773	0.797076	10.3349	4.89769e-25	1.12427e-23
AT4G23700	1280.04	8.23652	0.429935	19.1576	8.3678e-82	2.73373e-79
AT2G08895	213.93	8.2348	1.25913	6.54007	6.14892e-11	4.73553e-10
AT5G41680	485.496	8.23443	0.563009	14.6257	1.92441e-48	1.47551e-46
AT1G68450	33.4012	8.21337	1.37639	5.96733	2.41166e-09	1.5577e-08
AT3G23250	6653.4	8.20976	0.679782	12.0771	1.39622e-33	5.20226e-32
AT1G48640	196.474	8.13248	0.888787	9.15009	5.68856e-20	9.24525e-19
AT2G34500	6140.58	8.13069	0.461227	17.6284	1.49091e-69	2.82421e-67
AT1G70170	1173.87	8.12704	0.575977	14.11	3.29542e-45	2.14697e-43
AT3G60120	623.193	8.1228	0.549764	14.7751	2.12145e-49	1.72021e-47
AT5G66890	814.288	8.11106	0.633054	12.8126	1.39424e-37	6.22355e-36
AT1G36640	21.5418	8.05285	1.34515	5.9866	2.14268e-09	1.39355e-08
AT3G25250	5029.02	8.04777	0.309675	25.9878	6.80443e-149	1.70428e-145
AT1G30850	45.7817	8.02968	1.26972	6.32399	2.54893e-10	1.84396e-09
AT5G37490	721.262	8.02659	1.28394	6.25154	4.06412e-10	2.8719e-09
AT2G35730	154.09	8.00836	0.792944	10.0995	5.55078e-24	1.19852e-22
AT3G23550	18990.8	7.99774	0.498955	16.029	8.01936e-58	9.93255e-56
AT4G28460	706.315	7.99718	0.63088	12.6762	8.01057e-37	3.44607e-35
AT5G44990	1552.95	7.96228	0.393509	20.234	4.91047e-91	2.12869e-88
AT1G30814	65.0537	7.9606	1.42364	5.59173	2.24823e-08	1.30215e-07
AT2G26560	49292.8	7.94503	0.640403	12.4063	2.41589e-35	9.77719e-34
AT4G39610	162.954	7.93263	1.09487	7.24527	4.31579e-13	4.08081e-12
AT2G14290	826.188	7.92626	0.918392	8.63058	6.1041e-18	8.4572e-17
AT2G23270	652.874	7.91877	0.586022	13.5128	1.31497e-41	7.26519e-40
AT1G57650	1122.49	7.89322	0.810758	9.73561	2.12543e-22	4.10201e-21
AT2G02010	86599.7	7.88356	0.277128	28.4474	5.25339e-178	5.9211e-174
AT1G07128	44.9723	7.87572	1.25778	6.26162	3.81006e-10	2.69574e-09
AT1G26420	6872.52	7.87161	0.375468	20.9648	1.37432e-97	7.55607e-95
AT2G21910	219.084	7.85605	1.07669	7.29648	2.95399e-13	2.83961e-12
AT2G35965	34.0104	7.84355	1.29173	6.07214	1.26219e-09	8.42782e-09
AT5G02780	5090.8	7.81943	0.423402	18.4681	3.73064e-76	9.55637e-74
AT4G39670	19815.1	7.81027	0.826561	9.44912	3.41697e-21	6.10343e-20
AT1G52200	13129.9	7.78486	0.392743	19.8218	1.9318e-87	7.02364e-85
AT4G01870	1395.99	7.75237	0.420679	18.4282	7.80146e-76	1.97596e-73
AT1G05675	10626.6	7.74125	1.13974	6.79212	1.10494e-11	9.13035e-11
AT1G79680	5126.55	7.70791	0.864869	8.91223	5.00175e-19	7.562e-18
AT5G39580	164.914	7.70047	1.21265	6.35012	2.15146e-10	1.56952e-09
AT5G67080	655.065	7.67622	0.523675	14.6584	1.19092e-48	9.28919e-47
AT1G36610	135.212	7.67502	0.984481	7.79601	6.38971e-15	7.00909e-14
AT3G23220	11.9425	7.65646	1.43291	5.34328	9.1279e-08	4.93077e-07
AT1G02920	81758.6	7.63725	0.429092	17.7986	7.24137e-71	1.51144e-68
AT5G20230	112410	7.59809	0.254464	29.8593	6.65808e-196	1.50086e-191
AT2G29150	16.3339	7.59162	1.4093	5.3868	7.17246e-08	3.93865e-07
AT3G03540	13.771	7.56375	1.68883	4.4787	7.51006e-06	3.16374e-05
AT1G13480	189.592	7.55888	0.698064	10.8283	2.52674e-27	6.66173e-26
AT5G06839	17.2017	7.54967	1.84458	4.0929	4.26008e-05	0.000160642
AT1G52900	26.1922	7.54371	1.35273	5.57668	2.45159e-08	1.41303e-07
AT2G02320	122.278	7.54048	0.78046	9.66157	4.39067e-22	8.24788e-21
AT1G51930	13.2416	7.5315	1.40035	5.3783	7.51927e-08	4.12106e-07
AT5G01050	52.6746	7.51904	1.26397	5.94875	2.70205e-09	1.7368e-08
AT5G42380	15715.7	7.51429	0.937371	8.01634	1.08944e-15	1.2685e-14
AT1G69920	236.449	7.50774	1.07279	6.99836	2.58983e-12	2.29224e-11
AT4G28085	754.809	7.50215	0.404529	18.5454	8.88026e-77	2.41179e-74
AT5G13490	23.0699	7.49753	1.44205	5.1992	2.00143e-07	1.03501e-06
AT1G57640	233.522	7.49494	0.834606	8.98021	2.70239e-19	4.18388e-18
AT4G13395	364.537	7.49201	0.471236	15.8986	6.47524e-57	7.52396e-55
AT3G15356	100390	7.49062	0.346007	21.6487	6.24611e-104	4.85517e-101
AT5G65600	2089.64	7.48273	0.432185	17.3137	3.7067e-67	6.33003e-65
AT1G56250	6780.91	7.47966	0.378864	19.7423	9.3393e-87	3.28948e-84
AT5G44570	25.893	7.43557	1.63677	4.54284	5.55026e-06	2.38916e-05
AT2G15780	9.59046	7.43089	1.54539	4.80842	1.52128e-06	7.0243e-06
AT1G66700	4299.31	7.42536	0.736255	10.0853	6.41629e-24	1.38143e-22
AT1G59950	1348.68	7.41806	0.808942	9.17007	4.72692e-20	7.71574e-19
AT1G22400	44450.1	7.41349	0.280618	26.4185	8.40886e-154	3.15921e-150
AT4G18540	1163.4	7.3961	0.500453	14.7788	2.00638e-49	1.63277e-47
AT1G30730	519.612	7.38766	0.558692	13.2231	6.45228e-40	3.21076e-38
AT4G30280	8240.96	7.38754	0.502054	14.7146	5.19209e-49	4.10667e-47
AT2G41280	34.5804	7.37402	1.32661	5.55854	2.72033e-08	1.56075e-07
AT4G23280	2295.36	7.37168	0.745512	9.88807	4.68963e-23	9.47256e-22
AT1G80840	14469.6	7.36089	0.82548	8.9171	4.78654e-19	7.24635e-18
AT3G63380	16305.9	7.33308	0.365047	20.0881	9.38672e-90	3.91844e-87
AT4G04520	8.99412	7.3181	1.55583	4.70368	2.55516e-06	1.14921e-05
AT2G25297	2051.67	7.31739	0.843958	8.67033	4.30881e-18	6.0142e-17
AT4G08780	349.044	7.31606	0.917092	7.97746	1.49374e-15	1.71446e-14
AT1G14870	7835.44	7.31349	0.338375	21.6136	1.33869e-103	9.73441e-101
AT3G02270	31.7229	7.30621	2.41755	3.02215	0.00250986	0.00687785
AT4G18430	688.957	7.30602	0.537242	13.5991	4.05246e-42	2.30102e-40
AT2G35930	23.7444	7.30442	1.3314	5.48626	4.10532e-08	2.31356e-07
AT1G08957	8.96176	7.29152	1.71233	4.25824	2.06046e-05	8.13999e-05
AT1G07160	1405.44	7.29071	0.546011	13.3527	1.14274e-40	6.04687e-39
AT1G26410	504.253	7.28931	0.4552	16.0134	1.0297e-57	1.24793e-55
AT4G34470	78.5368	7.28307	1.24405	5.85433	4.78926e-09	3.00138e-08
AT2G22320	9.76395	7.27381	1.71838	4.23295	2.30643e-05	9.04358e-05
AT4G24310	37.8072	7.26673	1.33724	5.43414	5.50607e-08	3.06086e-07
AT1G36622	2115.06	7.25148	0.784031	9.24898	2.26655e-20	3.78463e-19
AT4G04480	386.598	7.24859	0.679357	10.6698	1.40957e-26	3.55023e-25
AT4G15400	19.4555	7.24703	1.42458	5.08712	3.63532e-07	1.8146e-06
AT3G21305	909.811	7.23965	0.425901	16.9984	8.43565e-65	1.32053e-62
AT3G23230	3140.33	7.23092	0.785285	9.20802	3.32208e-20	5.48617e-19
AT3G13432	40.6132	7.20609	1.34985	5.33845	9.37453e-08	5.0531e-07
AT3G02240	7.96326	7.19779	1.59575	4.51061	6.4641e-06	2.74932e-05
AT1G64160	17.6063	7.19646	1.7087	4.21167	2.53493e-05	9.89135e-05
AT2G21490	23.932	7.18951	1.33601	5.38132	7.39402e-08	4.05834e-07
AT2G03290	56.131	7.17895	1.13608	6.31903	2.63206e-10	1.89774e-09
AT5G04495	37.1002	7.17775	1.25777	5.70675	1.15155e-08	6.91115e-08
AT1G32350	4447.73	7.17061	0.702672	10.2048	1.88738e-24	4.1752e-23
AT1G05880	93.1235	7.16911	1.15634	6.19982	5.65288e-10	3.9378e-09
AT4G11470	1113.04	7.16777	0.401784	17.8398	3.46625e-71	7.37135e-69
AT2G29460	8013.7	7.15093	0.451504	15.838	1.70129e-56	1.89854e-54
AT1G19020	28540.5	7.14085	0.52103	13.7053	9.44137e-43	5.55685e-41
AT1G16420	7015.93	7.13377	0.736771	9.68249	3.57908e-22	6.74578e-21
AT1G78410	13.8813	7.12722	1.33478	5.33962	9.31401e-08	5.02408e-07
AT4G15236	2497.8	7.11717	0.389344	18.2799	1.19631e-74	2.93123e-72
AT1G60500	57.5	7.11637	0.942053	7.55411	4.2173e-14	4.33105e-13
AT3G02800	5336.97	7.07203	0.452194	15.6394	3.92544e-55	4.17393e-53
AT1G80820	6003.25	7.07146	0.376606	18.7768	1.16931e-78	3.33652e-76
AT2G18690	41790.7	7.06506	0.374974	18.8415	3.45116e-79	1.01034e-76
AT3G01830	1965.7	7.0264	0.818068	8.58902	8.77133e-18	1.1976e-16
AT5G39770	9.63729	7.00925	1.64497	4.26103	2.03488e-05	8.04317e-05
AT3G09940	5139.02	7.00418	0.332687	21.0534	2.12944e-98	1.29735e-95
AT5G61160	8460.53	6.99477	0.813684	8.59643	8.22372e-18	1.12487e-16
AT5G52670	15.7107	6.98556	1.58756	4.4002	1.08152e-05	4.45129e-05
AT2G45760	5359.56	6.98418	0.438977	15.9101	5.39169e-57	6.36333e-55
AT1G21850	27.3548	6.98038	1.30789	5.33713	9.44302e-08	5.08637e-07
AT1G20740	21.8283	6.97721	1.35441	5.15148	2.58444e-07	1.31688e-06
AT1G66600	1116.66	6.97473	0.339331	20.5543	7.03767e-94	3.37539e-91
AT2G32200	1419.35	6.97242	0.392754	17.7526	1.64528e-70	3.34125e-68
AT3G00330	40.6428	6.96933	1.26494	5.50963	3.59594e-08	2.03821e-07
AT1G13520	1764.88	6.96047	0.505542	13.7683	3.95297e-43	2.34494e-41
AT2G38240	132.906	6.95837	1.14839	6.05926	1.3675e-09	9.08792e-09
AT5G59820	18177.3	6.93216	0.510925	13.5679	6.21125e-42	3.50912e-40
AT2G22880	1579.43	6.92932	0.389648	17.7835	9.48187e-71	1.94309e-68
AT4G21390	8598.49	6.92495	0.264421	26.1891	3.5409e-151	1.06552e-147
AT1G30135	132.731	6.91813	1.55334	4.4537	8.44017e-06	3.522e-05
AT2G36770	677.304	6.90066	0.448353	15.3911	1.87684e-53	1.83151e-51
AT4G04540	5369.29	6.86327	0.781521	8.78195	1.60669e-18	2.30983e-17
AT2G31335	42.3267	6.82161	1.31064	5.2048	1.9421e-07	1.00687e-06
AT1G33030	1913.15	6.81157	1.40927	4.83342	1.34207e-06	6.23772e-06
AT3G06962	19.3169	6.78834	1.60746	4.22303	2.4104e-05	9.43319e-05
AT3G17400	10.3917	6.77403	1.55777	4.34855	1.37042e-05	5.56213e-05
AT5G41280	6.38194	6.77145	1.81518	3.73046	0.000191128	0.000645453
AT2G25735	4809.57	6.76214	0.327695	20.6355	1.31804e-94	6.45896e-92
AT1G47885	4.9133	6.73331	1.8944	3.55433	0.000378941	0.0012163
AT5G22530	1119.39	6.73326	1.08979	6.17848	6.47212e-10	4.47255e-09
AT5G39010	13.903	6.72506	1.55546	4.32351	1.53567e-05	6.18271e-05
AT1G59940	126.623	6.72018	0.736278	9.12724	7.02693e-20	1.13468e-18
AT1G67980	380.485	6.70586	0.99881	6.71385	1.8956e-11	1.52718e-10
AT2G26530	10.0741	6.70392	1.51335	4.42985	9.43003e-06	3.9126e-05
AT1G76650	6032.53	6.69948	0.249245	26.8791	3.85325e-159	2.1715e-155
AT1G21120	31080.7	6.69931	0.758728	8.82966	1.04991e-18	1.53284e-17
AT5G04445	14.6552	6.69361	1.55284	4.31056	1.62838e-05	6.53498e-05
AT5G06605-AT5G44585	9.57786	6.67794	1.51268	4.41464	1.01179e-05	4.17801e-05
AT3G48850	3018.28	6.67631	0.905336	7.37439	1.65093e-13	1.61947e-12
AT2G45570	636.205	6.67596	0.956342	6.98073	2.93655e-12	2.58678e-11
AT1G61810	858.817	6.67503	0.834028	8.00337	1.21063e-15	1.40165e-14
AT4G05940	77.0054	6.6725	2.06241	3.23528	0.00121522	0.0035424
AT2G39518	748.771	6.67026	0.81369	8.19754	2.45349e-16	3.00416e-15
AT2G41580	7.12497	6.65906	1.44078	4.62185	3.80332e-06	1.6745e-05
AT1G51890	11988	6.65096	0.651956	10.2016	1.95127e-24	4.30807e-23
AT1G19180	6.03352	6.63514	1.59937	4.1486	3.34516e-05	0.000128112
AT1G69520	6.95758	6.63221	1.59127	4.16787	3.07459e-05	0.000118434
AT5G67310	439.745	6.62638	1.43117	4.63003	3.65619e-06	1.61414e-05
AT2G32190	4782.22	6.61361	0.316939	20.8671	1.06516e-96	5.58392e-94
AT3G28210	11466	6.5987	0.652714	10.1096	5.00687e-24	1.08212e-22
AT2G29470	321.137	6.58121	0.514349	12.7952	1.74387e-37	7.72303e-36
AT3G16530	49254.5	6.57874	0.275736	23.8589	8.18996e-126	1.53848e-122
AT1G65390	11055.6	6.57101	0.392243	16.7524	5.44202e-63	8.1241e-61
AT3G55150	562.367	6.57017	0.524884	12.5174	5.99898e-36	2.49041e-34
AT1G08885	13.6487	6.56615	1.53881	4.26702	1.981e-05	7.84257e-05
AT1G56240	438.562	6.56575	1.05259	6.23771	4.44015e-10	3.12293e-09
AT1G53990	171.562	6.56166	0.6095	10.7657	5.00064e-27	1.29717e-25
AT5G46295	621.709	6.54968	0.824701	7.94189	1.99118e-15	2.26008e-14
AT4G17500	5427.71	6.5417	0.42216	15.4958	3.70326e-54	3.76031e-52
AT2G34580	162.444	6.51914	0.627534	10.3885	2.79731e-25	6.51415e-24
AT1G50745	37.7026	6.51149	1.37049	4.75121	2.02205e-06	9.21201e-06
AT2G02930	785.082	6.51002	0.408846	15.9229	4.39594e-57	5.27092e-55
AT1G30720	122.925	6.4969	0.894049	7.26683	3.6801e-13	3.49439e-12
AT2G40330	1259.51	6.49543	0.465126	13.9649	2.55395e-44	1.59477e-42
AT1G02400	3070.01	6.49374	0.278621	23.3067	3.78822e-120	5.33713e-117
AT1G53950	4.25757	6.47913	2.16131	2.99778	0.00271955	0.0073896
AT2G36020	7.28121	6.47837	1.71237	3.78328	0.000154776	0.000530965
AT5G39390	48.6649	6.46446	1.10491	5.85067	4.89597e-09	3.06229e-08
AT3G55840	3372.35	6.4399	0.35796	17.9906	2.31033e-72	5.20795e-70
AT5G26340	22363	6.43878	0.413198	15.5828	9.52921e-55	9.94479e-53
AT4G23210	10203.4	6.43607	0.384018	16.7598	4.80099e-63	7.21492e-61
AT1G66090	42155.3	6.42634	0.464776	13.8267	1.75802e-43	1.06817e-41
AT5G16960-AT5G16970	64.8458	6.42179	1.36899	4.6909	2.72007e-06	1.22071e-05
AT4G15975	1887.98	6.39815	0.28544	22.415	2.80891e-111	3.01517e-108
AT4G22710	3042.3	6.39795	0.452932	14.1256	2.6405e-45	1.73029e-43
AT1G28180	7.27804	6.3923	1.67982	3.80534	0.000141612	0.000488778
AT5G41761	4.72126	6.39229	1.54889	4.12702	3.67502e-05	0.000140005
AT1G43000	664.096	6.38248	0.472942	13.4953	1.6672e-41	9.16634e-40
AT2G32130	726.679	6.37687	0.508146	12.5493	4.01027e-36	1.68342e-34
AT4G24570	16546	6.37672	0.401869	15.8676	1.06151e-56	1.19643e-54
AT1G50820	7.64243	6.37513	1.85987	3.42773	0.000608644	0.00187714
AT5G28610	138.829	6.36655	1.23103	5.17171	2.3196e-07	1.18972e-06
AT5G24110	6290.44	6.34984	0.72939	8.70569	3.15653e-18	4.44716e-17
AT3G18915	6.88856	6.34605	1.62011	3.91704	8.96447e-05	0.000319086
AT1G36620	98.8735	6.34505	1.41192	4.49393	6.99208e-06	2.9588e-05
AT3G09340	88.9467	6.33739	1.01535	6.2416	4.33108e-10	3.04907e-09
AT2G44370	709.221	6.33647	0.390239	16.2374	2.74198e-59	3.55229e-57
AT5G12030	454.616	6.32723	1.1709	5.40373	6.52687e-08	3.59992e-07
AT3G46690	213.838	6.32072	0.569407	11.1005	1.24702e-28	3.5855e-27
AT4G16820	3163.38	6.30741	0.432346	14.5888	3.31001e-48	2.50383e-46
AT1G30370	1079.11	6.30426	0.448994	14.0408	8.76647e-45	5.58231e-43
AT1G12610	8.9007	6.30043	1.80453	3.49145	0.000480415	0.00150976
AT3G25655	25.5671	6.29488	1.3818	4.55555	5.2248e-06	2.25714e-05
AT5G25250	33783.3	6.27721	0.503033	12.4787	9.754e-36	4.01231e-34
AT1G62420	37.7084	6.27619	0.968638	6.4794	9.20897e-11	6.95673e-10
AT3G00850-AT3G48630	208.023	6.26889	1.34448	4.6627	3.12084e-06	1.38894e-05
AT5G43410	4.13439	6.26772	2.25042	2.78513	0.00535056	0.0136331
AT3G26500	4661.06	6.26769	0.496098	12.634	1.37156e-36	5.85562e-35
AT4G08555	2646.78	6.26376	0.711359	8.80535	1.30448e-18	1.88618e-17
AT2G33130	4.15589	6.25719	2.10199	2.97679	0.00291279	0.00785879
AT1G20320	12.8265	6.24251	1.50883	4.13733	3.51373e-05	0.000134226
AT1G74140	3.88671	6.23885	2.05307	3.03879	0.00237533	0.0065426
AT1G57630	6846.14	6.23753	0.746283	8.35813	6.37223e-17	8.12919e-16
AT1G30740	21.125	6.23685	1.41018	4.42274	9.74567e-06	4.03391e-05
AT1G01560	24833.3	6.23254	0.641281	9.71889	2.50496e-22	4.8016e-21
AT4G11370	2715.8	6.22546	0.391096	15.918	4.75322e-57	5.66916e-55
AT1G06137	101.109	6.21878	0.871342	7.13701	9.53797e-13	8.74004e-12
AT5G38900	2452.39	6.21092	0.295111	21.046	2.48699e-98	1.47531e-95
AT2G47550	889.745	6.20788	1.08554	5.71869	1.07351e-08	6.47062e-08
AT1G61560	5097.87	6.19567	0.351906	17.606	2.2147e-69	4.16032e-67
AT3G52400	43937.9	6.19172	0.450208	13.753	4.88533e-43	2.89042e-41
AT5G05300	1396.41	6.18229	0.828894	7.45848	8.75246e-14	8.78833e-13
AT1G36605	11.4778	6.18156	1.61735	3.82204	0.000132354	0.000458368
AT1G74330	18.3918	6.1756	1.34178	4.60253	4.17397e-06	1.82769e-05
AT3G58250	9.94004	6.17169	1.54077	4.00558	6.18643e-05	0.000226645
AT3G25780	7003.37	6.16019	0.293333	21.0007	6.46557e-98	3.7371e-95
AT5G44585	9.31544	6.15755	1.4626	4.21002	2.55352e-05	9.95354e-05
AT5G25340	3.94028	6.14547	1.62877	3.77308	0.000161246	0.0005519
AT4G06935	6.60647	6.14489	1.65992	3.70191	0.00021398	0.000715976
AT1G27020	11592.6	6.13783	0.40477	15.1638	6.14502e-52	5.72401e-50
AT5G46770	12.2805	6.13069	1.44219	4.25095	2.12864e-05	8.3932e-05
AT5G01100	9497.2	6.12698	0.34697	17.6585	8.75234e-70	1.68628e-67
AT1G66550	29.5616	6.12216	1.05344	5.81157	6.18884e-09	3.84004e-08
AT5G17390	207.723	6.11184	0.498691	12.2558	1.56475e-34	6.07101e-33
AT2G26420	11.7778	6.10752	1.6419	3.71979	0.000199389	0.000671239
AT1G49000	537.222	6.10691	0.476267	12.8224	1.22784e-37	5.51354e-36
AT3G13500	11.0658	6.10075	1.49439	4.08245	4.45641e-05	0.000167399
AT2G27310	117.738	6.09572	0.655033	9.30598	1.32767e-20	2.26558e-19
AT2G29720	13270.1	6.09416	0.39633	15.3765	2.35405e-53	2.27747e-51
AT3G57465	14.7365	6.06956	1.18708	5.11301	3.17067e-07	1.59325e-06
AT1G29290	240.265	6.06698	0.475809	12.7509	3.08191e-37	1.34898e-35
AT1G06153	6.15429	6.05523	1.6194	3.73918	0.000184621	0.000624976
AT1G51800	8632.77	6.0525	0.667969	9.06104	1.29208e-19	2.05548e-18
AT5G35735	46474.3	6.04789	0.449911	13.4424	3.41183e-41	1.84435e-39
AT5G22520	2143.78	6.04772	1.06204	5.69442	1.2379e-08	7.39196e-08
AT4G24340	68.6749	6.02929	0.978083	6.1644	7.07518e-10	4.86394e-09
AT2G45580	20.819	6.02309	1.36404	4.41562	1.00719e-05	4.1598e-05
AT1G70130	139.77	5.99863	0.929013	6.45699	1.06804e-10	8.0199e-10
AT3G11340	1009.31	5.99365	0.519314	11.5415	8.15278e-31	2.62168e-29
AT1G08925	8.0425	5.99182	1.71429	3.49522	0.000473678	0.00149004
AT1G21110	7384.7	5.98361	0.816669	7.32685	2.35627e-13	2.28157e-12
AT4G03195	6.23612	5.97772	2.00198	2.9859	0.00282747	0.00765056
AT5G40180	29.6173	5.97614	1.35879	4.39814	1.0918e-05	4.49032e-05
AT3G02375	4.54005	5.97241	2.61609	2.28295	0.0224331	0.0490721
AT2G39200	2612.44	5.96516	0.404671	14.7408	3.52651e-49	2.81896e-47
AT5G09876	241.353	5.96064	0.650753	9.1596	5.20907e-20	8.48431e-19
AT1G15385	15.7785	5.95893	1.4905	3.99793	6.38976e-05	0.000233487
AT5G36907	98.6772	5.95682	1.29009	4.61739	3.88604e-06	1.70825e-05
AT4G01360	5780.09	5.95152	0.54862	10.8482	2.03473e-27	5.40364e-26
AT3G56420	9.38286	5.95071	1.63766	3.63368	0.000279413	0.000915483
AT5G57480	3337.52	5.93382	0.439086	13.514	1.29249e-41	7.15856e-40
AT5G12340	242.655	5.93283	0.642357	9.23602	2.5583e-20	4.25603e-19
AT3G50140	179.99	5.93196	0.394044	15.0541	3.24655e-51	2.88125e-49
AT1G30700	3602.78	5.92826	0.289964	20.4448	6.68774e-93	3.07663e-90
AT2G37980	1224.22	5.92694	0.413104	14.3473	1.10719e-46	7.92324e-45
AT4G25070	2397.89	5.9244	0.249917	23.7055	3.16765e-124	5.49271e-121
AT4G15350	4.95172	5.91853	2.18985	2.70271	0.00687769	0.0171141
AT5G49690	3.718	5.91804	1.78545	3.31459	0.000917783	0.00274313
AT1G62300	8186.23	5.9101	0.212856	27.7658	1.12471e-169	8.45109e-166
AT4G22700	10.434	5.91003	1.52971	3.8635	0.000111773	0.000392094
AT1G05575	748.122	5.9085	0.573754	10.298	7.19731e-25	1.63715e-23
AT1G79400	26.3048	5.90832	1.02111	5.78619	7.19991e-09	4.42838e-08
AT2G39490	34.7211	5.89778	1.22696	4.80681	1.53355e-06	7.07806e-06
AT1G20310	596.067	5.89678	1.14859	5.13395	2.83722e-07	1.4369e-06
AT3G04220	3347.49	5.89581	0.444275	13.2706	3.42693e-40	1.72049e-38
AT1G09550	7.93395	5.89312	1.88544	3.12559	0.00177451	0.00499701
AT3G48650	21167.4	5.89105	0.507646	11.6046	3.9031e-31	1.26929e-29
AT3G22600	11410.3	5.89071	0.473263	12.447	1.45176e-35	5.93932e-34
AT3G21781	8.9765	5.88928	1.42172	4.14236	3.4375e-05	0.000131603
AT3G12910	2680.83	5.88904	1.10759	5.31701	1.05488e-07	5.65784e-07
AT1G50745-AT1G50750	48.8409	5.8612	1.33607	4.38689	1.14984e-05	4.71869e-05
AT2G15480-AT2G15490	3.5898	5.85944	2.26164	2.59079	0.00957547	0.0229775
AT2G40000	123.638	5.85845	0.72226	8.11128	5.00897e-16	5.97103e-15
AT3G30770	5.08181	5.85448	1.71929	3.40516	0.000661242	0.00202633
AT5G19230	2941.93	5.8539	0.353369	16.566	1.22802e-61	1.80928e-59
AT2G29100	1400.2	5.84497	0.859419	6.80107	1.03844e-11	8.60608e-11
AT2G20562	3244.47	5.84106	0.31312	18.6544	1.16298e-77	3.23652e-75
AT3G61390	390.771	5.83697	1.38659	4.20957	2.55852e-05	9.96961e-05
AT1G09090	5.97454	5.83611	1.52463	3.8279	0.000129243	0.000448284
AT1G72520	22056.6	5.83438	0.294664	19.8001	2.96906e-87	1.06236e-84
AT1G21320	68.1618	5.81418	0.678149	8.5736	1.00299e-17	1.36119e-16
AT3G57690	3.54396	5.81239	2.15356	2.69897	0.00695554	0.0172868
AT4G39650	44.4387	5.81167	1.33343	4.35845	1.30988e-05	5.33466e-05
AT5G12880	167.512	5.80688	0.47142	12.3179	7.2596e-35	2.85595e-33
AT1G08757	18.7112	5.79976	1.17946	4.91729	8.77512e-07	4.18377e-06
AT4G38545	37.6118	5.79973	0.879742	6.59253	4.32392e-11	3.36916e-10
AT1G03106	3.8269	5.79884	2.11878	2.73688	0.00620249	0.0155941
AT1G28190	5452.19	5.79807	0.28575	20.2907	1.55326e-91	7.00274e-89
AT4G09215	1318.71	5.7964	0.987639	5.86895	4.38557e-09	2.75759e-08
AT4G14370	6764.33	5.79489	0.659417	8.7879	1.52386e-18	2.19916e-17
AT1G28480	435.895	5.79073	0.337836	17.1407	7.37928e-66	1.19672e-63
AT1G68390	1498.16	5.78675	0.43623	13.2654	3.67585e-40	1.84135e-38
AT4G18250	5796.54	5.78531	0.513978	11.2559	2.16481e-29	6.42094e-28
AT1G65481	47.6905	5.78449	0.847889	6.82223	8.96366e-12	7.47259e-11
AT5G48657	8127.51	5.78151	0.680352	8.49781	1.93196e-17	2.56934e-16
AT4G23190	16167.6	5.77498	0.417772	13.8233	1.84517e-43	1.11811e-41
AT2G27270	14.265	5.77379	1.78758	3.22994	0.00123816	0.00360415
AT2G40740	2774.42	5.76639	0.811702	7.10407	1.21138e-12	1.10286e-11
AT5G57010	6276.57	5.76619	0.434721	13.2641	3.738e-40	1.86834e-38
AT5G54490	3521.1	5.76012	0.682198	8.44346	3.08073e-17	4.02118e-16
AT2G47140	2235.39	5.75959	0.33262	17.3158	3.57369e-67	6.14947e-65
AT4G25380	98.7512	5.75903	0.706075	8.1564	3.45167e-16	4.16752e-15
AT5G65500	7.72769	5.75852	1.58243	3.63902	0.000273673	0.000897983
AT4G35180	3030.08	5.74462	0.420449	13.663	1.68769e-42	9.68037e-41
AT1G59865	1276.88	5.73889	0.273618	20.9741	1.13011e-97	6.36875e-95
AT1G30990	3.85091	5.7383	2.34335	2.44876	0.014335	0.0329364
AT4G24110	1724.59	5.72356	0.262189	21.8299	1.20708e-105	9.71789e-103
AT1G76640	10.376	5.71345	1.40273	4.0731	4.63924e-05	0.000173646
AT1G27008	5.74309	5.71295	1.7515	3.26175	0.00110728	0.00325215
AT3G23240	257.369	5.70863	0.399022	14.3065	1.99157e-46	1.39857e-44
AT1G51900	50.6009	5.708	0.937181	6.09061	1.12482e-09	7.54412e-09
AT5G12930	5653.11	5.70184	0.274492	20.7723	7.70578e-96	3.94781e-93
AT1G17150	13.8449	5.6978	1.802	3.16192	0.00156731	0.00447049
AT1G05680	2726.04	5.69308	1.00345	5.67351	1.39904e-08	8.29707e-08
AT5G25920	414.984	5.68818	0.387214	14.69	7.47205e-49	5.88934e-47
AT2G42480	16.2781	5.68201	1.39935	4.06045	4.89772e-05	0.000182487
AT2G29740	177.499	5.67732	0.489459	11.5992	4.16027e-31	1.34743e-29
AT2G15480	701.145	5.67716	0.456585	12.4339	1.70983e-35	6.96978e-34
AT1G76600	11632.8	5.67655	0.306602	18.5144	1.58079e-76	4.19225e-74
AT5G40990	197.672	5.6745	0.639432	8.87428	7.03891e-19	1.04872e-17
AT4G25110	55.157	5.67124	0.633941	8.946	3.68588e-19	5.63685e-18
AT2G15390	12093.1	5.66884	0.754384	7.51453	5.71167e-14	5.81275e-13
AT1G18382	20.6763	5.66283	1.15137	4.91833	8.72847e-07	4.16241e-06
AT3G01290	2116.49	5.66161	0.47251	11.982	4.41623e-33	1.59281e-31
AT3G18450	7.94636	5.6595	1.63202	3.46779	0.000524762	0.00163817
AT1G09085	7.32283	5.65775	2.05485	2.75336	0.0058987	0.0149001
AT2G01000	2.87651	5.6527	2.34034	2.41533	0.015721	0.035724
AT2G04066	26.6028	5.65008	1.56879	3.60156	0.000316318	0.00102626
AT4G01535	20.4874	5.64884	1.48626	3.80071	0.000144281	0.000497079
AT3G28340	5567.83	5.64297	0.383154	14.7277	4.27983e-49	3.40904e-47
AT1G76430	10.9351	5.64233	1.4831	3.80443	0.000142134	0.000490356
AT5G01550	2582.43	5.63759	0.232895	24.2066	1.89632e-129	4.27468e-126
AT2G43620	3905.5	5.6351	0.746587	7.54781	4.42636e-14	4.53954e-13
AT1G32049	6.86151	5.63348	1.79072	3.14593	0.00165559	0.00469674
AT1G21100	3482.33	5.63106	0.3974	14.1697	1.4104e-45	9.40629e-44
AT3G48840	65.1938	5.62908	0.755185	7.45391	9.06145e-14	9.07837e-13
AT1G08027	7.79847	5.62805	1.62563	3.46206	0.000536051	0.00167086
AT2G39400	13952.7	5.62561	0.23833	23.6043	3.48482e-123	5.61105e-120
AT4G20830	18341	5.61294	0.315459	17.793	8.01193e-71	1.65693e-68
AT4G37370	13972.7	5.61097	0.703473	7.9761	1.51031e-15	1.73171e-14
AT4G10720	11.1731	5.60938	1.38283	4.05646	4.98227e-05	0.000185331
AT5G25910	1174.5	5.60819	1.02973	5.44625	5.14423e-08	2.87246e-07
AT1G73810	2872.46	5.60522	0.524927	10.6781	1.28884e-26	3.26072e-25
AT3G45060	1329.79	5.60355	0.352882	15.8794	8.80449e-57	9.9734e-55
AT1G69890	1352.65	5.59946	0.44827	12.4913	8.33306e-36	3.44668e-34
AT2G43140	225.14	5.59386	0.316102	17.6964	4.47239e-70	8.84355e-68
AT2G37820	3.36698	5.58872	1.89013	2.95679	0.0031086	0.00832828
AT2G31020	715.294	5.58307	0.287105	19.4461	3.14497e-84	1.04256e-81
AT5G09125-AT5G09130	40.9711	5.58174	0.976007	5.71895	1.07182e-08	6.46532e-08
AT5G09255	3.49102	5.57477	2.1723	2.5663	0.0102789	0.0244855
AT2G32210	13.6207	5.57308	1.45351	3.83422	0.000125961	0.000437844
AT3G28580	3841.24	5.57163	0.754522	7.38431	1.53244e-13	1.50586e-12
AT1G68765	474.394	5.57011	1.15173	4.83627	1.32295e-06	6.15647e-06
AT1G65690	6554.73	5.56558	0.418952	13.2845	2.8462e-40	1.44178e-38
AT2G36780	171.605	5.56213	0.40605	13.6981	1.04147e-42	6.0821e-41
AT1G55240	148.221	5.55801	0.581682	9.55506	1.23511e-21	2.26725e-20
AT2G25470	421.563	5.55406	0.459523	12.0866	1.24382e-33	4.65078e-32
AT3G61190	2088.38	5.54905	0.751306	7.38588	1.51452e-13	1.48889e-12
AT2G13810	1539.65	5.5419	0.42602	13.0085	1.09428e-38	5.18218e-37
AT5G14730	950.191	5.54156	0.282122	19.6424	6.71393e-86	2.25889e-83
AT5G08160	2.876	5.53823	2.229	2.48463	0.0129685	0.0301304
AT4G37290	25.2865	5.53635	0.972518	5.6928	1.24971e-08	7.45855e-08
AT4G14450	588.925	5.53482	0.366933	15.084	2.063e-51	1.86017e-49
AT5G25260	10298.9	5.53273	0.471376	11.7374	8.198e-32	2.76232e-30
AT1G09715	650.36	5.52607	0.421589	13.1077	2.97394e-39	1.44792e-37
AT1G17170	3197.03	5.52463	0.371099	14.8872	3.99089e-50	3.34433e-48
AT1G67810	3835.1	5.52055	0.525074	10.5139	7.45777e-26	1.78464e-24
AT3G13950	2779.48	5.52042	0.67581	8.1686	3.12e-16	3.77921e-15
AT4G11480	200.372	5.50799	0.587264	9.37907	6.6558e-21	1.15678e-19
AT4G26930	53.9908	5.5079	0.826187	6.66666	2.61696e-11	2.08894e-10
AT4G36030	55.0915	5.49774	0.756578	7.26659	3.68681e-13	3.49781e-12
AT3G03670	42.0606	5.49709	0.843738	6.51516	7.26106e-11	5.55031e-10
AT3G15578	4.01703	5.49673	1.73019	3.17696	0.00148829	0.00426452
AT4G28811	3.49452	5.49269	2.2546	2.43621	0.014842	0.0339904
AT3G01760	229.526	5.492	0.476663	11.5218	1.02483e-30	3.26756e-29
AT5G39000	70.4451	5.47984	0.756986	7.23903	4.51912e-13	4.26413e-12
AT1G10040	6524.1	5.47801	0.334195	16.3916	2.19419e-60	3.03445e-58
AT1G42980	1300.33	5.47689	0.515159	10.6315	2.12774e-26	5.32336e-25
AT3G25240	50.3487	5.47482	1.2304	4.44961	8.60246e-06	3.58441e-05
AT2G44578	164.755	5.47422	1.04786	5.2242	1.74911e-07	9.12063e-07
AT2G22630	2.27412	5.47251	2.3376	2.34108	0.0192279	0.0426358
AT3G62150	26035.4	5.4715	0.315188	17.3595	1.67215e-67	2.99156e-65
AT3G62640	3.22901	5.47135	2.24402	2.43819	0.014761	0.0338257
AT4G02380	6.00857	5.47076	1.74367	3.1375	0.00170393	0.00481689
AT1G01480	496.493	5.46954	0.512504	10.6722	1.37336e-26	3.4629e-25
AT4G03085	5.60857	5.46941	1.59421	3.43079	0.000601827	0.00185841
AT5G02490	90574.2	5.46632	0.334589	16.3374	5.34808e-60	7.13351e-58
AT2G31945	408.015	5.46075	0.97399	5.60657	2.06374e-08	1.20147e-07
AT1G32920	9472.42	5.45725	0.342859	15.9169	4.84009e-57	5.74238e-55
AT2G44890	32.1258	5.452	0.978773	5.57023	2.544e-08	1.46405e-07
AT4G30850	1401.65	5.42904	0.262509	20.6813	5.10353e-95	2.55653e-92
AT3G50480	35179.6	5.42861	0.416906	13.0212	9.26905e-39	4.42676e-37
AT5G60285	9.17052	5.42323	1.55416	3.4895	0.000483919	0.00152035
AT5G43650	62.8772	5.41951	0.73996	7.32406	2.40581e-13	2.32554e-12
AT3G48640	19071.4	5.41945	0.374189	14.4832	1.54713e-47	1.13972e-45
AT3G28930	9.10072	5.41523	1.4735	3.67508	0.000237775	0.000788688
AT3G46080	3373.63	5.41069	0.711702	7.60247	2.9054e-14	3.02092e-13
AT5G65980	11.8124	5.40971	1.86745	2.89685	0.00376935	0.00992055
AT3G50260	434.259	5.405	1.13382	4.76707	1.86921e-06	8.54678e-06
AT1G27730	9576.29	5.40092	0.811174	6.65815	2.77305e-11	2.2065e-10
AT1G09930	883.35	5.3961	1.07485	5.02034	5.15813e-07	2.52991e-06
AT2G24850	15598.9	5.39557	0.436096	12.3724	3.68455e-35	1.47789e-33
AT1G32960	1873.41	5.39097	1.16601	4.62345	3.77415e-06	1.66231e-05
AT2G31860	15.8722	5.38486	1.46029	3.68753	0.000226443	0.000753986
AT5G52640	36951.7	5.3843	0.397212	13.5552	7.37887e-42	4.14799e-40
AT5G49700	16.5769	5.37738	0.907624	5.92468	3.12904e-09	1.99533e-08
AT5G02805	3.28863	5.37667	1.76229	3.05095	0.00228115	0.00630092
AT1G08387	3.032	5.37556	2.08079	2.58342	0.0097827	0.0234075
AT3G57460	5692.69	5.36997	0.671917	7.99201	1.32752e-15	1.53069e-14
AT1G65970	9.77885	5.36387	1.38256	3.87968	0.000104595	0.000368287
AT5G54710-AT5G54720	1208.38	5.36019	0.354689	15.1124	1.34244e-51	1.23013e-49
AT5G05440	50.0813	5.35841	0.632964	8.46558	2.54883e-17	3.3541e-16
AT1G28375	6.83951	5.35652	1.57457	3.40189	0.000669227	0.00204941
AT4G37710	60.1122	5.33367	0.77348	6.89567	5.36099e-12	4.58316e-11
AT1G09932	12796.3	5.33334	0.37448	14.242	5.02753e-46	3.4552e-44
AT1G51820	1818.72	5.33022	0.431553	12.3513	4.79554e-35	1.91329e-33
AT1G57990	30847.7	5.32562	0.325857	16.3434	4.84495e-60	6.50089e-58
AT4G22980	37.5589	5.32517	0.791428	6.72856	1.71352e-11	1.38445e-10
AT1G76070	3583.18	5.32135	0.336286	15.8239	2.12949e-56	2.36468e-54
AT4G06746	546.801	5.31977	0.287998	18.4715	3.50128e-76	9.07194e-74
AT4G20000	465.464	5.31928	0.972003	5.4725	4.43733e-08	2.48884e-07
AT2G32030	1528.23	5.31108	0.858353	6.18752	6.11172e-10	4.23909e-09
AT1G74360	10951	5.31104	0.382593	13.8817	8.17861e-44	5.00985e-42
AT2G26150	9514.73	5.30905	0.37645	14.1029	3.64338e-45	2.36683e-43
AT1G66465	1070.1	5.30644	0.807151	6.57429	4.88864e-11	3.79084e-10
AT2G03410	66.2298	5.30609	0.592192	8.96008	3.24429e-19	4.992e-18
AT4G23030	2731.4	5.30528	0.456745	11.6154	3.44204e-31	1.12125e-29
AT2G28755	65.5384	5.30215	0.715495	7.41048	1.25847e-13	1.24423e-12
AT3G25610	21836.7	5.30214	0.398261	13.3132	1.93923e-40	1.00033e-38
AT1G61800	12207.9	5.29449	0.900439	5.8799	4.10515e-09	2.58849e-08
AT3G25597	10.7231	5.28394	1.43055	3.69364	0.000221069	0.000737615
AT1G53540	84.834	5.27578	1.22568	4.30437	1.67464e-05	6.70508e-05
AT1G65240	672.643	5.27377	0.372513	14.1573	1.68394e-45	1.11974e-43
AT5G64120	11212	5.26576	0.240573	21.8884	3.35213e-106	2.79865e-103
AT4G15610	2140.08	5.26411	0.854093	6.16339	7.12031e-10	4.89198e-09
AT5G57220	4319.72	5.24178	0.403923	12.9772	1.64849e-38	7.74173e-37
AT4G15233	7384.63	5.23974	0.295319	17.7426	1.96526e-70	3.95544e-68
AT2G45220	2032.49	5.23951	0.873515	5.9982	1.99522e-09	1.30328e-08
AT1G51850	837.786	5.23825	0.819868	6.38914	1.6682e-10	1.22891e-09
AT1G15670	4021.11	5.22692	0.417845	12.5092	6.64587e-36	2.75388e-34
AT3G51660	7539.01	5.22362	0.358247	14.5811	3.7063e-48	2.78491e-46
AT2G31420	8.22175	5.22315	1.60604	3.2522	0.00114514	0.00335619
AT1G35210	3771.79	5.21599	0.935296	5.57683	2.44939e-08	1.41213e-07
AT5G27765	98.8798	5.21562	0.691487	7.54262	4.60624e-14	4.71757e-13
AT5G08240	4077.13	5.21109	0.767902	6.78615	1.15168e-11	9.48523e-11
AT4G07200	42.1835	5.20566	0.637047	8.17155	3.04456e-16	3.69179e-15
AT1G36590	4.37889	5.20326	1.84005	2.82779	0.00468712	0.0120723
AT2G47340	3.08473	5.20013	2.05578	2.52952	0.0114218	0.0269123
AT5G27760	26760.7	5.19891	0.259686	20.02	3.68943e-89	1.51213e-86
AT5G06535	5.04197	5.19434	1.86722	2.78186	0.00540477	0.0137619
AT1G61550	329.561	5.19315	0.424185	12.2426	1.83942e-34	7.0879e-33
AT1G79330	14.8933	5.19209	1.05066	4.94175	7.74246e-07	3.72133e-06
AT1G05340	2643.75	5.1902	0.274229	18.9265	6.90036e-80	2.13079e-77
AT1G06160	917.733	5.18373	0.317329	16.3355	5.51908e-60	7.3183e-58
AT1G19250	304.038	5.18338	0.949596	5.4585	4.80162e-08	2.68714e-07
AT1G05020	1.80677	5.183	2.16035	2.39915	0.0164333	0.0371069
AT1G61360	7197.57	5.17165	0.341954	15.1238	1.12802e-51	1.03787e-49
AT2G42060	13.8304	5.1715	1.25442	4.12261	3.74596e-05	0.000142517
AT3G07195	3974.83	5.17121	0.392738	13.1671	1.35731e-39	6.69509e-38
AT1G10140	1379.86	5.16827	0.360499	14.3365	1.29499e-46	9.23787e-45
AT4G09015	2.34738	5.1637	1.9621	2.63173	0.00849523	0.0206647
AT5G27420	9404.46	5.15594	0.680866	7.57261	3.65789e-14	3.77029e-13
AT1G69930	362.347	5.15031	0.950138	5.42059	5.94017e-08	3.29001e-07
AT5G16170	825.324	5.14898	0.333808	15.425	1.11161e-53	1.09424e-51
AT5G64790	319.201	5.14891	0.569253	9.04502	1.49636e-19	2.37208e-18
AT4G34210	30.1759	5.14164	0.867934	5.924	3.14203e-09	2.00248e-08
AT3G05310	20.9139	5.13731	1.69559	3.0298	0.00244712	0.00672801
AT5G35688	29.8264	5.12945	1.37865	3.72063	0.000198725	0.000669404
AT5G07165	16.5877	5.12903	1.63352	3.13986	0.0016903	0.00478316
AT3G15960	11.1005	5.12735	1.57763	3.25003	0.00115391	0.00337855
AT2G03230	10.0248	5.12608	1.78732	2.86802	0.00413051	0.0107617
AT4G04510	1642.28	5.12451	0.881228	5.81519	6.05654e-09	3.76002e-08
AT5G08790	26946.3	5.1245	0.349839	14.6482	1.38392e-48	1.06863e-46
AT5G25930	8847.44	5.12207	0.380805	13.4506	3.05211e-41	1.66185e-39
AT5G62150	791.435	5.12134	0.463448	11.0505	2.17914e-28	6.16337e-27
AT1G29715	715.885	5.12053	0.563978	9.0793	1.09272e-19	1.74695e-18
AT4G01750	4903.06	5.1198	0.677292	7.55923	4.05477e-14	4.16603e-13
AT3G46520	52.6039	5.11728	1.00861	5.07362	3.90328e-07	1.94234e-06
AT3G52450	532.819	5.11301	0.281002	18.1956	5.58763e-74	1.31205e-71
AT1G61480	3.31645	5.10875	1.79686	2.84315	0.00446699	0.0115582
AT4G26050	2.63592	5.10872	1.9344	2.64098	0.00826667	0.0201713
AT2G29430	5.34986	5.10467	2.00648	2.54409	0.0109563	0.0259321
AT1G19380	5884.77	5.10195	0.255708	19.9523	1.43261e-88	5.56791e-86
AT3G00540	13.2806	5.09444	1.13757	4.47835	7.52205e-06	3.1682e-05
AT1G51790	2095.4	5.09159	0.494619	10.294	7.50235e-25	1.70139e-23
AT4G34135	74.433	5.09072	0.625156	8.14312	3.85206e-16	4.62124e-15
AT1G22760	4.3891	5.08815	2.16742	2.34755	0.0188971	0.0419931
AT1G61340	4410.14	5.0879	0.269239	18.8973	1.1994e-79	3.65365e-77
AT1G66780	167.81	5.08044	0.529845	9.58853	8.93456e-22	1.65355e-20
AT4G39030	9447.5	5.08009	0.313587	16.1999	5.04846e-59	6.50299e-57
AT1G35230	6523.6	5.07862	0.44219	11.4852	1.56662e-30	4.953e-29
AT2G32140	6996.52	5.07496	0.711734	7.13043	1.00058e-12	9.15387e-12
AT2G06045	15.751	5.07183	1.34554	3.76936	0.000163669	0.000559088
AT5G49520	5970.85	5.07098	0.297302	17.0567	3.11898e-65	4.98639e-63
AT5G38310	517.302	5.06959	0.482495	10.507	8.01865e-26	1.91074e-24
AT5G02980	26.666	5.0691	1.52911	3.31506	0.000916242	0.00273918
AT5G06570	79.4086	5.06566	0.636916	7.95341	1.81452e-15	2.06685e-14
AT1G51620	1502.37	5.06383	0.334461	15.1403	8.78573e-52	8.11672e-50
AT5G62480	1886.29	5.05786	0.977562	5.17396	2.29185e-07	1.1763e-06
AT1G17145-AT1G17147	8.14003	5.05634	1.55167	3.25864	0.00111947	0.00328583
AT1G18390	3669.93	5.056	0.371705	13.6022	3.88576e-42	2.21194e-40
AT2G41100	62091.6	5.05389	0.40272	12.5494	4.00518e-36	1.68342e-34
AT5G15890	20.7874	5.05298	1.11993	4.51186	6.42629e-06	2.7353e-05
AT4G15120	1006.38	5.05002	0.430913	11.7193	1.01451e-31	3.39304e-30
AT1G10580	6.7519	5.04966	1.39443	3.62131	0.000293118	0.000956217
AT5G46010	14.4945	5.03735	1.47357	3.41847	0.000629753	0.00193668
AT2G02310	49.0489	5.02734	0.817168	6.15214	7.64419e-10	5.22326e-09
AT3G07765	8.79674	5.02318	1.55781	3.22451	0.00126188	0.00366657
AT5G67430	48.4718	5.01945	0.799266	6.28007	3.38418e-10	2.41336e-09
AT3G59900	577.891	5.0178	0.435381	11.5251	9.8613e-31	3.14863e-29
AT2G33270	5.71948	5.0173	1.83973	2.72719	0.00638753	0.0160075
AT5G67340	9268.63	5.01704	0.368336	13.6208	3.01239e-42	1.71912e-40
AT1G76680	75873.5	5.01686	0.262212	19.1329	1.34493e-81	4.33104e-79
AT3G61930	16.5452	5.00969	1.09056	4.59367	4.35528e-06	1.90044e-05
AT3G04640	2728.68	5.00606	0.353172	14.1746	1.31623e-45	8.83048e-44
AT3G55950	1960.64	5.00227	0.315288	15.8657	1.09425e-56	1.2272e-54
AT2G44790	1399.76	5.00143	0.419249	11.9295	8.30556e-33	2.95772e-31
AT1G30755	13971.2	4.99498	0.341504	14.6264	1.90562e-48	1.46609e-46
AT5G51440	5302.08	4.99273	0.72376	6.89832	5.26195e-12	4.50792e-11
AT1G71390	477.555	4.99076	0.579647	8.61	7.30621e-18	1.00793e-16
AT3G26200	2508.15	4.99018	0.253395	19.6933	2.46123e-86	8.53555e-84
AT4G21840	898.257	4.9898	0.559492	8.91845	4.72851e-19	7.16331e-18
AT5G24600	153.005	4.97904	0.567776	8.76937	1.79674e-18	2.57319e-17
AT3G44326	5.48265	4.96277	1.62113	3.0613	0.0022038	0.00610147
AT1G33020	3.84206	4.95995	1.76427	2.81133	0.00493378	0.0126599
AT2G35710	1600.33	4.95935	0.214632	23.1063	4.00626e-118	5.31231e-115
AT5G41750	28519.3	4.95769	0.471378	10.5174	7.17954e-26	1.72171e-24
AT4G05018	85.1899	4.95097	0.886725	5.58344	2.35813e-08	1.36195e-07
AT2G44195	9.29343	4.94107	1.49346	3.30846	0.000938089	0.00279751
AT2G33090	11.4551	4.94098	1.50613	3.28059	0.0010359	0.00306246
AT2G47520	241.388	4.93863	1.47231	3.35433	0.000795562	0.00240139
AT1G17665	3.65302	4.93838	2.06307	2.3937	0.0166792	0.0376021
AT1G08930	52933	4.93373	0.388087	12.713	5.00964e-37	2.16336e-35
AT4G40020	332.071	4.93329	0.381538	12.93	3.04778e-38	1.41948e-36
AT1G44130	635.149	4.93042	0.437008	11.2822	1.60667e-29	4.80977e-28
AT1G18570	6783.26	4.92507	0.445563	11.0536	2.10576e-28	5.96333e-27
AT1G59810	57.9332	4.92392	2.05997	2.39029	0.016835	0.0378926
AT3G10640	11.2637	4.92374	1.22776	4.01036	6.06272e-05	0.000222474
AT5G54165	242.731	4.91806	0.490382	10.029	1.13619e-23	2.38695e-22
AT4G17490	2782.49	4.91611	0.531528	9.24901	2.26582e-20	3.78463e-19
AT1G21326	245.253	4.91449	0.530813	9.25842	2.07474e-20	3.47982e-19
AT5G65300	768.217	4.91153	0.279933	17.5454	6.45502e-69	1.1927e-66
AT3G10815	41.0239	4.90487	0.680967	7.2028	5.89882e-13	5.49468e-12
AT4G31960	10.9903	4.9006	1.5504	3.16086	0.00157305	0.00448516
AT4G39890	4.6827	4.89606	1.69566	2.8874	0.00388435	0.0101969
AT4G26200	179.382	4.88869	1.08568	4.50288	6.70373e-06	2.8448e-05
AT1G17380	1661.64	4.88365	0.340803	14.3298	1.42441e-46	1.0129e-44
AT3G52520	1706.14	4.8829	0.384087	12.713	5.00604e-37	2.16336e-35
AT4G03450	14127.4	4.88096	0.461318	10.5805	3.67171e-26	8.99648e-25
AT5G44380	606.064	4.87849	0.30194	16.1571	1.01136e-58	1.28802e-56
AT4G20860	7387.75	4.87152	0.306453	15.8965	6.70188e-57	7.70784e-55
AT4G30320	7.33483	4.86398	1.50075	3.24104	0.00119092	0.00347699
AT1G02930	172639	4.86318	0.490703	9.91065	3.74207e-23	7.61314e-22
AT2G44080	2728.48	4.85937	0.461445	10.5308	6.23282e-26	1.50268e-24
AT2G38470	36533.3	4.85708	0.534574	9.08589	1.02857e-19	1.6479e-18
AT2G38290	22709.6	4.85652	0.342728	14.1702	1.40112e-45	9.37211e-44
AT2G38250	1472.32	4.85556	0.31224	15.5507	1.5727e-54	1.61881e-52
AT3G28925	16.7281	4.85398	1.31555	3.68971	0.000224513	0.000747997
AT4G14368	529.47	4.85366	1.09684	4.42512	9.63887e-06	3.99191e-05
AT4G15660	55.9598	4.85301	1.05234	4.61165	3.99493e-06	1.75338e-05
AT5G23160	321.833	4.85083	0.637374	7.61065	2.72728e-14	2.8449e-13
AT3G57450	11140.5	4.84804	0.423153	11.4569	2.17042e-30	6.83318e-29
AT4G01895	185.642	4.84634	0.516095	9.39041	5.97694e-21	1.04443e-19
AT1G15110	5.22213	4.84097	1.61735	2.99315	0.00276112	0.00749081
AT2G36690	642.36	4.8368	0.91269	5.2995	1.16118e-07	6.19826e-07
AT5G23510	9793.84	4.83263	0.266779	18.1148	2.43662e-73	5.66249e-71
AT3G19025	9.39669	4.82429	1.76143	2.73885	0.00616541	0.0155095
AT1G18350	92.7197	4.82264	0.63656	7.5761	3.56105e-14	3.67552e-13
AT3G02515	351.474	4.81523	1.21585	3.96039	7.48265e-05	0.000270094
AT3G22060	11010.8	4.812	0.216278	22.2491	1.1507e-109	1.17905e-106
AT5G51830	12299	4.81047	0.336604	14.2912	2.48327e-46	1.72771e-44
AT3G19260	8280.97	4.80987	0.226516	21.2341	4.62522e-100	2.89616e-97
AT3G13610	262.644	4.80816	0.906133	5.30624	1.11907e-07	5.98199e-07
AT1G33730	136.61	4.80795	1.46475	3.28244	0.00102913	0.00304483
AT3G09885	6.61799	4.80414	1.78767	2.68737	0.00720176	0.0178339
AT3G18250	479.236	4.80085	0.411247	11.6739	1.7334e-31	5.69596e-30
AT4G09100	10.7169	4.79185	1.8618	2.57377	0.0100597	0.0240065
AT5G11140	289.409	4.78909	0.471677	10.1533	3.20261e-24	6.97519e-23
AT5G55150	49.7219	4.78589	1.08225	4.42217	9.77161e-06	4.04316e-05
AT4G03460	530.683	4.78467	0.433583	11.0352	2.58476e-28	7.27413e-27
AT5G55420	60.6486	4.78006	0.792165	6.03417	1.59783e-09	1.05471e-08
AT3G19002	51.4342	4.77515	0.964899	4.94886	7.46497e-07	3.59354e-06
AT2G42350	500.135	4.76638	1.04496	4.56131	5.08357e-06	2.20119e-05
AT4G12400	3895.61	4.76362	0.41852	11.382	5.13817e-30	1.58447e-28
AT4G39830	1622.76	4.76308	0.253425	18.7948	8.32359e-79	2.40552e-76
AT2G19190	742.525	4.76238	0.518409	9.18652	4.05746e-20	6.66156e-19
AT1G67920	1654.93	4.7575	0.484724	9.81486	9.71732e-23	1.92654e-21
AT5G47220	2868.71	4.75521	0.454719	10.4575	1.3543e-25	3.19003e-24
AT5G48530-AT5G48540	287.198	4.75288	0.417357	11.388	4.79695e-30	1.48127e-28
AT3G51680	47.2561	4.75058	1.38604	3.42744	0.000609293	0.00187889
AT2G35658	151.406	4.75021	0.445592	10.6604	1.55856e-26	3.91672e-25
AT4G29340	8.57731	4.74251	1.322	3.58739	0.000334011	0.00107946
AT3G56380	8.69861	4.74128	1.50648	3.14726	0.00164809	0.00467841
AT4G37780	11.207	4.74027	1.47433	3.21519	0.00130357	0.00377602
AT5G22540	557.607	4.73344	1.34403	3.52182	0.000428603	0.00136097
AT5G11670	229085	4.72963	0.322882	14.6482	1.38426e-48	1.06863e-46
AT4G20780	8745.71	4.72811	0.288949	16.3631	3.50671e-60	4.7908e-58
AT3G25225	13.1708	4.72811	1.0674	4.42957	9.44222e-06	3.91694e-05
AT4G25810	2685.79	4.72583	0.738346	6.40057	1.54796e-10	1.14294e-09
AT5G42830	3642.36	4.7243	0.391667	12.062	1.67619e-33	6.20437e-32
AT1G31250	5.18084	4.72417	1.62468	2.90776	0.00364033	0.00961457
AT4G18253	3757.94	4.72309	0.449807	10.5003	8.61349e-26	2.05032e-24
AT1G18300	6222.09	4.72271	0.305466	15.4607	6.39451e-54	6.3781e-52
AT1G47890	1267.05	4.72193	0.839663	5.6236	1.87022e-08	1.09417e-07
AT5G55020	46.7686	4.72142	1.09424	4.3148	1.59747e-05	6.41893e-05
AT1G16150	79.2506	4.71971	0.938565	5.02865	4.9395e-07	2.42743e-06
AT4G21120	2044.05	4.71947	0.522084	9.03969	1.57123e-19	2.48552e-18
AT4G14365	64933.9	4.71347	0.543179	8.67757	4.04319e-18	5.65044e-17
AT1G74330-AT1G74340-AT1G74350	3.07992	4.71301	1.82504	2.58241	0.00981135	0.0234685
AT1G51410	6.08572	4.70953	1.98735	2.36975	0.0178001	0.0397986
AT4G14225	17.9065	4.70888	1.3928	3.38087	0.000722567	0.00219812
AT4G38540	95.5984	4.70589	0.520995	9.0325	1.67786e-19	2.63939e-18
AT1G13340	2633.22	4.70568	0.39086	12.0393	2.20823e-33	8.10716e-32
AT2G40180	2013.35	4.70471	0.313995	14.9834	9.43162e-51	8.20879e-49
AT5G24230	87.1445	4.70339	0.876221	5.36781	7.96989e-08	4.35639e-07
AT4G21850	2858.28	4.6907	0.248771	18.8555	2.64922e-79	7.85771e-77
AT2G04070	4371.18	4.68195	0.693106	6.75502	1.42816e-11	1.16307e-10
AT5G38710	1436.97	4.68155	0.385317	12.1499	5.74568e-34	2.18782e-32
AT5G59510	105.199	4.67881	0.574322	8.14666	3.74119e-16	4.49781e-15
AT1G09985	191.493	4.67838	0.543401	8.60944	7.34157e-18	1.01219e-16
AT1G33950	76.0947	4.67739	0.7733	6.04861	1.46104e-09	9.69237e-09
AT4G21920	244.246	4.67542	0.507936	9.20475	3.42455e-20	5.64712e-19
AT1G08940	3455.63	4.66982	0.274542	17.0095	6.98871e-65	1.10167e-62
AT5G59490	161.817	4.66967	0.566171	8.2478	1.61332e-16	1.99932e-15
AT4G30430	350.286	4.66697	0.549937	8.48636	2.13217e-17	2.81897e-16
AT3G28600	43.8001	4.66532	1.08385	4.30441	1.67431e-05	6.70499e-05
AT5G17350	1696.46	4.65963	0.759697	6.13353	8.59483e-10	5.84096e-09
AT5G04340	4001.2	4.65819	0.812021	5.73654	9.66312e-09	5.85397e-08
AT1G11100	967.499	4.65663	0.424303	10.9748	5.05265e-28	1.39923e-26
AT5G46080	3905.71	4.65119	0.311086	14.9515	1.52299e-50	1.31035e-48
AT1G13210	35870	4.64335	0.334396	13.8858	7.725e-44	4.74488e-42
AT1G60730	6858.17	4.6424	0.331677	13.9967	1.63201e-44	1.03339e-42
AT4G27654	5.43374	4.64091	1.54831	2.99741	0.00272284	0.00739679
AT1G24140	4886	4.63662	0.509019	9.10893	8.3195e-20	1.3386e-18
AT1G30620	8400.7	4.63551	0.209774	22.0977	3.32475e-108	3.25854e-105
AT1G64065	3683.3	4.63311	0.338653	13.681	1.31828e-42	7.65894e-41
AT2G41835	5921.95	4.62496	0.323484	14.2973	2.27346e-46	1.59156e-44
AT1G71400	547.792	4.62445	0.415369	11.1334	8.63206e-29	2.49467e-27
AT1G22890	3861.68	4.62101	0.287454	16.0757	3.77929e-58	4.73294e-56
AT1G01340	4839.99	4.61797	0.296768	15.5609	1.34191e-54	1.38759e-52
AT1G03220	2856.05	4.61484	0.354446	13.0199	9.43557e-39	4.49676e-37
AT5G09800	1688.99	4.61404	0.359807	12.8237	1.20865e-37	5.43819e-36
AT1G17180	165.407	4.61193	0.518651	8.89216	5.99327e-19	8.95891e-18
AT4G23220	15.1418	4.60868	1.19942	3.84241	0.00012183	0.000424269
AT3G09010	9228.03	4.60748	0.319755	14.4094	4.51579e-47	3.27315e-45
AT4G15270	179.774	4.59909	0.54424	8.45048	2.90103e-17	3.79322e-16
AT2G02860	15.6236	4.59868	1.3371	3.43929	0.000583235	0.00180545
AT1G10417	791.476	4.59859	0.370072	12.4262	1.88322e-35	7.64891e-34
AT5G61560	8422.45	4.59737	0.291505	15.7711	4.91534e-56	5.40496e-54
AT2G44480	159.263	4.59595	0.524313	8.76567	1.85676e-18	2.65577e-17
AT5G44563	1.95307	4.59067	1.95297	2.35061	0.0187426	0.0417156
AT5G63790	21144.3	4.58598	0.277956	16.4989	3.7348e-61	5.29497e-59
AT1G63720	3638.75	4.58289	0.405742	11.2951	1.38732e-29	4.19771e-28
AT4G04490	16941	4.58278	0.726449	6.30847	2.81816e-10	2.02444e-09
AT2G40095	2874.94	4.57701	0.4258	10.7492	5.97807e-27	1.53658e-25
AT4G16260	1804.38	4.5762	0.514727	8.89054	6.08103e-19	9.08407e-18
AT5G01760	486.845	4.5715	0.471691	9.69174	3.26922e-22	6.18764e-21
AT1G61370	2141.09	4.56184	0.310876	14.6741	9.44404e-49	7.41768e-47
AT1G61120	797.287	4.55754	0.451896	10.0854	6.41237e-24	1.38143e-22
AT4G39230	4347.16	4.5554	0.217554	20.9391	2.35783e-97	1.26548e-94
AT4G21680	185.707	4.54836	0.461687	9.8516	6.74586e-23	1.34809e-21
AT2G37940	40283.7	4.54581	0.264001	17.2189	1.91598e-66	3.22313e-64
AT3G19010	33045.8	4.52879	0.293009	15.4561	6.86037e-54	6.81262e-52
AT5G48400	851.852	4.52003	0.483164	9.35507	8.35428e-21	1.44419e-19
AT3G05260	20.5995	4.51135	1.30174	3.46563	0.000528994	0.00165001
AT1G30420	14646.7	4.51085	0.275781	16.3566	3.90101e-60	5.29738e-58
AT1G70990	63.6515	4.50742	0.710973	6.33979	2.30083e-10	1.66951e-09
AT1G09935	133.8	4.50262	0.708078	6.35893	2.03164e-10	1.48596e-09
AT3G54420	4501.04	4.5022	0.209443	21.4961	1.69306e-102	1.1225e-99
AT1G72416	2112.46	4.50019	0.261377	17.2172	1.97241e-66	3.29349e-64
AT2G27660	1895.68	4.49873	0.413822	10.8712	1.58165e-27	4.23942e-26
AT2G25780	9.14794	4.49629	1.82271	2.46682	0.013632	0.0315043
AT1G02360	1556.07	4.49223	0.321116	13.9895	1.80789e-44	1.13836e-42
AT5G47850	1044.38	4.48387	1.09673	4.08839	4.34379e-05	0.000163469
AT4G02950	53.5576	4.48206	1.32395	3.38537	0.000710822	0.00216685
AT5G09470	686.86	4.47886	0.47174	9.49435	2.21585e-21	4.01203e-20
AT2G30240	6.776	4.46863	1.8125	2.46546	0.0136839	0.0316015
AT3G08560	8.83624	4.46801	1.5391	2.903	0.00369603	0.00974796
AT5G28630	449.03	4.4611	0.452257	9.86407	5.95823e-23	1.19706e-21
AT1G06163	10.9251	4.45689	1.50087	2.96954	0.00298247	0.00802374
AT5G01540	8.04174	4.45082	1.56468	2.84456	0.00444723	0.0115137
AT5G50200	3759.84	4.44741	0.420229	10.5833	3.56215e-26	8.74707e-25
AT2G34210	26.9568	4.44439	1.62425	2.73627	0.00621409	0.0156215
AT3G11740	6.14793	4.43358	1.85767	2.38664	0.0170033	0.038215
AT4G25390	5247.05	4.43288	0.251826	17.603	2.33758e-69	4.35485e-67
AT5G18470	211.31	4.43247	0.563139	7.87101	3.51778e-15	3.92564e-14
AT2G39660	9343.07	4.43114	0.215853	20.5285	1.19778e-93	5.62508e-91
AT3G14990	18355.8	4.43054	0.185355	23.903	2.84982e-126	5.84005e-123
AT3G50930	63.9678	4.42783	0.587074	7.5422	4.62108e-14	4.72847e-13
AT3G57270	52.4517	4.42437	0.672193	6.582	4.64166e-11	3.60677e-10
AT2G39650	3985.15	4.41857	0.260997	16.9296	2.72269e-64	4.20375e-62
AT1G04445	8.27057	4.41815	1.7922	2.46521	0.0136933	0.0316199
AT4G25220	6.81315	4.41604	1.83897	2.40137	0.0163337	0.036908
AT1G53080	43.3389	4.41527	0.951552	4.64007	3.48292e-06	1.54187e-05
AT5G63130	1760.67	4.4151	0.309018	14.2875	2.61655e-46	1.81484e-44
AT1G63370-AT1G63390	5.54784	4.41412	1.50908	2.92505	0.00344403	0.00915079
AT1G11185	48.171	4.41346	1.75104	2.52047	0.0117197	0.0275337
AT4G27970	580.544	4.40836	0.43197	10.2052	1.8786e-24	4.16396e-23
AT3G26910	7599.98	4.40787	0.270236	16.3112	8.22071e-60	1.07116e-57
AT4G35110	4220.6	4.40399	0.20054	21.9606	6.85596e-107	6.18188e-104
AT5G64870	6806.08	4.39975	0.464203	9.47807	2.59033e-21	4.67503e-20
AT5G52720	13.1606	4.39812	1.24338	3.53722	0.000404368	0.0012891
AT2G41730	1317.55	4.39489	0.78606	5.59104	2.2571e-08	1.30628e-07
AT4G02520	1950.51	4.38823	0.344855	12.7249	4.30188e-37	1.86487e-35
AT4G11280	13885.8	4.38773	0.272555	16.0985	2.61195e-58	3.2893e-56
AT3G09350	16016.1	4.38771	0.301761	14.5404	6.72326e-48	5.0184e-46
AT5G10625	38.5447	4.37945	0.83175	5.26534	1.39932e-07	7.3976e-07
AT2G23830	100.273	4.36803	1.18861	3.6749	0.000237944	0.000789016
AT5G01830	2044.83	4.36744	0.253042	17.2597	9.45844e-67	1.6031e-64
AT2G43000	1940.11	4.36615	0.48245	9.04997	1.43014e-19	2.2703e-18
AT1G25400	67.7718	4.36456	0.46715	9.34296	9.36798e-21	1.61447e-19
AT4G23810	5214.91	4.36259	0.469927	9.28356	1.63901e-20	2.77794e-19
AT4G38830	27.3051	4.36114	0.623708	6.99227	2.70467e-12	2.38812e-11
AT3G22160	1950.53	4.36007	0.469445	9.28771	1.57641e-20	2.67585e-19
AT3G10930	766.557	4.36005	0.512151	8.51322	1.69163e-17	2.26173e-16
AT3G29000	2456.41	4.35923	0.514773	8.46824	2.4912e-17	3.2821e-16
AT4G15417	144.862	4.35732	0.483713	9.00808	2.09695e-19	3.27805e-18
AT1G08915	40.3511	4.35587	0.656746	6.6325	3.30037e-11	2.60676e-10
AT4G31970	56.2973	4.35296	0.765176	5.68883	1.27912e-08	7.62399e-08
AT1G32928	1392.7	4.34992	0.557228	7.80635	5.88687e-15	6.47642e-14
AT2G32240	90638.5	4.345	0.19167	22.6691	9.03653e-114	1.07211e-110
AT1G59870	297064	4.34355	0.359555	12.0804	1.34145e-33	5.00645e-32
AT3G09020	2819.78	4.33596	0.395317	10.9683	5.42659e-28	1.50094e-26
AT1G21240	7760.92	4.33083	0.673932	6.42621	1.30827e-10	9.7362e-10
AT3G46280	100.946	4.32916	0.730897	5.92308	3.15968e-09	2.01259e-08
AT3G04300	152.603	4.32172	0.76127	5.67699	1.37089e-08	8.13871e-08
AT2G08950	10.6809	4.32083	1.67797	2.57504	0.010023	0.0239265
AT1G59860	1604.85	4.32071	0.286293	15.0919	1.8307e-51	1.67075e-49
AT3G09520	4376.71	4.31853	0.280673	15.3864	2.02099e-53	1.96367e-51
AT1G63245	183.834	4.3176	0.522698	8.26021	1.45422e-16	1.80811e-15
AT1G51760	12912.5	4.31436	0.29302	14.7238	4.53611e-49	3.60046e-47
AT3G55470	8779.02	4.30876	0.393471	10.9506	6.59776e-28	1.81818e-26
AT2G46400	22376.8	4.30867	0.481709	8.94455	3.73457e-19	5.70357e-18
AT5G01180	166.664	4.30338	0.434957	9.89381	4.42829e-23	8.96879e-22
AT3G14225	91.2205	4.29706	0.641886	6.69443	2.16517e-11	1.73767e-10
AT4G20080	8.57077	4.28748	1.31067	3.27121	0.00107087	0.0031584
AT3G04010	361.189	4.28521	0.485072	8.83418	1.00837e-18	1.4741e-17
AT4G29780	10497.3	4.28421	0.290384	14.7536	2.91762e-49	2.34053e-47
AT2G01340	1345.86	4.27809	0.321042	13.3257	1.64173e-40	8.4935e-39
AT2G27690	359.42	4.27805	0.35557	12.0315	2.42631e-33	8.87886e-32
AT2G25460	319.068	4.27748	0.406207	10.5303	6.26321e-26	1.50839e-24
AT1G04370	26.782	4.27338	1.12072	3.81307	0.000137252	0.000474386
AT1G11040	46.7517	4.26337	0.911562	4.677	2.91102e-06	1.30018e-05
AT2G23810	38142.1	4.26152	0.326275	13.0611	5.49064e-39	2.63902e-37
AT5G00550-AT5G05785	78.7875	4.2586	0.555034	7.67268	1.68441e-14	1.78598e-13
AT3G05635	30.0276	4.2557	0.856365	4.9695	6.7127e-07	3.25135e-06
AT3G59880	796.637	4.24733	0.300567	14.1311	2.4444e-45	1.60646e-43
AT1G07400	1181.51	4.24377	0.360587	11.7691	5.63481e-32	1.91295e-30
AT5G66640	7558.64	4.24335	0.504344	8.41361	3.97569e-17	5.15058e-16
AT2G27080	3297.79	4.23984	0.747188	5.67439	1.39182e-08	8.25644e-08
AT4G12735	356.232	4.23876	1.47238	2.87885	0.00399134	0.0104437
AT4G25200	65.6197	4.23388	0.729972	5.80005	6.6294e-09	4.09761e-08
AT1G61420	1162.21	4.23142	0.398294	10.6239	2.30812e-26	5.74914e-25
AT1G55450	47948.1	4.22992	0.351626	12.0296	2.48317e-33	9.07224e-32
AT5G45810	108.286	4.22056	0.754358	5.5949	2.20747e-08	1.27953e-07
AT5G22250	146.086	4.21768	0.529697	7.96244	1.68674e-15	1.92518e-14
AT3G60200	3.91579	4.21544	1.84966	2.27904	0.0226647	0.0495065
AT2G27500	5570.69	4.21425	0.268636	15.6876	1.83876e-55	1.99276e-53
AT3G57550	19670.4	4.21402	0.211424	19.9316	2.16579e-88	8.27478e-86
AT1G61475	4.69869	4.21283	1.67859	2.50975	0.0120816	0.0282691
AT4G27980	36.2996	4.21219	0.937974	4.49073	7.09781e-06	3.00017e-05
AT1G56130	712.47	4.2098	0.395189	10.6526	1.69535e-26	4.25574e-25
AT4G35720	16.1	4.20772	1.02488	4.10559	4.03285e-05	0.000152685
AT4G40080	59.1896	4.2068	0.595613	7.06298	1.62964e-12	1.46824e-11
AT1G53620	95.0968	4.20265	0.474657	8.85408	8.43784e-19	1.24643e-17
AT1G74190	14.441	4.20229	1.34738	3.11887	0.00181547	0.00510023
AT4G34810	68.8128	4.20198	0.470096	8.93856	3.94269e-19	6.00514e-18
AT1G25220	8759.93	4.20169	0.208565	20.1457	2.93293e-90	1.24744e-87
AT3G02140	374.157	4.19529	0.233445	17.9712	3.27701e-72	7.3139e-70
AT1G07000	16246.2	4.19301	0.359943	11.6491	2.31917e-31	7.58762e-30
AT2G46080	170.8	4.19219	0.385766	10.8672	1.65219e-27	4.41798e-26
AT3G21230	11559.6	4.1818	0.357016	11.7132	1.09074e-31	3.64259e-30
AT5G28646	119.819	4.1788	0.406696	10.275	9.13415e-25	2.05902e-23
AT3G12900	17.2883	4.17398	0.973341	4.2883	1.8005e-05	7.17462e-05
AT3G11840	3693.11	4.17226	0.414014	10.0776	6.94206e-24	1.48726e-22
AT2G01180	9177.98	4.1698	0.255482	16.3213	6.96388e-60	9.12673e-58
AT1G77810	6428.98	4.16927	0.276438	15.0821	2.12391e-51	1.90746e-49
AT4G25030	39935.4	4.16831	0.194373	21.445	5.08913e-102	3.27769e-99
AT3G13433	203.049	4.16051	0.538159	7.73101	1.06696e-14	1.14694e-13
AT4G09335	13.1502	4.15608	1.65564	2.51026	0.0120644	0.0282359
AT1G16130	748.39	4.15458	0.820725	5.06208	4.14698e-07	2.05724e-06
AT5G42010	2624.82	4.15061	0.336386	12.3388	5.59554e-35	2.22853e-33
AT5G60530	8.25024	4.15054	1.47575	2.8125	0.00491574	0.0126194
AT1G01680	3132.95	4.14984	0.310877	13.3488	1.20357e-40	6.339e-39
AT3G53150	381.027	4.14703	0.857678	4.83518	1.33023e-06	6.18777e-06
AT5G47730	10177.3	4.14585	0.278422	14.8905	3.79948e-50	3.19582e-48
AT3G15500	76.1059	4.14494	1.29883	3.19129	0.00141638	0.00407245
AT5G05695	10.8162	4.14274	1.1642	3.55845	0.000373053	0.00119843
AT1G28370	1453.69	4.13765	0.536544	7.71167	1.24185e-14	1.32735e-13
AT5G38350	28.6726	4.13373	0.865713	4.77495	1.79756e-06	8.2409e-06
AT4G23610	104.358	4.12982	0.636664	6.48666	8.77584e-11	6.65405e-10
AT3G48450	412.055	4.12921	0.805347	5.12724	2.94014e-07	1.48403e-06
AT4G34131	932.518	4.12727	0.33471	12.3309	6.17519e-35	2.45072e-33
AT4G03255	23.0034	4.12418	1.32894	3.10336	0.00191335	0.0053552
AT1G15430	7388.45	4.12219	0.230087	17.9158	8.88493e-72	1.9445e-69
AT2G47000	2569.26	4.11492	0.522945	7.86873	3.58251e-15	3.99194e-14
AT2G23320	11645.5	4.11288	0.37711	10.9063	1.07534e-27	2.90304e-26
AT3G45330	82.364	4.11254	0.930619	4.41914	9.90945e-06	4.09644e-05
AT3G59700	2005.04	4.11194	0.689268	5.96566	2.43644e-09	1.5728e-08
AT4G12120	8830.2	4.10776	0.244878	16.7747	3.73795e-63	5.65509e-61
AT4G27280	11343.5	4.1062	0.368459	11.1443	7.63759e-29	2.21294e-27
AT2G22470	4977.99	4.10083	0.365267	11.2269	3.00698e-29	8.86056e-28
AT4G21400	3762.06	4.09287	0.205387	19.9276	2.34656e-88	8.81604e-86
AT4G21870	2200.45	4.08974	0.204916	19.9582	1.27255e-88	5.0326e-86
AT3G50470	1071.88	4.08351	0.715771	5.70505	1.16309e-08	6.97484e-08
AT4G33050	43841.2	4.0796	0.417227	9.77791	1.40079e-22	2.73628e-21
AT4G17660	597.138	4.0793	0.972403	4.19507	2.7279e-05	0.000105839
AT5G13320	13822.1	4.07869	0.289023	14.112	3.2041e-45	2.09353e-43
AT3G61300	15.873	4.07336	0.892053	4.56628	4.96454e-06	2.15254e-05
AT4G37900	2229.17	4.07104	0.234654	17.3491	2.00434e-67	3.55762e-65
AT1G65610	208.079	4.06923	0.456703	8.91002	5.10233e-19	7.69342e-18
AT5G67450	618.736	4.06557	0.545403	7.45425	9.03807e-14	9.05896e-13
AT1G08050	5692.69	4.05826	0.307233	13.209	7.78064e-40	3.85475e-38
AT1G71100	7182.45	4.05684	0.268859	15.0891	1.91039e-51	1.72948e-49
AT1G72000	35.3761	4.05471	0.780501	5.195	2.04719e-07	1.05698e-06
AT3G46090	3858.06	4.05461	0.482752	8.39895	4.50485e-17	5.82272e-16
AT2G40140	19631.4	4.05416	0.340304	11.9133	1.00854e-32	3.57461e-31
AT2G25240	142.346	4.04965	0.614881	6.58607	4.51611e-11	3.51406e-10
AT1G56140	10475.8	4.0435	0.259111	15.6053	6.70258e-55	7.06026e-53
AT3G50900	1695.67	4.04096	0.307806	13.1283	2.26825e-39	1.10913e-37
AT3G00530	19.6241	4.03714	0.924729	4.36575	1.26685e-05	5.16876e-05
AT5G12420	2105.78	4.03626	0.230248	17.5301	8.44477e-69	1.54766e-66
AT5G05290	7.54176	4.03454	1.4443	2.79342	0.00521542	0.0133159
AT3G07390	1576.52	4.02863	0.263234	15.3044	7.14793e-53	6.88584e-51
AT3G60010	5.9784	4.02792	1.43776	2.80152	0.00508621	0.0130184
AT3G59080	4357.11	4.02686	0.271021	14.8581	6.16397e-50	5.10839e-48
AT5G40780	12894.1	4.02552	0.79194	5.08311	3.71295e-07	1.85212e-06
AT1G03850	723.707	4.02346	0.39779	10.1145	4.76335e-24	1.03048e-22
AT3G01235	51.1912	4.02268	0.540205	7.44657	9.57962e-14	9.5635e-13
AT5G57500	247.859	4.02204	0.413189	9.73414	2.15633e-22	4.15808e-21
AT2G30400	114.285	4.02165	0.497686	8.0807	6.43961e-16	7.62404e-15
AT3G11820	23969.1	4.02017	0.311982	12.8859	5.40551e-38	2.48169e-36
AT4G34380	116.991	4.01531	0.494107	8.12641	4.42208e-16	5.29101e-15
AT5G26920	19492.4	4.00766	0.505639	7.92594	2.26435e-15	2.5624e-14
AT4G03505-AT4G03510	4.039	4.00672	1.70536	2.34948	0.0187996	0.041826
AT1G22180	4236.24	4.00116	0.279908	14.2946	2.36613e-46	1.65131e-44
AT3G13790	3217.17	3.99815	0.215146	18.5834	4.37806e-77	1.20354e-74
AT2G22500	14357.2	3.99748	0.170305	23.4725	7.79056e-122	1.17077e-118
AT5G47230	1558.54	3.99535	0.365242	10.9389	7.50895e-28	2.05921e-26
AT5G41740	32668.6	3.99414	0.34033	11.7361	8.32453e-32	2.80077e-30
AT4G11850	20230.2	3.99253	0.336286	11.8724	1.64636e-32	5.76279e-31
AT1G09940	13878.7	3.9834	0.26276	15.1599	6.5215e-52	6.0497e-50
AT5G59680	1405.25	3.97886	0.395091	10.0708	7.44012e-24	1.58972e-22
AT2G21900	33.0264	3.97685	1.21358	3.27694	0.00104937	0.00309985
AT5G52760	10110	3.97664	0.710042	5.60057	2.13652e-08	1.24159e-07
AT4G13180	5468.52	3.97172	0.298019	13.3271	1.61036e-40	8.40297e-39
AT4G37640	43881	3.97014	0.24217	16.394	2.1093e-60	2.93505e-58
AT1G11540	19.0085	3.96887	0.82228	4.82666	1.3884e-06	6.44243e-06
AT1G65500	734.82	3.96833	0.351582	11.2871	1.51997e-29	4.56234e-28
AT3G51330	866.667	3.96687	0.426541	9.30011	1.40307e-20	2.38522e-19
AT3G56790	644.237	3.96659	0.394785	10.0475	9.42501e-24	1.99492e-22
AT1G09970	35781.4	3.9647	0.285086	13.907	5.74072e-44	3.55515e-42
AT1G06963	5.26617	3.96429	1.55318	2.55236	0.0106994	0.0253747
AT3G61760	896.809	3.96137	0.224281	17.6625	8.15248e-70	1.58425e-67
AT1G05010	58998.9	3.96006	0.228572	17.3252	3.0365e-67	5.26529e-65
AT5G05410	3715.03	3.95643	0.363564	10.8824	1.39883e-27	3.75834e-26
AT2G28400	1884.17	3.95198	0.319602	12.3653	4.02639e-35	1.61213e-33
AT2G28210	3832.17	3.94931	0.404292	9.76847	1.53762e-22	2.99319e-21
AT4G05020	17308.9	3.94684	0.254394	15.5147	2.76074e-54	2.81595e-52
AT3G03160-AT3G03170	11.6919	3.94107	1.51885	2.59477	0.00946532	0.0227567
AT5G36260	645.336	3.94091	0.541686	7.27528	3.45709e-13	3.29374e-12
AT3G54410	8.59325	3.92653	1.34703	2.91495	0.00355747	0.00942
AT1G74710	18294	3.92228	0.268912	14.5858	3.46063e-48	2.60901e-46
AT2G22860	433.535	3.91573	0.378412	10.3478	4.28172e-25	9.88919e-24
AT1G65850	47.9815	3.91436	0.794862	4.92458	8.45407e-07	4.04182e-06
AT1G79450	232.969	3.91065	0.413287	9.4623	3.01249e-21	5.39806e-20
AT2G41880	8343.08	3.90901	0.255754	15.2842	9.73817e-53	9.31092e-51
AT2G24285	49.823	3.90837	0.577455	6.76826	1.30342e-11	1.06726e-10
AT5G64700	582.907	3.90781	0.279581	13.9774	2.14177e-44	1.3411e-42
AT1G26390	1610	3.90774	0.829822	4.70913	2.48776e-06	1.12068e-05
AT2G15220	190.966	3.90066	0.454173	8.5885	8.8114e-18	1.20234e-16
AT3G06490	65.3236	3.89744	0.577212	6.75219	1.45631e-11	1.18428e-10
AT3G09270	203.075	3.89338	0.420644	9.25578	2.12673e-20	3.56437e-19
AT2G24600	10475.5	3.89269	0.429509	9.06312	1.26774e-19	2.01818e-18
AT4G28350	3083.64	3.88629	0.337763	11.506	1.231e-30	3.90833e-29
AT2G29110	1029.48	3.88506	0.818146	4.74862	2.04814e-06	9.32334e-06
AT3G04420	510.39	3.87868	0.475378	8.15916	3.37372e-16	4.07776e-15
AT3G62280	47.4651	3.87725	0.746543	5.19361	2.06259e-07	1.0642e-06
AT2G38860	15528.8	3.87562	0.223604	17.3325	2.67463e-67	4.71027e-65
AT2G43570	4456.35	3.87507	0.649561	5.96568	2.43624e-09	1.5728e-08
AT1G63870	10.4685	3.87449	1.63715	2.3666	0.0179522	0.0401029
AT3G48360	247.595	3.87273	0.732706	5.28552	1.25349e-07	6.66735e-07
AT4G34390	34511.9	3.87256	0.349826	11.07	1.75468e-28	4.98161e-27
AT2G29350	10767	3.87057	0.744909	5.19602	2.03597e-07	1.05167e-06
AT4G19370	1043.82	3.86923	0.450998	8.57927	9.54742e-18	1.29884e-16
AT4G23150	4024.93	3.86081	0.788549	4.89609	9.7762e-07	4.6346e-06
AT4G28000	7.20052	3.85869	1.43422	2.69044	0.00713579	0.0176958
AT1G30455	30.4969	3.84817	1.27047	3.02894	0.00245417	0.00674494
AT5G06320	13227.7	3.84776	0.287124	13.401	5.96253e-41	3.17748e-39
AT5G43420	2254.44	3.84765	0.356548	10.7914	3.78007e-27	9.86232e-26
AT3G55980	22640.2	3.84585	0.372603	10.3216	5.62957e-25	1.28573e-23
AT5G15130	24.6706	3.84577	1.19808	3.20995	0.0013276	0.00383701
AT5G38750	85.0765	3.84383	0.499238	7.6994	1.36711e-14	1.45846e-13
AT5G44575	121.172	3.83934	0.465436	8.2489	1.5986e-16	1.98216e-15
AT5G15940	200.446	3.8375	0.361135	10.6262	2.25005e-26	5.61691e-25
AT1G66690	128.275	3.83241	0.5319	7.20513	5.79892e-13	5.41404e-12
AT4G11890	5381.59	3.83206	0.486474	7.87722	3.34754e-15	3.74865e-14
AT2G16900	14121	3.83046	0.215192	17.8002	7.04454e-71	1.48409e-68
AT4G22640	17.9873	3.82801	1.00468	3.81017	0.000138869	0.000479605
AT2G24320	21.6249	3.82669	1.38566	2.76164	0.00575118	0.0145634
AT4G18990	117.776	3.82656	0.517715	7.39125	1.4545e-13	1.43176e-12
AT5G44568	1434.93	3.82461	0.275818	13.8664	1.01168e-43	6.18029e-42
AT5G54500	26249.4	3.8233	0.254972	14.995	7.91598e-51	6.94327e-49
AT5G56970	50.2564	3.82264	1.07134	3.56807	0.000359614	0.00115707
AT5G24540	21.655	3.8224	1.63138	2.34305	0.0191268	0.042445
AT3G01970	376.349	3.82032	0.396013	9.64694	5.06457e-22	9.49007e-21
AT3G60470	151.639	3.81978	0.36351	10.508	7.93302e-26	1.89234e-24
AT5G13200	524.944	3.81976	0.330455	11.5591	6.64162e-31	2.14492e-29
AT4G12720	43059.4	3.81956	0.317538	12.0287	2.51117e-33	9.15967e-32
AT4G34200	21.7415	3.81776	0.679808	5.61594	1.95495e-08	1.14108e-07
AT5G37420	151.153	3.81603	0.622673	6.12846	8.87342e-10	6.02121e-09
AT1G77730	13.2249	3.81288	0.90012	4.23597	2.27571e-05	8.93089e-05
AT5G65610	97.6445	3.81119	0.488363	7.80402	5.99671e-15	6.5902e-14
AT3G16330	900.022	3.80779	0.314408	12.111	9.23989e-34	3.48304e-32
AT3G05200	6201.74	3.8056	0.26479	14.3722	7.7389e-47	5.55574e-45
AT1G33600	13301.9	3.80279	0.232621	16.3475	4.52846e-60	6.11261e-58
AT4G09300	104.005	3.80147	0.559219	6.79782	1.06213e-11	8.79271e-11
AT4G36950	324.273	3.80048	0.38047	9.98891	1.70439e-23	3.54432e-22
AT3G47800	3760.64	3.79714	0.214532	17.6997	4.21776e-70	8.41387e-68
AT5G51070	109055	3.79054	0.377273	10.0472	9.4528e-24	1.99705e-22
AT4G34150	62617.6	3.78704	0.291168	13.0064	1.12584e-38	5.30934e-37
AT4G17615	6957.73	3.78628	0.280124	13.5165	1.25063e-41	6.94379e-40
AT4G00305	94.4606	3.78447	0.835655	4.52874	5.93352e-06	2.53994e-05
AT2G39210	5731.84	3.78234	0.359896	10.5095	7.80741e-26	1.86593e-24
AT3G49120-AT3G49130	171.069	3.78004	0.685185	5.51681	3.45204e-08	1.9601e-07
AT1G21130	58986.6	3.7779	0.388576	9.72242	2.41963e-22	4.65387e-21
AT5G06775	176.682	3.77166	1.03264	3.65246	0.000259742	0.000856081
AT2G39030	486.531	3.76779	0.803408	4.68975	2.73533e-06	1.22657e-05
AT4G18195	278.731	3.76648	0.548683	6.86459	6.66806e-12	5.64656e-11
AT4G18170	1051.36	3.76525	0.394763	9.53799	1.45625e-21	2.6602e-20
AT5G10520	1074.32	3.76322	0.268786	14.0008	1.54169e-44	9.78951e-43
AT1G56300	535.376	3.76169	0.477211	7.88267	3.20463e-15	3.59219e-14
AT2G44500	5555.39	3.75961	0.219053	17.163	5.02651e-66	8.21069e-64
AT1G76970	11431.3	3.75898	0.412873	9.10443	8.67213e-20	1.39335e-18
AT5G25440	4225.15	3.75895	0.292082	12.8695	6.68301e-38	3.04956e-36
AT4G35655	14.9089	3.75172	1.58537	2.36647	0.0179587	0.0401135
AT1G33960	3929.28	3.74969	0.406728	9.21915	2.99464e-20	4.97093e-19
AT4G28340	51.8791	3.74858	0.592949	6.32192	2.58329e-10	1.86553e-09
AT1G63930	219.892	3.7481	0.658142	5.69496	1.23398e-08	7.37442e-08
AT1G12200	5021.84	3.72902	0.27929	13.3518	1.15652e-40	6.10543e-39
AT2G28570	1461.93	3.7288	0.314414	11.8595	1.92039e-32	6.67016e-31
AT5G49680	1936.03	3.72541	0.277751	13.4128	5.08912e-41	2.7314e-39
AT4G26120	2704.86	3.72477	0.428427	8.69407	3.49685e-18	4.90822e-17
AT1G14170	894.061	3.72365	0.296674	12.5513	3.9095e-36	1.64725e-34
AT4G19460	453.823	3.72112	0.317477	11.7209	9.96269e-32	3.34195e-30
AT1G77500	7776.36	3.71903	0.210368	17.6787	6.12166e-70	1.19995e-67
AT4G21865	573.098	3.71785	0.275236	13.5079	1.40525e-41	7.74504e-40
AT2G30360	98.6516	3.71412	0.46466	7.99318	1.31497e-15	1.51699e-14
AT2G29410	876.972	3.71252	0.277467	13.38	7.91142e-41	4.19622e-39
AT1G09573	23.2019	3.70922	0.914185	4.0574	4.96215e-05	0.000184643
AT5G54810	38993.4	3.70888	0.225749	16.4292	1.18115e-60	1.65375e-58
AT3G21080	1161.21	3.70652	0.401392	9.23417	2.60306e-20	4.32731e-19
AT1G19040	42.7301	3.70098	1.47885	2.5026	0.0123283	0.0287895
AT3G52748	455.297	3.69723	0.435598	8.48771	2.10748e-17	2.78795e-16
AT3G21780	38.828	3.69693	0.591562	6.24944	4.11919e-10	2.90717e-09
AT3G61450	59.7604	3.69448	0.46714	7.90872	2.60038e-15	2.93089e-14
AT4G27460	82.2946	3.68937	0.616745	5.98201	2.20394e-09	1.43091e-08
AT5G07650	56.0458	3.68875	0.687616	5.36455	8.1153e-08	4.42193e-07
AT2G22496	5.05947	3.6882	1.44982	2.5439	0.0109622	0.0259379
AT1G65040	3.98835	3.68475	1.44551	2.5491	0.0108001	0.0255892
AT2G01300	124.174	3.6836	0.639898	5.75654	8.58543e-09	5.23486e-08
AT5G66650	1237.17	3.68069	0.29469	12.49	8.46057e-36	3.49301e-34
AT5G43090	12.9687	3.66559	1.24112	2.95346	0.00314236	0.00841472
AT3G60415	111.921	3.6639	0.637031	5.75153	8.84411e-09	5.37949e-08
AT2G17705-AT2G17710	113.058	3.65749	0.374595	9.76386	1.60905e-22	3.12413e-21
AT4G35190	126.092	3.65559	0.579347	6.30984	2.7933e-10	2.00851e-09
AT3G44720	16766.3	3.65176	0.232804	15.686	1.88573e-55	2.03388e-53
AT4G28420	29.2849	3.64744	0.951753	3.83234	0.000126931	0.000440944
AT5G17380	17911.3	3.64654	0.254599	14.3227	1.579e-46	1.11231e-44
AT2G23680	2425.3	3.6433	0.432887	8.41627	3.88663e-17	5.04389e-16
AT5G45000	535.542	3.6429	0.316514	11.5094	1.18267e-30	3.76019e-29
AT5G04010	32.8919	3.63862	1.39846	2.60188	0.00927153	0.0223481
AT1G14780	342.636	3.63789	0.470825	7.72663	1.10432e-14	1.18541e-13
AT1G11572	10.3734	3.63738	0.961756	3.78202	0.000155561	0.000533574
AT4G30370	93.7796	3.63711	0.441475	8.23854	1.74328e-16	2.15562e-15
AT4G36500	12506.4	3.63594	0.266057	13.666	1.62004e-42	9.3399e-41
AT5G13190	19692.6	3.62174	0.26201	13.8229	1.85456e-43	1.12079e-41
AT1G78850	24591.9	3.62098	0.729305	4.96497	6.87126e-07	3.32315e-06
AT3G49110	5230.33	3.62073	0.335599	10.7888	3.88668e-27	1.0117e-25
AT3G24400	27.3315	3.61628	0.921766	3.92321	8.73786e-05	0.000311857
AT1G32940	6045	3.61421	0.340876	10.6027	2.89439e-26	7.14625e-25
AT5G64660	3613.26	3.61226	0.371798	9.71564	2.58624e-22	4.94898e-21
AT2G20320	6923.3	3.61013	0.25033	14.4215	3.7908e-47	2.75653e-45
AT4G21830	31.0057	3.60933	1.12265	3.21501	0.00130442	0.00377751
AT4G24160	17840.8	3.60796	0.244111	14.78	1.97224e-49	1.6108e-47
AT1G25370	2662.43	3.60437	0.404134	8.91875	4.71596e-19	7.1491e-18
AT1G20680	10.0378	3.60383	1.5485	2.32731	0.0199489	0.044126
AT5G57920	21.9046	3.6014	0.673186	5.34978	8.80626e-08	4.77419e-07
AT3G57100	43.2738	3.60068	0.57732	6.23689	4.46358e-10	3.13843e-09
AT1G64610	4825.46	3.59591	0.307111	11.7088	1.14895e-31	3.82565e-30
AT1G09515	4.00103	3.59559	1.47135	2.44373	0.0145364	0.0333551
AT2G18660	3448.71	3.59482	0.464119	7.74545	9.52411e-15	1.02773e-13
AT4G22960	287.424	3.59451	0.325493	11.0433	2.36246e-28	6.67352e-27
AT2G30020	5523.61	3.59364	0.163421	21.9901	3.57955e-107	3.3621e-104
AT4G15280	153.075	3.5929	0.39995	8.98339	2.6254e-19	4.07307e-18
AT2G13790	20406.3	3.59165	0.274064	13.1051	3.07654e-39	1.49464e-37
AT4G36490	34.2987	3.59067	0.928197	3.86843	0.000109537	0.000384786
AT4G18880	13837	3.58568	0.435052	8.24196	1.69405e-16	2.09705e-15
AT5G59550	7185.82	3.58556	0.248549	14.426	3.55281e-47	2.60024e-45
AT1G15800	1104.56	3.58013	0.262576	13.6347	2.49149e-42	1.42546e-40
AT3G12580	20664.9	3.57465	0.301874	11.8415	2.38078e-32	8.19351e-31
AT1G73965	300.319	3.5743	0.523109	6.83281	8.32681e-12	6.96745e-11
AT1G14370	5407.91	3.56981	0.38985	9.15688	5.34189e-20	8.69436e-19
AT5G54720	58.2912	3.56203	0.672452	5.29708	1.17672e-07	6.27975e-07
AT4G39640	31643.6	3.56132	0.222296	16.0206	9.16907e-58	1.12331e-55
AT1G55230	67.4919	3.56096	0.545366	6.52949	6.59924e-11	5.07021e-10
AT3G56500	43.6678	3.55916	0.811123	4.38794	1.14431e-05	4.69684e-05
AT5G39050	17.3531	3.55852	0.766467	4.64276	3.43785e-06	1.52222e-05
AT2G43580	48.195	3.5574	0.775697	4.58606	4.51678e-06	1.96748e-05
AT5G44070	43072.1	3.55699	0.267337	13.3053	2.15726e-40	1.10772e-38
AT2G17050	45.7356	3.55682	0.782105	4.54775	5.42224e-06	2.33795e-05
AT4G11521	664.488	3.55041	0.495428	7.16634	7.70274e-13	7.11619e-12
AT1G06877	19.3484	3.54594	1.11802	3.17163	0.00151585	0.00433525
AT4G19880	11180.6	3.54513	0.269122	13.1729	1.25616e-39	6.20974e-38
AT1G78830	2513.04	3.53948	0.355776	9.94861	2.55734e-23	5.26942e-22
AT1G05560	20.6594	3.53841	0.712521	4.96603	6.8336e-07	3.30777e-06
AT2G26390	218.13	3.53792	0.535737	6.60384	4.00649e-11	3.13668e-10
AT2G20150	119.646	3.53699	0.568783	6.21853	5.01836e-10	3.5088e-09
AT5G47960	409.782	3.53651	0.53445	6.6171	3.66308e-11	2.87812e-10
AT5G01210	85.5697	3.53395	0.394786	8.95156	3.50482e-19	5.36723e-18
AT2G44010	22.003	3.5329	0.945642	3.73598	0.000186983	0.000632498
AT2G38490	61.7185	3.52837	0.543674	6.48987	8.59077e-11	6.52031e-10
AT2G15760	270.566	3.52489	0.398777	8.83924	9.6368e-19	1.41244e-17
AT5G28085	7.34743	3.5226	1.38777	2.53832	0.0111386	0.0263054
AT5G47740	18.1258	3.52226	1.08578	3.24399	0.00117867	0.00344389
AT1G42990	22250.4	3.5216	0.382415	9.20885	3.29645e-20	5.45183e-19
AT3G25760	6596.63	3.52156	0.238382	14.7728	2.1951e-49	1.77355e-47
AT2G43590	1558.21	3.52076	0.376897	9.34144	9.50307e-21	1.63525e-19
AT1G70920	145.212	3.51937	0.535527	6.57179	4.97143e-11	3.85107e-10
AT5G53110	514.995	3.51464	0.384757	9.13469	6.55928e-20	1.06145e-18
AT5G18400	13274.4	3.51451	0.178563	19.6822	3.06368e-86	1.04639e-83
AT1G49860	5.38939	3.51208	1.40068	2.50741	0.0121619	0.0284451
AT3G01513	37.482	3.51192	0.782442	4.48841	7.1756e-06	3.03021e-05
AT1G79245	139175	3.50974	0.212356	16.5276	2.32027e-61	3.35279e-59
AT3G20410	9842.35	3.5091	0.175356	20.0113	4.38976e-89	1.76703e-86
AT5G19880	301.939	3.50756	0.639401	5.48569	4.11852e-08	2.32041e-07
AT3G26470	526.998	3.5075	0.526353	6.66379	2.66858e-11	2.12788e-10
AT5G59570	26.808	3.50674	0.948672	3.69648	0.000218611	0.000730171
AT3G25600	2805.17	3.50578	0.239258	14.6527	1.29489e-48	1.00653e-46
AT1G66160	1302.85	3.50535	0.272083	12.8834	5.58127e-38	2.55717e-36
AT2G20720	16.6594	3.50533	1.47241	2.38067	0.0172812	0.038773
AT5G44480	516.777	3.50424	0.503507	6.95966	3.41104e-12	2.97914e-11
AT3G60540	914.129	3.50382	0.331878	10.5575	4.68824e-26	1.14128e-24
AT4G19810	1029.06	3.50262	0.23457	14.9321	2.03748e-50	1.73973e-48
AT3G57240	181.739	3.50057	1.03384	3.386	0.000709195	0.00216301
AT3G13600	650.192	3.49815	0.283778	12.3271	6.47667e-35	2.5524e-33
AT1G23090	9495.89	3.4966	0.203316	17.1979	2.75253e-66	4.56232e-64
AT4G25720	62.1642	3.49596	0.494341	7.07196	1.52759e-12	1.38016e-11
AT2G40340	100.654	3.49547	0.486062	7.19141	6.41237e-13	5.95336e-12
AT1G22420	44.3198	3.49383	1.01803	3.43195	0.000599256	0.00185098
AT3G26680	2318.27	3.49305	0.308904	11.3079	1.19929e-29	3.64346e-28
AT1G09560	9192.19	3.4842	0.219376	15.8823	8.40047e-57	9.56381e-55
AT2G04495	1237.8	3.47816	0.82824	4.19947	2.67546e-05	0.000103983
AT1G51660	917.538	3.47479	0.380939	9.12165	7.39906e-20	1.19306e-18
AT1G79320	28.0951	3.47444	0.777624	4.46803	7.89441e-06	3.31081e-05
AT1G02660	1306.54	3.47217	0.242403	14.324	1.55037e-46	1.09557e-44
AT5G18490	6311.76	3.46407	0.251354	13.7816	3.2881e-43	1.95568e-41
AT1G29690	11373.3	3.46292	0.199807	17.3313	2.73015e-67	4.77079e-65
AT1G23710	7917.61	3.46282	0.421871	8.20824	2.24451e-16	2.75276e-15
AT5G05730	9759.21	3.46235	0.21781	15.8962	6.73676e-57	7.70863e-55
AT4G38560	4021.55	3.45861	0.803029	4.30695	1.65518e-05	6.63425e-05
AT1G66480	1410.56	3.45725	0.271268	12.7448	3.33205e-37	1.45564e-35
AT4G28550	3316.57	3.45665	0.313236	11.0353	2.58185e-28	7.27413e-27
AT2G06485	5.37	3.45555	1.51595	2.27947	0.0226391	0.0494555
AT2G03505	978.134	3.45074	0.247152	13.962	2.65754e-44	1.65487e-42
AT1G15530	15.6561	3.44337	0.888793	3.87421	0.000106971	0.000376243
AT5G13330	109.538	3.44214	0.568008	6.06001	1.3611e-09	9.04801e-09
AT3G02550	4.48674	3.44197	1.43031	2.40644	0.0161087	0.0364911
AT4G26470	352.789	3.44109	0.475242	7.24071	4.4633e-13	4.21322e-12
AT3G46930	3572.03	3.44015	0.228392	15.0625	2.8582e-51	2.54662e-49
AT2G17120	11840	3.43948	0.190732	18.033	1.07323e-72	2.44371e-70
AT4G25900	7570.22	3.4382	0.232262	14.8031	1.39904e-49	1.151e-47
AT5G16235	11.49	3.43139	1.09166	3.14328	0.00167066	0.00473293
AT5G45340	1392.34	3.43124	0.300884	11.4039	3.99917e-30	1.24173e-28
AT2G05875	19.4572	3.42951	0.980104	3.49913	0.000466785	0.00147185
AT5G38250	314.565	3.42767	0.924382	3.70807	0.000208846	0.00070015
AT4G36640	51.1604	3.42295	0.874811	3.91279	9.12368e-05	0.000324292
AT5G62865	22.2002	3.42289	0.83949	4.07734	4.5554e-05	0.000170719
AT3G57210	25.3762	3.42237	0.693242	4.93676	7.94319e-07	3.81131e-06
AT4G37030	393.708	3.4193	0.319483	10.7026	9.89599e-27	2.51778e-25
AT3G46110	2015.13	3.41861	0.340106	10.0516	9.03782e-24	1.91476e-22
AT5G52750	5772.07	3.4167	0.514966	6.63482	3.24894e-11	2.56794e-10
AT1G70140	1925.52	3.41565	0.266624	12.8107	1.42799e-37	6.36159e-36
AT1G47480	458.884	3.41477	0.396851	8.60467	7.65352e-18	1.05199e-16
AT1G78340	25.7039	3.40635	1.05725	3.2219	0.00127342	0.00369534
AT1G74750	2182.29	3.40177	0.222948	15.2582	1.45272e-52	1.37018e-50
AT1G32880	116.376	3.39598	1.16107	2.92488	0.00344594	0.0091548
AT3G19930	12660	3.39439	0.324617	10.4566	1.3665e-25	3.21541e-24
AT2G33110	4158.01	3.38565	0.279565	12.1104	9.30361e-34	3.5012e-32
AT5G04310	308.651	3.3834	0.507154	6.67135	2.53468e-11	2.02613e-10
AT2G26650	2757.45	3.38172	0.295515	11.4435	2.5349e-30	7.95844e-29
AT2G32020	105.193	3.37992	0.597952	5.65249	1.58137e-08	9.33419e-08
AT2G26440	2649.16	3.37836	0.374004	9.03293	1.67132e-19	2.63093e-18
AT1G55365	137.863	3.37828	0.725175	4.65858	3.18402e-06	1.41594e-05
AT1G30190	1102.67	3.37816	0.390407	8.65293	5.01917e-18	6.97977e-17
AT1G50740	7671.7	3.37744	0.312004	10.825	2.62096e-27	6.89402e-26
AT1G24150	5142.92	3.37492	0.346466	9.74098	2.01596e-22	3.89741e-21
AT5G22545	48.4707	3.37352	0.579311	5.82334	5.76831e-09	3.58701e-08
AT3G49120	148.879	3.37218	0.491141	6.86602	6.60166e-12	5.59454e-11
AT1G50750	22.3687	3.37163	1.0998	3.06568	0.00217174	0.00601861
AT2G46330	18709	3.3684	0.230405	14.6195	2.11032e-48	1.60712e-46
AT1G33590	27920.2	3.36527	0.203435	16.5422	1.82211e-61	2.64994e-59
AT1G17290	50484.8	3.36425	0.366946	9.16824	4.80793e-20	7.84229e-19
AT1G18200	317.77	3.36019	0.440555	7.62716	2.39974e-14	2.51604e-13
AT2G19890	22.1054	3.35808	1.05524	3.18229	0.00146116	0.00419159
AT5G48410	189.509	3.35785	0.67647	4.96378	6.91337e-07	3.3428e-06
AT4G33985	494.419	3.35276	0.256083	13.0925	3.63636e-39	1.76281e-37
AT2G47240	12.5554	3.35224	0.974674	3.43935	0.000583116	0.00180533
AT5G62830	27.2994	3.35132	1.11832	2.99675	0.00272876	0.00740927
AT4G04500	1942.9	3.34096	1.04026	3.21168	0.00131963	0.00381617
AT3G26670	11726.1	3.33842	0.260612	12.8099	1.44291e-37	6.41542e-36
AT4G23470	13721.7	3.33824	0.258583	12.9097	3.96629e-38	1.83589e-36
AT3G17690	1135.19	3.3377	0.376426	8.86681	7.52706e-19	1.11555e-17
AT4G27290	118.846	3.33549	0.305252	10.927	8.5626e-28	2.33396e-26
AT4G38550	1524.5	3.33437	0.416911	7.99779	1.26671e-15	1.46207e-14
AT2G20142	4156.15	3.33248	0.695714	4.79001	1.66776e-06	7.67082e-06
AT3G17110	205.443	3.33117	0.331632	10.0448	9.68605e-24	2.0425e-22
AT5G61210	20435.7	3.33066	0.250403	13.3012	2.27811e-40	1.16712e-38
AT1G14640-AT1G14642	1071.51	3.32737	0.337143	9.86932	5.65453e-23	1.13706e-21
AT4G08860	17.0191	3.32705	0.991477	3.35565	0.000791773	0.00239123
AT1G44830	51.5638	3.32646	0.695709	4.7814	1.74076e-06	7.99025e-06
AT5G61730	10.218	3.32553	1.29798	2.56208	0.0104048	0.0247515
AT2G21620	12060.9	3.32317	0.274061	12.1257	7.72046e-34	2.92004e-32
AT3G13435	12.3334	3.32219	0.906373	3.66537	0.000246984	0.000816591
AT1G09575	646.201	3.32014	0.374329	8.86959	7.34185e-19	1.09025e-17
AT4G11000	1073.74	3.31664	0.471872	7.02868	2.08495e-12	1.86061e-11
AT5G20960	3550.12	3.31383	0.308148	10.754	5.67293e-27	1.46617e-25
AT4G24920	7711.27	3.30619	0.208951	15.8228	2.1679e-56	2.39553e-54
AT2G18193	1178.53	3.30572	0.454221	7.27779	3.39337e-13	3.2385e-12
AT5G03890	131.298	3.30234	0.372457	8.86637	7.55679e-19	1.11922e-17
AT1G70185	18.482	3.30199	1.34213	2.46026	0.0138838	0.0320106
AT1G61640	2629.27	3.30096	0.187243	17.6293	1.46849e-69	2.80531e-67
AT4G19520	26742.6	3.30043	0.303946	10.8586	1.81502e-27	4.8419e-26
AT3G56710	6167.06	3.29707	0.662729	4.97498	6.52534e-07	3.1674e-06
AT5G27380	14491.1	3.29686	0.220874	14.9264	2.21776e-50	1.88652e-48
AT3G18830	11976.6	3.29591	0.347204	9.49272	2.25088e-21	4.07217e-20
AT4G23270	9939.06	3.29533	0.295017	11.17	5.71887e-29	1.66342e-27
AT1G68340	1219.63	3.29485	0.253183	13.0137	1.02273e-38	4.85356e-37
AT2G35000	135.025	3.29291	0.382826	8.60159	7.86171e-18	1.07863e-16
AT1G10340	4496.02	3.29077	0.794959	4.13955	3.47989e-05	0.000133061
AT5G54850	654.451	3.29016	0.281996	11.6674	1.87005e-31	6.13604e-30
AT1G25550	8890.44	3.28994	0.441578	7.45042	9.30454e-14	9.30536e-13
AT3G05135	17.4504	3.2896	1.27498	2.58012	0.00987674	0.0236095
AT4G00970	6312.08	3.28916	0.231871	14.1853	1.1303e-45	7.65143e-44
AT5G62360	73.9504	3.28866	0.545789	6.02552	1.68562e-09	1.11038e-08
AT5G09420	1522.23	3.28719	0.304506	10.7951	3.62951e-27	9.49146e-26
AT3G52430	7375.07	3.28601	0.366088	8.976	2.80783e-19	4.33818e-18
AT4G01010	6996.33	3.28382	0.38569	8.51413	1.67848e-17	2.24681e-16
AT3G13380	2469.25	3.28336	0.281478	11.6647	1.93103e-31	6.32694e-30
AT1G65845	1176.31	3.28276	0.357385	9.18548	4.09677e-20	6.72122e-19
AT2G47130	38.2418	3.2818	0.673536	4.87249	1.102e-06	5.17633e-06
AT5G09430	50.0364	3.28071	0.643166	5.10087	3.38103e-07	1.6948e-06
AT4G14610	1281.51	3.27941	0.277827	11.8038	3.73208e-32	1.27794e-30
AT5G20480	2485.73	3.27899	0.192271	17.054	3.26582e-65	5.18437e-63
AT4G23170	41.422	3.27734	0.73776	4.44229	8.90077e-06	3.7046e-05
AT3G53590	27.1918	3.27328	0.879945	3.71987	0.000199324	0.000671124
AT5G52050	607.285	3.27117	0.490338	6.67126	2.53619e-11	2.02661e-10
AT2G31865	6676.72	3.27096	0.66618	4.91003	9.10647e-07	4.33259e-06
AT1G07517	8.21482	3.26795	1.3141	2.48684	0.0128885	0.0299642
AT2G17850	12.8883	3.26537	0.867906	3.76236	0.000168321	0.000573675
AT5G03610	5223.21	3.26511	0.278506	11.7237	9.64079e-32	3.23879e-30
AT1G77380	169.67	3.26486	0.40082	8.14545	3.77862e-16	4.54039e-15
AT5G57090	5.01975	3.26363	1.2946	2.52095	0.0117039	0.0275024
AT3G45040	7212.83	3.2624	0.255809	12.7533	2.98873e-37	1.31329e-35
AT3G47480	229.068	3.26222	0.483556	6.7463	1.5166e-11	1.22931e-10
AT5G48380	18328.4	3.26018	0.350466	9.3024	1.37308e-20	2.33954e-19
AT5G11000	8647.53	3.25895	0.196756	16.5634	1.28087e-61	1.87489e-59
AT1G17600	2115.1	3.25495	0.195761	16.6272	4.42635e-62	6.5644e-60
AT4G17070	3992.05	3.2539	0.247151	13.1656	1.38367e-39	6.81021e-38
AT1G03740	13699.2	3.25023	0.310504	10.4676	1.21693e-25	2.87245e-24
AT5G47070	4984.92	3.24874	0.177822	18.2696	1.44478e-74	3.46471e-72
AT5G62020	1947.4	3.24379	0.213622	15.1847	4.46546e-52	4.19418e-50
AT1G64070	26.1076	3.23863	1.0929	2.96335	0.00304314	0.00817231
AT4G22780	3896.14	3.23698	0.380736	8.50191	1.86501e-17	2.4844e-16
AT3G07600	19.5754	3.23663	0.978199	3.30876	0.000937089	0.00279527
AT4G21903	786.076	3.23366	0.478085	6.76379	1.34429e-11	1.09873e-10
AT1G77360	278.608	3.22799	0.375552	8.59531	8.30391e-18	1.13515e-16
AT2G46140	2719.28	3.22511	0.190563	16.9241	2.9886e-64	4.58292e-62
AT1G03230	322.955	3.21999	0.303016	10.6265	2.24484e-26	5.61011e-25
AT1G14260	461.299	3.21789	0.345988	9.30059	1.39671e-20	2.3762e-19
AT3G47780	3410.5	3.21693	0.337981	9.51805	1.76456e-21	3.21558e-20
AT4G17230	7978.35	3.21253	0.357394	8.98874	2.5007e-19	3.88497e-18
AT3G13900	121.555	3.21199	0.303245	10.5921	3.24365e-26	7.99982e-25
AT1G24145	3088.47	3.20672	0.441611	7.26141	3.83063e-13	3.62815e-12
AT4G35380	337.858	3.2057	0.472864	6.77932	1.20746e-11	9.92653e-11
AT2G02720	8.22861	3.2054	1.2965	2.47234	0.0134231	0.0310797
AT3G26210	4683.49	3.20445	0.696229	4.60258	4.17279e-06	1.82753e-05
AT1G53430	17023.6	3.2042	0.178506	17.9501	4.79087e-72	1.05878e-69
AT5G20400	1202.74	3.20287	0.488463	6.55703	5.48885e-11	4.23731e-10
AT2G38870	7849.05	3.1984	0.265602	12.0421	2.13555e-33	7.85311e-32
AT4G26910	14131	3.19784	0.18367	17.4108	6.8322e-68	1.24203e-65
AT3G14050	14452.3	3.19727	0.364068	8.78206	1.60509e-18	2.30899e-17
AT4G34180	18291.9	3.19602	0.221507	14.4286	3.42161e-47	2.51237e-45
AT1G30270	9745.91	3.18576	0.258434	12.3272	6.4679e-35	2.5524e-33
AT3G44860	4697.85	3.18468	0.308066	10.3377	4.7595e-25	1.0959e-23
AT3G18560	957.087	3.18407	0.24767	12.8561	7.94937e-38	3.60553e-36
AT5G01935	4.2176	3.18345	1.13649	2.80111	0.00509264	0.0130319
AT1G03660	132.998	3.17858	0.587488	5.41046	6.28619e-08	3.47227e-07
AT3G05550	164.46	3.17676	0.481191	6.60187	4.06015e-11	3.17351e-10
AT5G13220	759.256	3.17602	0.354558	8.95769	3.31559e-19	5.09475e-18
AT5G11970	607.19	3.17506	0.336727	9.4292	4.13243e-21	7.32913e-20
AT3G10985	16552.1	3.17046	0.263258	12.0432	2.10665e-33	7.7595e-32
AT5G22060	26870.5	3.16977	0.192502	16.4661	6.42384e-61	9.05039e-59
AT5G48560	837.639	3.1685	0.257625	12.2989	9.18294e-35	3.58755e-33
AT4G36990	2705.17	3.16364	0.35137	9.00372	2.182e-19	3.40393e-18
AT3G49530	11305.3	3.163	0.250734	12.615	1.74598e-36	7.42603e-35
AT1G77450	4087.24	3.16231	0.264514	11.9552	6.0997e-33	2.17907e-31
AT5G03630	25576.8	3.16023	0.337437	9.36539	7.57709e-21	1.31387e-19
AT5G05600	1030.01	3.16021	0.352567	8.96343	3.14722e-19	4.84926e-18
AT4G03085-AT4G07200-AT4G07205-AT4G24015	23.7069	3.15932	0.888526	3.55569	0.000376986	0.0012102
AT5G19240	23389.3	3.15734	0.276636	11.4133	3.58749e-30	1.11544e-28
AT1G72280	1681.61	3.15437	0.35389	8.91342	4.94831e-19	7.48623e-18
AT3G12740	18732.8	3.15302	0.322877	9.76537	1.58539e-22	3.08085e-21
AT5G14930	8094.95	3.15001	0.302588	10.4102	2.22664e-25	5.20133e-24
AT5G12020	201.352	3.14831	0.635214	4.95631	7.18462e-07	3.46578e-06
AT3G28850	1411.1	3.14702	0.28368	11.0936	1.34814e-28	3.85422e-27
AT4G30350	8578.09	3.1449	0.168584	18.6548	1.15445e-77	3.23652e-75
AT4G24015	6.42416	3.14307	1.18982	2.64162	0.00825104	0.0201359
AT5G64310	12276.5	3.14282	0.264484	11.8829	1.45306e-32	5.10996e-31
AT5G15870	5813.57	3.14169	0.210174	14.9481	1.60343e-50	1.37432e-48
AT5G39020	1996.05	3.14017	0.464779	6.75625	1.41609e-11	1.15365e-10
AT4G08785-AT4G33310	5.03042	3.13991	1.2819	2.44943	0.0143082	0.032885
AT4G33430	13901.6	3.13991	0.20284	15.4798	4.75222e-54	4.78235e-52
AT4G16600	63.5332	3.13931	0.713201	4.40172	1.07395e-05	4.42254e-05
AT1G47560	1792.46	3.13842	0.289856	10.8275	2.54984e-27	6.71477e-26
AT5G15640	3278.11	3.13833	0.193853	16.1893	6.00302e-59	7.68865e-57
AT2G17720	6187.02	3.13669	0.190016	16.5075	3.23939e-61	4.62167e-59
AT3G10300	5246.06	3.13536	0.230632	13.5947	4.30742e-42	2.43964e-40
AT5G55290	10.5365	3.13516	1.09715	2.85756	0.00426909	0.0110864
AT1G68200	288.094	3.13506	0.407913	7.68561	1.5227e-14	1.62139e-13
AT3G13910	1912.86	3.13407	0.221098	14.1751	1.30709e-45	8.79536e-44
AT3G01655	5.23359	3.13083	1.36843	2.2879	0.0221432	0.0484755
AT4G16760	26550.5	3.12788	0.304276	10.2798	8.69399e-25	1.96176e-23
AT4G37670	2190.42	3.12561	0.202754	15.4158	1.28232e-53	1.25678e-51
AT3G47220	24.6519	3.12501	1.08049	2.89221	0.00382545	0.0100575
AT4G23200	6370.04	3.12409	0.518676	6.0232	1.71005e-09	1.1246e-08
AT1G13470	1743.29	3.12183	0.741484	4.21025	2.55092e-05	9.94513e-05
AT2G29990	5908.62	3.12139	0.352888	8.84526	9.13191e-19	1.34105e-17
AT3G47550	9109.53	3.1212	0.305192	10.227	1.50062e-24	3.35584e-23
AT1G32950	444.405	3.11879	0.432859	7.2051	5.80024e-13	5.41404e-12
AT2G41110	1686.06	3.11794	0.256219	12.169	4.54382e-34	1.73311e-32
AT5G46910	3283.48	3.11724	0.214834	14.51	1.0468e-47	7.73669e-46
AT1G61250	20151.1	3.11645	0.220356	14.1428	2.06895e-45	1.36769e-43
AT1G65484	35.9691	3.11222	0.63748	4.88207	1.04977e-06	4.94853e-06
AT1G55920	86.0167	3.11099	0.426454	7.295	2.98648e-13	2.8684e-12
AT1G74590	32.7079	3.10758	0.593047	5.24002	1.60559e-07	8.41312e-07
AT1G70530	8369.61	3.10392	0.205678	15.0912	1.85185e-51	1.68324e-49
AT1G51270	3014.23	3.10296	0.249326	12.4454	1.48101e-35	6.04799e-34
AT2G02220	5820.33	3.10194	0.231641	13.3911	6.8151e-41	3.62326e-39
AT3G15760	796.811	3.09337	0.35236	8.77899	1.64949e-18	2.36984e-17
AT3G21700	5000.47	3.08989	0.251225	12.2993	9.13514e-35	3.57507e-33
AT4G27950	309.986	3.08943	0.291212	10.6089	2.71047e-26	6.70684e-25
AT3G48890	9211.84	3.08667	0.300982	10.2553	1.1198e-24	2.50919e-23
AT5G67040	0.330456	3.08532	4.31016	0.715823	0.4741
AT3G48020	355.292	3.08488	0.826253	3.73357	0.000188783	0.000638013
AT4G38940	1615.6	3.08398	0.2578	11.9627	5.57333e-33	2.00054e-31
AT1G32170	357.828	3.08328	0.322219	9.56888	1.08065e-21	1.9902e-20
AT5G56870	676.745	3.08323	0.273509	11.2729	1.78666e-29	5.32737e-28
AT5G27610	1240.64	3.08119	0.311138	9.90298	4.04044e-23	8.21277e-22
AT2G30720	5072.61	3.07773	0.198689	15.4902	4.04114e-54	4.085e-52
AT2G16060	845.697	3.07317	0.190526	16.1299	1.57225e-58	1.99111e-56
AT3G16510	1684.99	3.0721	0.320031	9.59939	8.04209e-22	1.49328e-20
AT2G41640	10.2579	3.06441	1.06794	2.86946	0.00411175	0.0107177
AT3G06890	1038.55	3.06345	0.430631	7.11386	1.1284e-12	1.0294e-11
AT3G11773	25.557	3.05691	0.741385	4.12324	3.73581e-05	0.000142203
AT1G03370	13014.8	3.05339	0.229137	13.3256	1.64279e-40	8.4935e-39
AT1G26730	1485.42	3.05107	0.238237	12.8069	1.50102e-37	6.66062e-36
AT5G53980	22.0529	3.0507	1.07895	2.82746	0.00469182	0.0120831
AT1G50400	61.2472	3.04938	0.827991	3.68287	0.000230622	0.000766879
AT4G31800	2322.4	3.04732	0.235327	12.9493	2.37061e-38	1.11098e-36
AT3G51450	2040.3	3.04642	0.26252	11.6045	3.90777e-31	1.26929e-29
AT1G56470	30.0837	3.04127	0.792493	3.8376	0.000124243	0.000432138
AT2G43320	3853.05	3.04075	0.292718	10.388	2.81276e-25	6.54337e-24
AT4G18010	11422.5	3.03473	0.336977	9.00574	2.14217e-19	3.3441e-18
AT1G22410	42457	3.0336	0.249836	12.1424	6.29751e-34	2.38586e-32
AT5G51190	1212.68	3.0311	0.849645	3.56748	0.000360427	0.00115952
AT5G55560	775.019	3.02918	0.352248	8.59957	8.00155e-18	1.09648e-16
AT1G15125	4851.37	3.02766	0.79717	3.79801	0.00014586	0.000502134
AT5G46960	45.8799	3.02625	0.668525	4.52676	5.98958e-06	2.562e-05
AT5G13210	1786.57	3.02595	0.419143	7.21937	5.22299e-13	4.90365e-12
AT1G06620	586.825	3.02434	0.476934	6.34122	2.2795e-10	1.65703e-09
AT1G18210	13909.4	3.02	0.200823	15.0381	4.13427e-51	3.64042e-49
AT2G30550	6467.49	3.01779	0.227197	13.2827	2.91534e-40	1.46691e-38
AT1G18830	78.2466	3.01737	0.61777	4.8843	1.03797e-06	4.89701e-06
AT1G33790	573.821	3.0173	0.192845	15.6462	3.52407e-55	3.76491e-53
AT1G61380	4422.87	3.01497	0.407799	7.39326	1.43267e-13	1.4115e-12
AT1G44350	1413.49	3.01326	0.324767	9.27824	1.72297e-20	2.91794e-19
AT4G37520	2892.46	3.01095	0.18389	16.3736	2.95081e-60	4.05593e-58
AT2G24240	1342.46	3.01014	0.191823	15.6923	1.70752e-55	1.85946e-53
AT1G23550	1487.62	3.00679	0.264363	11.3737	5.65247e-30	1.73831e-28
AT1G72900	32.2496	3.00586	1.07248	2.80272	0.00506731	0.012973
AT3G57280	9241.99	3.0046	0.213989	14.0409	8.75911e-45	5.58231e-43
AT3G24420	5404.69	3.00281	0.291838	10.2893	7.8762e-25	1.78438e-23
AT1G58420	1538.73	3.00215	0.804138	3.73337	0.000188933	0.000638426
AT1G18890	11197.8	3.00079	0.252703	11.8748	1.60107e-32	5.61296e-31
AT1G68690	1730.63	2.99286	0.230098	13.0069	1.11826e-38	5.28467e-37
AT4G30390	2232.33	2.99185	0.324838	9.21027	3.25301e-20	5.38791e-19
AT2G41430	93595.1	2.99027	0.283793	10.5368	5.84491e-26	1.41066e-24
AT2G38340	53.7525	2.98813	0.687747	4.3448	1.394e-05	5.65373e-05
AT1G45145	82.8952	2.98113	0.581234	5.12897	2.91339e-07	1.47232e-06
AT5G22560	5.92567	2.98026	1.15887	2.57169	0.0101204	0.0241386
AT3G09830	8409.49	2.97939	0.403081	7.39155	1.45129e-13	1.42922e-12
AT2G41380	1816.24	2.9778	0.449518	6.62443	3.48596e-11	2.74661e-10
AT3G10500	372.217	2.97681	0.371311	8.01702	1.08338e-15	1.26275e-14
AT3G09032	394.986	2.97534	0.447801	6.64435	3.04563e-11	2.41063e-10
AT5G39670	910.822	2.97437	0.49577	5.99949	1.97933e-09	1.29328e-08
AT5G44210	140.717	2.97342	0.473748	6.27638	3.46536e-10	2.46578e-09
AT3G01175	25.0511	2.97292	1.04306	2.8502	0.00436923	0.0113208
AT5G18290	789.686	2.96849	0.262005	11.3299	9.33363e-30	2.8548e-28
AT2G27430	29.3534	2.96643	0.940829	3.153	0.00161601	0.00459488
AT4G30060	3515.82	2.9657	0.160342	18.496	2.2226e-76	5.8258e-74
AT4G17900	6924.23	2.96543	0.315115	9.41062	4.932e-21	8.68571e-20
AT3G05580	4048.13	2.96512	0.208688	14.2084	8.12799e-46	5.56903e-44
AT1G66580	30532.6	2.9637	0.244806	12.1063	9.7767e-34	3.67311e-32
AT1G73080	7660.97	2.96292	0.197884	14.973	1.10173e-50	9.55204e-49
AT2G04515	119.906	2.96147	0.476697	6.21247	5.21584e-10	3.64349e-09
AT5G41100	4615.18	2.96013	0.205848	14.3801	6.8968e-47	4.96702e-45
AT4G33920	9554.25	2.9594	0.24139	12.2598	1.48809e-34	5.78355e-33
AT5G03210	2555.84	2.95479	0.531776	5.55646	2.75307e-08	1.57832e-07
AT3G15630	322.503	2.95357	0.900814	3.27878	0.00104258	0.00308139
AT3G18930	391.153	2.95283	0.213722	13.8162	2.03522e-43	1.22668e-41
AT5G18480	8929.9	2.95222	0.199966	14.7636	2.51439e-49	2.02426e-47
AT1G28380	17748.1	2.95114	0.248776	11.8626	1.85077e-32	6.44823e-31
AT2G30140	6129.39	2.94963	0.265888	11.0935	1.34903e-28	3.85422e-27
AT1G76040	6365.6	2.94654	0.260463	11.3127	1.13531e-29	3.45839e-28
AT1G15010	470.282	2.94544	1.15158	2.55773	0.0105359	0.0250263
AT3G55430	11931.6	2.94424	0.231367	12.7254	4.27035e-37	1.85477e-35
AT2G36470	5.48831	2.94258	1.1351	2.59235	0.0095322	0.0228834
AT1G76700	5039.31	2.94242	0.233496	12.6016	2.06972e-36	8.76983e-35
AT2G32250	4833.77	2.94073	0.164344	17.8937	1.32066e-71	2.83526e-69
AT5G35110	15.4568	2.94047	1.26858	2.31792	0.0204538	0.0451232
AT1G62305	1034.85	2.93942	0.22348	13.153	1.63625e-39	8.0358e-38
AT1G28390	113.777	2.93784	0.419908	6.99639	2.62637e-12	2.32354e-11
AT2G46150	383.037	2.93378	0.440595	6.65866	2.76332e-11	2.19953e-10
AT3G46620	7229.21	2.92683	0.28498	10.2703	9.58856e-25	2.15714e-23
AT3G60690	4219.5	2.92181	0.207409	14.0872	4.55558e-45	2.95091e-43
AT1G66500	2274.11	2.92158	0.243411	12.0027	3.44024e-33	1.24478e-31
AT1G17750	584.617	2.92109	0.374335	7.8034	6.02603e-15	6.6166e-14
AT5G01040	315.063	2.92035	0.577843	5.05389	4.3291e-07	2.14287e-06
AT3G50200	30.1039	2.91949	0.751724	3.88373	0.000102867	0.000362598
AT2G02350-AT2G02360	7.88371	2.9171	0.928227	3.14265	0.00167423	0.00474128
AT4G22070	16.5499	2.91623	0.912853	3.19463	0.0014001	0.00402874
AT4G23570	16776	2.91609	0.231003	12.6236	1.56523e-36	6.66985e-35
AT5G01900	85.7953	2.91547	0.509782	5.71905	1.07119e-08	6.46327e-08
AT4G26990	1118.97	2.91488	0.269143	10.8303	2.47459e-27	6.53953e-26
AT2G47730	14.2294	2.91487	0.90086	3.23565	0.00121367	0.00353836
AT1G02390	2299.23	2.913	0.319415	9.11979	7.52729e-20	1.212e-18
AT3G08720	4047.69	2.91204	0.401014	7.26169	3.8229e-13	3.62236e-12
AT2G33080	133.264	2.90701	0.714707	4.06742	4.75366e-05	0.000177441
AT1G64710	14881.9	2.90502	0.355964	8.16097	3.32339e-16	4.01909e-15
AT1G56145	1707.14	2.90422	0.271611	10.6926	1.10275e-26	2.80251e-25
AT4G35770	673.841	2.90346	0.735267	3.94885	7.85281e-05	0.0002821
AT5G66595-AT5G66607	8.41996	2.90329	1.00526	2.8881	0.00387571	0.010179
AT3G26020	8397.15	2.90269	0.222735	13.032	8.04645e-39	3.85102e-37
AT5G25450	181.869	2.90198	0.278506	10.4198	2.01366e-25	4.7185e-24
AT2G20900	10980.3	2.89689	0.327854	8.8359	9.92956e-19	1.45346e-17
AT1G16370	29.1327	2.89616	0.960824	3.01424	0.00257622	0.00703576
AT3G22260	2695.63	2.896	0.350441	8.26387	1.41029e-16	1.75543e-15
AT2G47190	236.646	2.89305	0.667677	4.33302	1.47079e-05	5.94063e-05
AT4G29740	1860.6	2.88522	0.389034	7.41637	1.20372e-13	1.19324e-12
AT5G15730	5209.21	2.87907	0.179743	16.0177	9.61601e-58	1.1717e-55
AT5G60310	71.2405	2.8739	0.489754	5.86805	4.40958e-09	2.77191e-08
AT3G59220	105.479	2.87228	0.528918	5.43049	5.62003e-08	3.12344e-07
AT3G26980	4479.25	2.87178	0.160473	17.8958	1.2726e-71	2.75835e-69
AT3G53810	2840.22	2.87038	0.204346	14.0467	8.07344e-45	5.18494e-43
AT5G18180	12.3909	2.86976	0.86417	3.32083	0.000897515	0.00268754
AT2G36270	165.98	2.86698	0.421532	6.80134	1.0365e-11	8.59319e-11
AT3G45660	188.924	2.86594	0.670232	4.27604	1.90249e-05	7.54636e-05
AT4G12470	179.612	2.86582	0.497783	5.75717	8.55357e-09	5.21967e-08
AT3G29400	4637.27	2.86446	0.211185	13.5638	6.56847e-42	3.70166e-40
AT4G13510	841.713	2.86201	0.416198	6.87655	6.13176e-12	5.21593e-11
AT5G66790	1189.34	2.86156	0.417185	6.8592	6.92469e-12	5.84849e-11
AT1G19530	50.604	2.86116	0.754542	3.79192	0.000149486	0.000514067
AT5G04930	23132.6	2.86062	0.22931	12.4749	1.02313e-35	4.20098e-34
AT4G04700	1203.38	2.85878	0.221464	12.9085	4.02925e-38	1.86121e-36
AT1G17060	218.818	2.85796	0.344145	8.30453	1.00217e-16	1.26277e-15
AT3G17410	19834	2.85727	0.247669	11.5366	8.62213e-31	2.76472e-29
AT1G73500	2302.42	2.85677	0.485235	5.88739	3.92334e-09	2.4787e-08
AT5G18150	1935.54	2.8553	0.242864	11.7568	6.51901e-32	2.20648e-30
AT5G46050	271.798	2.85362	0.450241	6.33798	2.3279e-10	1.6884e-09
AT1G63820	418.644	2.85061	0.46789	6.09248	1.11178e-09	7.46774e-09
AT5G04020	4949.22	2.84617	0.212328	13.4046	5.68617e-41	3.0446e-39
AT3G49370	980.056	2.84542	0.243436	11.6885	1.45881e-31	4.80768e-30
AT1G30320	2818.96	2.84423	0.20756	13.7032	9.72078e-43	5.69158e-41
AT2G23770	1091.58	2.83972	0.270603	10.494	9.20028e-26	2.18202e-24
AT5G03330	3812.47	2.83958	0.235684	12.0483	1.9807e-33	7.30753e-32
AT1G22280	10088.5	2.83932	0.278372	10.1997	1.98872e-24	4.38646e-23
AT2G27830	15.922	2.83855	0.735017	3.86189	0.000112513	0.000394383
AT5G58940	1808.76	2.83823	0.372886	7.61152	2.709e-14	2.82714e-13
AT2G25440	419.662	2.83743	1.09754	2.58525	0.00973071	0.0232979
AT2G30250	31.4763	2.83334	0.708889	3.99688	6.41831e-05	0.000234454
AT4G16250	2854.94	2.83314	0.195144	14.5182	9.29413e-48	6.91446e-46
AT1G08290	389.798	2.83147	0.247827	11.4252	3.13022e-30	9.77305e-29
AT1G19310	4387.4	2.83093	0.335104	8.44793	2.96508e-17	3.87472e-16
AT4G25350	790.907	2.82822	0.379565	7.45121	9.24846e-14	9.25338e-13
AT3G47820	78.179	2.82752	0.384283	7.3579	1.86831e-13	1.82476e-12
AT5G12480	13234.5	2.82666	0.189936	14.8822	4.29954e-50	3.58964e-48
AT1G72450	9190.28	2.82652	0.21258	13.2963	2.4337e-40	1.23839e-38
AT3G49780	1669.91	2.82627	0.281401	10.0435	9.80943e-24	2.06658e-22
AT4G37530	1825.82	2.82606	0.206819	13.6645	1.65533e-42	9.519e-41
AT5G46780	3600.53	2.82216	0.286941	9.83533	7.93039e-23	1.58061e-21
AT3G50190	118.776	2.81989	0.402301	7.00941	2.39324e-12	2.12646e-11
AT5G39100	26.4583	2.8176	1.16348	2.4217	0.0154479	0.0351922
AT3G05390	21.3299	2.81645	0.629811	4.4719	7.75279e-06	3.25626e-05
AT3G59660	12687.5	2.81642	0.295062	9.5452	1.35848e-21	2.48562e-20
AT3G44260	2074.34	2.81136	0.457889	6.13984	8.26058e-10	5.62908e-09
AT3G11402	329.076	2.80983	0.307279	9.14425	6.00451e-20	9.74468e-19
AT1G62320	43.3787	2.80849	0.87318	3.21639	0.00129816	0.0037618
AT5G66620	3588.39	2.80815	0.254296	11.0428	2.37471e-28	6.69971e-27
AT2G04400	9222.72	2.80786	0.203326	13.8096	2.22924e-43	1.34004e-41
AT3G59350	2558.73	2.80571	0.325249	8.62633	6.33506e-18	8.7718e-17
AT1G62422	88.7391	2.80509	0.625103	4.48741	7.20951e-06	3.04282e-05
AT1G69840	19024.7	2.80284	0.298263	9.3972	5.60324e-21	9.82178e-20
AT4G37022	118.001	2.80224	0.430806	6.50465	7.78762e-11	5.92869e-10
AT5G44910	355.835	2.80156	0.249218	11.2414	2.55298e-29	7.54249e-28
AT1G74310	8303.29	2.79971	0.262196	10.6779	1.29105e-26	3.26265e-25
AT3G57760	493.907	2.79959	0.207503	13.4918	1.74736e-41	9.56046e-40
AT1G61430	2400.83	2.79927	0.197426	14.1789	1.23832e-45	8.35757e-44
AT3G62590	2031.77	2.79854	0.365837	7.64969	2.01471e-14	2.1262e-13
AT1G51860	236.906	2.79527	0.599121	4.66561	3.07702e-06	1.37052e-05
AT5G44574	26.3346	2.79494	0.760228	3.67645	0.000236507	0.000784943
AT5G18270	695.909	2.79426	0.352106	7.93586	2.09037e-15	2.36909e-14
AT3G24503	24008.1	2.79267	0.129125	21.6277	9.85338e-104	7.40383e-101
AT3G49210	1140.32	2.79266	0.398632	7.00562	2.4589e-12	2.18136e-11
AT1G58340	727.668	2.79194	0.329776	8.46618	2.53571e-17	3.33878e-16
AT1G02440	41.1821	2.79087	1.0108	2.76106	0.00576141	0.0145844
AT5G55970	1458.17	2.78714	0.218865	12.7345	3.80169e-37	1.6544e-35
AT1G04100	658.113	2.78536	0.278498	10.0014	1.50279e-23	3.13375e-22
AT3G21630	8516.1	2.78317	0.196828	14.1401	2.15004e-45	1.41714e-43
AT1G25560	3532.55	2.78046	0.272227	10.2138	1.7207e-24	3.83281e-23
AT3G47090	1960.79	2.77922	0.418924	6.6342	3.26268e-11	2.57789e-10
AT1G23850	203.557	2.7774	0.613146	4.52976	5.90496e-06	2.52916e-05
AT1G07060	29.3106	2.7758	0.67507	4.11187	3.92472e-05	0.000148841
AT4G30210	62363.4	2.77535	0.208813	13.291	2.60934e-40	1.32477e-38
AT3G20510	3952.66	2.77526	0.19544	14.2001	9.15415e-46	6.23423e-44
AT2G29420	290.427	2.7744	0.273278	10.1523	3.23587e-24	7.03404e-23
AT2G36580	20342.1	2.77416	0.200928	13.8067	2.32096e-43	1.39147e-41
AT3G57520	4632.46	2.77397	0.653913	4.24211	2.21427e-05	8.70188e-05
AT4G24350	3386.11	2.77324	0.251991	11.0053	3.60159e-28	1.00231e-26
AT4G04025	20.6021	2.77243	1.03434	2.6804	0.00735345	0.0181716
AT5G37485	123.492	2.7718	0.424637	6.52747	6.68911e-11	5.13576e-10
AT3G54640	10239.8	2.77127	0.218983	12.6551	1.04782e-36	4.49047e-35
AT1G61820	418.249	2.77064	0.639863	4.33006	1.49071e-05	6.01458e-05
AT5G62520	241.123	2.76874	0.549506	5.0386	4.68947e-07	2.31262e-06
AT1G14200	3677.28	2.76828	0.303514	9.12076	7.45973e-20	1.20198e-18
AT5G04170	8454.97	2.76709	0.282645	9.78997	1.24337e-22	2.43933e-21
AT4G23010	5736.83	2.76365	0.342869	8.06038	7.60582e-16	8.93902e-15
AT5G49480	14265.5	2.76245	0.233063	11.8528	2.08092e-32	7.20554e-31
AT1G16670	5094.36	2.76241	0.247598	11.1569	6.62865e-29	1.92555e-27
AT2G37970	3229.11	2.76231	0.179042	15.4283	1.05668e-53	1.04472e-51
AT3G11480	22.2355	2.76149	0.737092	3.74647	0.000179344	0.000609218
AT3G56410	4217.26	2.76007	0.252422	10.9343	7.89761e-28	2.16114e-26
AT4G28170	11.781	2.75623	0.940921	2.92929	0.00339738	0.00904283
AT1G22360	5233.23	2.75443	0.196124	14.0443	8.35223e-45	5.34875e-43
AT1G05000	125.927	2.75046	0.433443	6.34561	2.21552e-10	1.61312e-09
AT2G00390	10.6557	2.747	0.886245	3.0996	0.00193785	0.0054178
AT1G58190	57.8014	2.74271	0.516514	5.31005	1.09597e-07	5.8627e-07
AT4G14220	6990.15	2.7415	0.225194	12.174	4.27833e-34	1.63461e-32
AT2G29500	407.626	2.74004	0.422113	6.49126	8.51228e-11	6.46291e-10
AT1G16640	332.759	2.74	0.262923	10.4213	1.98237e-25	4.65e-24
AT1G27720	374.627	2.73849	0.310224	8.82748	1.07057e-18	1.56099e-17
AT1G31930	9510.81	2.73616	0.224176	12.2054	2.908e-34	1.11483e-32
AT4G02330	1400.8	2.7319	0.359641	7.59619	3.04977e-14	3.16664e-13
AT4G21990	17525	2.73093	0.246132	11.0954	1.32059e-28	3.78256e-27
AT4G35600	7848.69	2.72648	0.257535	10.5869	3.42938e-26	8.43023e-25
AT4G17720	8409.27	2.72465	0.182844	14.9015	3.22271e-50	2.72084e-48
AT5G13860	1154.93	2.72124	0.214999	12.657	1.02356e-36	4.39489e-35
AT4G18205	4776.13	2.71828	0.448455	6.06142	1.34924e-09	8.97983e-09
AT3G01840	970.018	2.71561	0.376996	7.20328	5.87791e-13	5.47746e-12
AT3G19130	5980.5	2.70989	0.161218	16.8088	2.10266e-63	3.20258e-61
AT3G56880	10557.1	2.70765	0.366083	7.39627	1.40058e-13	1.3805e-12
AT3G57330	18782.4	2.70682	0.22807	11.8684	1.72782e-32	6.03852e-31
AT5G62620	4043.07	2.70421	0.231146	11.6991	1.28756e-31	4.26826e-30
AT1G69900	762.426	2.70269	0.245563	11.0061	3.57192e-28	9.9528e-27
AT5G64810	59.4465	2.69939	0.681234	3.96251	7.41664e-05	0.000267969
AT2G34355	1492.23	2.69938	0.302254	8.93082	4.22847e-19	6.42738e-18
AT3G26440	682.078	2.69742	0.506513	5.32547	1.00694e-07	5.41471e-07
AT1G63350	1520.46	2.6969	0.300999	8.95983	3.25187e-19	5.00025e-18
AT3G04181	56.3129	2.69509	0.586308	4.59671	4.29204e-06	1.8743e-05
AT1G21310	746.887	2.695	0.328217	8.21104	2.19281e-16	2.69081e-15
AT3G08710	4743.08	2.69474	0.260398	10.3485	4.24978e-25	9.8255e-24
AT4G07190	7.31317	2.69283	1.0701	2.51642	0.0118553	0.0278289
AT5G21940	4018.95	2.69251	0.486857	5.53038	3.19536e-08	1.82215e-07
AT4G26060	1468.72	2.69202	0.428588	6.28114	3.36107e-10	2.39763e-09
AT1G60440	5256.49	2.69144	0.247971	10.8539	1.91151e-27	5.09329e-26
AT5G54840	2757.95	2.69039	0.287347	9.36287	7.7601e-21	1.34457e-19
AT4G23140	6263.33	2.68901	0.90705	2.96456	0.00303113	0.008142
AT1G17615	38.8679	2.68623	0.712357	3.7709	0.000162658	0.000556056
AT3G06500	3291.24	2.68414	0.431096	6.22631	4.77561e-10	3.3453e-09
AT5G66210	10608.5	2.68126	0.27606	9.71261	2.66433e-22	5.08977e-21
AT5G45110	6970.98	2.68092	0.208226	12.8751	6.21737e-38	2.84284e-36
AT1G07240	564.67	2.67907	0.300998	8.90062	5.55369e-19	8.34053e-18
AT4G29950	10384.5	2.67854	0.237451	11.2804	1.64079e-29	4.90539e-28
AT3G50910	10477.4	2.67847	0.303826	8.81582	1.18814e-18	1.72349e-17
AT3G14200	6094.45	2.67731	0.27107	9.87683	5.24685e-23	1.05697e-21
AT2G41010	4714.12	2.67628	0.257011	10.4131	2.16089e-25	5.05299e-24
AT4G14630	87.8914	2.67551	0.673063	3.97512	7.03444e-05	0.000255305
AT5G16970	18.9176	2.67264	1.02715	2.602	0.0092683	0.022345
AT3G01720	4074.84	2.67252	0.179113	14.9209	2.41036e-50	2.04264e-48
AT3G09000	4099.72	2.67249	0.198046	13.4943	1.69028e-41	9.27065e-40
AT3G09490	376.7	2.66964	0.470971	5.66838	1.4415e-08	8.53989e-08
AT5G66600	1498.06	2.66917	0.207463	12.8658	7.01523e-38	3.19469e-36
AT4G31020	242.068	2.66858	0.391171	6.82202	8.97682e-12	7.48079e-11
AT4G27300	9885.51	2.66745	0.391896	6.80652	9.99903e-12	8.30196e-11
AT5G47910	9481.64	2.66596	0.271456	9.82095	9.14811e-23	1.81849e-21
AT3G15340	181.275	2.66554	0.366826	7.26651	3.68894e-13	3.49837e-12
AT2G31955	4644.13	2.66406	0.155946	17.0833	1.9772e-65	3.18358e-63
AT1G66170	29.4568	2.66373	0.615395	4.32849	1.50137e-05	6.05437e-05
AT3G21070	11263.1	2.6625	0.239886	11.099	1.26865e-28	3.64305e-27
AT4G11070	177.525	2.662	0.363926	7.31467	2.5802e-13	2.48772e-12
AT3G57380	83.3818	2.66004	0.651668	4.0819	4.46685e-05	0.000167708
AT1G31290	499.642	2.6596	0.44005	6.04386	1.50469e-09	9.96144e-09
AT1G05135	1189.4	2.65821	0.361437	7.35456	1.91564e-13	1.87017e-12
AT1G07620	2905.18	2.65725	0.509485	5.21556	1.83263e-07	9.5297e-07
AT1G63830	7478.93	2.65681	0.261483	10.1606	2.97325e-24	6.49447e-23
AT4G33420	268.854	2.65437	0.501147	5.29659	1.17985e-07	6.29255e-07
AT4G34710	35599.2	2.6536	0.36846	7.20186	5.93971e-13	5.53049e-12
AT1G47510	1539.48	2.64963	0.442645	5.98591	2.15187e-09	1.39831e-08
AT5G64540	15.551	2.6487	0.928405	2.85295	0.00433152	0.011227
AT3G28335	46.9096	2.64851	0.867665	3.05245	0.0022698	0.00627109
AT4G35590	253.405	2.6472	0.341692	7.74733	9.38428e-15	1.01361e-13
AT4G29850-AT4G29860	39.4756	2.64682	0.838867	3.15523	0.00160371	0.00456391
AT2G17500	1430.82	2.63657	0.380851	6.92284	4.42682e-12	3.81604e-11
AT2G02330	49.9923	2.63596	0.874296	3.01496	0.00257016	0.00702176
AT2G47650	7271.53	2.6286	0.253497	10.3693	3.41865e-25	7.93647e-24
AT4G34770	155.261	2.62597	0.284208	9.23961	2.47401e-20	4.12189e-19
AT3G16860	1420.11	2.62528	0.366714	7.15893	8.13118e-13	7.50279e-12
AT2G28840	12799.8	2.62334	0.22283	11.7728	5.39007e-32	1.83262e-30
AT5G43190	72.8568	2.6225	0.412389	6.35929	2.02692e-10	1.48299e-09
AT3G62720	27.7801	2.62117	0.754217	3.47536	0.000510175	0.00159601
AT2G41810	14.2941	2.61938	1.09639	2.38911	0.0168894	0.0379922
AT1G22403	889.82	2.61911	0.273189	9.58716	9.05467e-22	1.67374e-20
AT1G63750	5538.46	2.61795	0.326204	8.0255	1.01113e-15	1.18221e-14
AT4G39980	11164.7	2.60954	0.236877	11.0164	3.18488e-28	8.90739e-27
AT4G15760	1909.1	2.60915	0.262968	9.92194	3.34187e-23	6.83182e-22
AT3G16720	3002.33	2.60902	0.46386	5.62459	1.85946e-08	1.08844e-07
AT1G57560	1111.96	2.60837	0.397017	6.56993	5.03389e-11	3.89677e-10
AT3G08760	3004.72	2.60727	0.208131	12.5271	5.30927e-36	2.21632e-34
AT2G21500	2857.95	2.6059	0.35182	7.40692	1.29268e-13	1.27693e-12
AT4G22690	19161.6	2.59899	0.267254	9.7248	2.36381e-22	4.55427e-21
AT3G44400	4265.67	2.59836	0.333418	7.79308	6.53937e-15	7.1628e-14
AT1G79410	1880	2.5977	0.291515	8.91104	5.05559e-19	7.63317e-18
AT2G17290	3878.72	2.59483	0.343074	7.56346	3.92489e-14	4.0381e-13
AT1G34750	5870.16	2.59462	0.276343	9.38912	6.05022e-21	1.0556e-19
AT5G41180	3820.76	2.59339	0.218869	11.849	2.17696e-32	7.51503e-31
AT2G21850	301.69	2.59331	0.325295	7.97218	1.55902e-15	1.78484e-14
AT4G09570	4928.92	2.59273	0.135843	19.0862	3.28938e-81	1.04435e-78
AT3G66654	6565.53	2.59263	0.194813	13.3083	2.07039e-40	1.06554e-38
AT3G15352	225.124	2.58962	0.320899	8.06991	7.03527e-16	8.2944e-15
AT4G08850	4698.54	2.5869	0.423711	6.10534	1.02584e-09	6.91519e-09
AT4G14746	1432.68	2.58507	0.29749	8.68958	3.63792e-18	5.09671e-17
AT3G26090	2109.25	2.58492	0.214929	12.0269	2.56751e-33	9.35004e-32
AT1G33610	605.325	2.5841	0.176927	14.6054	2.59368e-48	1.96858e-46
AT3G18550	21.8475	2.58209	0.795215	3.24704	0.00116614	0.00341213
AT5G22350	4389.86	2.58063	0.172369	14.9716	1.12619e-50	9.72662e-49
AT5G44390	640.186	2.58031	0.359607	7.17536	7.21192e-13	6.68466e-12
AT4G36945	1852.79	2.57673	0.238447	10.8063	3.21281e-27	8.41153e-26
AT1G66173	27.0796	2.57618	0.691778	3.724	0.000196088	0.000661116
AT5G46520	1010.27	2.57349	0.323469	7.95589	1.77844e-15	2.02883e-14
AT2G45300	9392.32	2.57338	0.330732	7.78085	7.20381e-15	7.86765e-14
AT3G51890	3304.68	2.57308	0.326946	7.87006	3.54465e-15	3.95366e-14
AT5G52800	335.472	2.5692	0.330259	7.77935	7.29e-15	7.95408e-14
AT5G48570	3661.11	2.56909	0.279111	9.20455	3.43102e-20	5.65366e-19
AT4G16840	560.845	2.56652	0.222099	11.5557	6.90623e-31	2.22718e-29
AT5G54650	2133.84	2.56466	0.247854	10.3474	4.29809e-25	9.91683e-24
AT4G37010	83.1617	2.56404	0.85676	2.99271	0.0027651	0.00749891
AT5G26751	16710.5	2.56393	0.192818	13.2971	2.40474e-40	1.22642e-38
AT5G59540	12021.2	2.56339	0.314772	8.14365	3.83537e-16	4.60367e-15
AT3G60260	2626.23	2.56265	0.180388	14.2063	8.37602e-46	5.72158e-44
AT5G23850	2309.19	2.55822	0.235718	10.8529	1.93249e-27	5.14313e-26
AT3G47540	3254.24	2.55676	0.216607	11.8037	3.73597e-32	1.27794e-30
AT3G23150	397.997	2.55643	0.254442	10.0472	9.45082e-24	1.99705e-22
AT4G31860	7771.34	2.55616	0.357772	7.14466	9.02191e-13	8.27724e-12
AT2G17060	80.8579	2.55231	0.610378	4.18152	2.89568e-05	0.000111905
AT4G30910	3371.69	2.55051	0.162787	15.6677	2.51366e-55	2.69824e-53
AT5G25170	1990.16	2.5441	0.203996	12.4713	1.07024e-35	4.38641e-34
AT2G24490-AT2G24500	32.8553	2.54212	0.824388	3.08365	0.00204479	0.00569409
AT3G52800	14198.8	2.54093	0.256093	9.92191	3.34287e-23	6.83182e-22
AT5G64990	167.088	2.53876	0.438225	5.79329	6.90212e-09	4.25451e-08
AT1G17745	3105.48	2.53791	0.366282	6.92883	4.24323e-12	3.66619e-11
AT3G18690	670.22	2.5377	0.282472	8.98392	2.613e-19	4.05662e-18
AT3G11320	3791.89	2.53635	0.197727	12.8275	1.14952e-37	5.18251e-36
AT2G43510	645.803	2.53629	0.340827	7.44156	9.94997e-14	9.92443e-13
AT1G35350	5377.3	2.53368	0.244248	10.3734	3.27639e-25	7.61406e-24
AT4G29050	1611.32	2.5329	0.30377	8.33824	7.54064e-17	9.5818e-16
AT1G66590	618.938	2.5329	0.221509	11.4348	2.80252e-30	8.78643e-29
AT5G50790	12.2512	2.5318	0.908113	2.78798	0.00530379	0.0135262
AT1G33390	3461.48	2.53112	0.18723	13.5188	1.21198e-41	6.7458e-40
AT5G53550	4574.81	2.52481	0.212277	11.8939	1.27307e-32	4.49805e-31
AT1G80280	2850.98	2.52395	0.238781	10.5701	4.09874e-26	1.0021e-24
AT1G22900	920.741	2.52317	0.404021	6.24514	4.23431e-10	2.98374e-09
AT1G72240	482.372	2.52111	0.351578	7.17084	7.45413e-13	6.90066e-12
AT2G02370	2666.5	2.51988	0.301229	8.36532	5.99543e-17	7.67456e-16
AT3G04050	111.669	2.51454	0.425627	5.90786	3.46589e-09	2.20079e-08
AT4G26970	33408.9	2.51423	0.190164	13.2214	6.60331e-40	3.27867e-38
AT2G04430	1193.03	2.51378	0.262396	9.5801	9.69487e-22	1.78839e-20
AT5G42050	38251.2	2.5137	0.351473	7.1519	8.55863e-13	7.87785e-12
AT3G22370	21609.5	2.51155	0.463227	5.42185	5.89843e-08	3.26849e-07
AT2G21780	25.2844	2.51119	0.890935	2.8186	0.00482332	0.012399
AT2G29750	290.23	2.51065	0.527274	4.76157	1.92096e-06	8.77454e-06
AT1G67060	3949.12	2.50875	0.171017	14.6696	1.01002e-48	7.90552e-47
AT1G27330	5809.72	2.50748	0.22902	10.9487	6.7383e-28	1.85238e-26
AT1G11905	1897.84	2.50479	0.203452	12.3115	7.85954e-35	3.08121e-33
AT1G74740	2174.87	2.50465	0.19479	12.8582	7.73534e-38	3.51553e-36
AT1G08630	472.149	2.50348	0.616738	4.05924	4.92337e-05	0.000183351
AT3G48780	4631.68	2.50212	0.188117	13.3009	2.28706e-40	1.16905e-38
AT1G09070	37774.2	2.50042	0.219753	11.3783	5.36165e-30	1.65113e-28
AT1G58410	134.732	2.49891	0.506353	4.93511	8.01069e-07	3.84206e-06
AT3G60966	44.3565	2.49727	0.777378	3.21242	0.0013162	0.00380724
AT5G37600	35478.6	2.49697	0.831662	3.00238	0.00267878	0.00729052
AT5G53750	625.803	2.49544	0.253793	9.83256	8.15182e-23	1.62331e-21
AT2G31990	372.89	2.49463	0.411967	6.05542	1.4005e-09	9.30447e-09
AT2G38790	2250.41	2.49338	0.533114	4.67702	2.9108e-06	1.30018e-05
AT3G22910	1351.68	2.49206	0.394401	6.3186	2.63945e-10	1.90213e-09
AT1G56540	1465.24	2.49195	0.277934	8.96597	3.0755e-19	4.74524e-18
AT5G02750	80.5455	2.49123	0.440669	5.65328	1.57414e-08	9.29883e-08
AT2G38310	7159.23	2.49018	0.249231	9.99144	1.66152e-23	3.46156e-22
AT5G25940	1805.06	2.48985	0.231529	10.7539	5.67813e-27	1.46617e-25
AT4G12070	3431	2.48886	0.293603	8.47697	2.31134e-17	3.05048e-16
AT5G63880	1289.47	2.48618	0.319378	7.78445	7.00151e-15	7.65783e-14
AT1G06148	54.0934	2.486	0.558549	4.45081	8.55459e-06	3.56644e-05
AT5G28830	2539.05	2.48419	0.27671	8.97761	2.76717e-19	4.28123e-18
AT5G60800	2408.98	2.48315	0.277292	8.95498	3.39798e-19	5.2107e-18
AT2G04725	10.5492	2.48301	1.03553	2.39781	0.0164936	0.0372245
AT5G56030	1308.77	2.47396	0.245713	10.0685	7.61172e-24	1.62484e-22
AT4G04960	2208.98	2.47223	0.248743	9.93891	2.81908e-23	5.78759e-22
AT1G23200	785.973	2.4712	0.421536	5.86237	4.56299e-09	2.86515e-08
AT2G17220	12985.2	2.47087	0.232134	10.6442	1.85646e-26	4.64981e-25
AT4G19970	137.276	2.47035	0.450588	5.4825	4.19349e-08	2.3597e-07
AT1G09630	2397.54	2.46922	0.264278	9.34327	9.34045e-21	1.61096e-19
AT5G27520	1586.03	2.46898	0.259725	9.50614	1.97867e-21	3.59124e-20
AT2G44840	157.518	2.46872	0.501676	4.92094	8.61299e-07	4.11343e-06
AT2G36950	4014.71	2.46714	0.256831	9.60608	7.53662e-22	1.40638e-20
AT3G18010	753.862	2.46711	0.320278	7.70302	1.3289e-14	1.41837e-13
AT1G19360	4348.49	2.46644	0.204418	12.0657	1.60356e-33	5.9551e-32
AT3G06300	2383.36	2.4651	0.196683	12.5334	4.90372e-36	2.05083e-34
AT3G16565	29.0816	2.46303	0.74395	3.31075	0.000930466	0.00277809
AT4G35630	2851.22	2.46108	0.184453	13.3426	1.30829e-40	6.87449e-39
AT1G30390	17.6942	2.4606	1.02963	2.38979	0.0168579	0.0379404
AT5G46350	896.377	2.46048	0.381112	6.45606	1.07461e-10	8.0585e-10
AT4G12040	10229	2.46045	0.273453	8.99769	2.30513e-19	3.58608e-18
AT3G03675	8.42604	2.46042	0.941078	2.61447	0.00893655	0.0216215
AT5G22780	8824.97	2.45597	0.207022	11.8633	1.83526e-32	6.40411e-31
AT5G07760	236.884	2.45549	0.32777	7.4915	6.80925e-14	6.90481e-13
AT3G08970	1103.32	2.45426	0.353027	6.95203	3.60075e-12	3.13512e-11
AT1G21010	2576.88	2.45385	0.134268	18.2757	1.29208e-74	3.13183e-72
AT2G33120	17349.5	2.45287	0.184652	13.2837	2.87843e-40	1.45484e-38
AT4G33300	14814.2	2.45259	0.339829	7.21712	5.30992e-13	4.97904e-12
AT2G18000	290.69	2.44998	0.270809	9.04689	1.47095e-19	2.33344e-18
AT5G27060	145.037	2.44811	0.458377	5.34081	9.25308e-08	4.99361e-07
AT1G11200	2574.29	2.44756	0.178939	13.6782	1.36976e-42	7.93756e-41
AT3G26840	6001.05	2.44658	0.364286	6.7161	1.86648e-11	1.5048e-10
AT3G51160	10773.6	2.44383	0.197465	12.376	3.5233e-35	1.41826e-33
AT5G09525	38.9761	2.43988	0.646939	3.77142	0.000162324	0.000555251
AT5G20050	2721.55	2.43977	0.162186	15.0431	3.83319e-51	3.38854e-49
AT4G01250	1686.86	2.43962	0.275652	8.85038	8.7222e-19	1.28423e-17
AT5G03380	8240.9	2.43831	0.190598	12.7929	1.79541e-37	7.93572e-36
AT5G33290	3912.22	2.43798	0.505623	4.82174	1.4231e-06	6.59528e-06
AT5G13370	1805.74	2.4367	0.732257	3.32765	0.000875803	0.00262776
AT4G32300	4938.48	2.43329	0.154774	15.7215	1.07701e-55	1.17854e-53
AT1G52890	212.296	2.43315	0.521329	4.66721	3.05321e-06	1.36099e-05
AT5G66320	2087.18	2.43128	0.284537	8.54469	1.28885e-17	1.7366e-16
AT4G27580	34.7054	2.43014	0.819097	2.96685	0.00300866	0.00808646
AT1G51420	21.0523	2.42665	1.00496	2.41468	0.0157489	0.0357767
AT5G44460	8.56016	2.4256	1.03596	2.34141	0.0192108	0.0426022
AT1G78310	531.986	2.42548	0.263747	9.19624	3.70692e-20	6.09937e-19
AT5G18350	103.46	2.42416	0.628957	3.85425	0.000116086	0.000405832
AT5G05850	1628.6	2.42371	0.260513	9.30358	1.3579e-20	2.31541e-19
AT2G20010	6988.46	2.42261	0.186586	12.9839	1.5098e-38	7.1052e-37
AT5G63490	5924.44	2.42123	0.165589	14.6219	2.03701e-48	1.55655e-46
AT5G44567	50.1382	2.41968	0.597769	4.04786	5.16888e-05	0.000191545
AT2G43120	6596.42	2.41746	0.272992	8.85543	8.33598e-19	1.23219e-17
AT1G13550	56.709	2.41503	0.532254	4.53736	5.69629e-06	2.44629e-05
AT1G17330	2308.75	2.41378	0.18927	12.7531	2.99559e-37	1.31375e-35
AT4G31550	8863.35	2.41344	0.242844	9.93824	2.83806e-23	5.82125e-22
AT3G49570	253.389	2.41339	0.453989	5.31597	1.06088e-07	5.68848e-07
AT5G01950	7709.6	2.41294	0.245757	9.8184	9.38245e-23	1.86343e-21
AT4G21534	2136.34	2.41243	0.290363	8.30832	9.70647e-17	1.2251e-15
AT2G44490	34734	2.41118	0.233545	10.3243	5.47393e-25	1.25145e-23
AT3G54620	8562.16	2.41068	0.21847	11.0344	2.6091e-28	7.33345e-27
AT4G36480	5150.19	2.41063	0.209812	11.4895	1.49001e-30	4.71738e-29
AT2G40110	1020.6	2.41014	0.30327	7.94716	1.90839e-15	2.16939e-14
AT2G31100	26.0634	2.40988	0.978726	2.46226	0.0138064	0.0318617
AT3G02360	23038.2	2.40913	0.22062	10.9198	9.26908e-28	2.51623e-26
AT3G14840	10019.1	2.40807	0.150272	16.0247	8.59133e-58	1.05828e-55
AT4G18950	7758.89	2.40744	0.17016	14.1481	1.91942e-45	1.27258e-43
AT2G46430	8024.38	2.40571	0.477142	5.04192	4.60882e-07	2.27506e-06
AT3G13050	2723.66	2.40542	0.203942	11.7947	4.15874e-32	1.4204e-30
AT3G44350	501.35	2.40466	0.387038	6.21299	5.19859e-10	3.63257e-09
AT4G28703	72.4185	2.40352	0.456718	5.26259	1.42039e-07	7.50021e-07
AT5G66020	28.6734	2.40183	0.794144	3.02442	0.0024911	0.00683475
AT3G27330	745.896	2.40174	0.209784	11.4487	2.38792e-30	7.50746e-29
AT4G05390	3528.65	2.3999	0.304975	7.86917	3.57005e-15	3.98003e-14
AT1G74870	94.4899	2.39987	0.734137	3.26897	0.0010794	0.00318064
AT1G14040	917.948	2.39966	0.29099	8.24656	1.63013e-16	2.01904e-15
AT3G15060	1369.83	2.3991	0.164805	14.5573	5.25232e-48	3.93348e-46
AT1G17590	1561.13	2.3985	0.279898	8.56919	1.04214e-17	1.41263e-16
AT1G61390	47.262	2.39644	0.728343	3.29027	0.00100093	0.00296841
AT5G05190	2214.93	2.39432	0.272871	8.77454	1.71606e-18	2.46392e-17
AT3G14620	5842.95	2.39353	0.328472	7.28688	3.17223e-13	3.03774e-12
AT4G34460	18478.1	2.39225	0.24531	9.75195	1.80966e-22	3.51062e-21
AT1G51670	65.3657	2.38893	0.589148	4.05489	5.0158e-05	0.000186516
AT5G56340	5880.25	2.38726	0.241797	9.87298	5.45185e-23	1.09728e-21
AT4G11360	1193.76	2.38586	0.313623	7.60743	2.79593e-14	2.91247e-13
AT1G66920	1992.31	2.38566	0.678866	3.51418	0.000441114	0.00139696
AT1G23110	13.7811	2.38379	0.979008	2.4349	0.0148958	0.0340998
AT5G59310	265.486	2.38272	0.892294	2.67033	0.00757777	0.0186625
AT3G52480	139.089	2.38215	0.308461	7.72271	1.13884e-14	1.22072e-13
AT5G39785	2069.41	2.38083	0.251532	9.46533	2.92628e-21	5.25611e-20
AT1G75020	2783.29	2.38051	0.24315	9.79029	1.23935e-22	2.43357e-21
AT2G15040-AT2G15042	206.64	2.37955	0.326293	7.29267	3.03872e-13	2.91485e-12
AT4G14640	116.747	2.37929	0.682757	3.48483	0.000492453	0.00154458
AT3G05660	945.968	2.37899	0.331589	7.17452	7.25597e-13	6.72273e-12
AT5G57190	2096.55	2.37674	0.414522	5.73369	9.8266e-09	5.94821e-08
AT3G53180	10715	2.37667	0.191735	12.3956	2.76071e-35	1.11527e-33
AT3G55730	644.855	2.376	0.263194	9.02754	1.75572e-19	2.75866e-18
AT1G53180	106.459	2.37556	0.387851	6.12493	9.07207e-10	6.15416e-09
AT4G35480	463.509	2.37437	0.320021	7.41944	1.17617e-13	1.16696e-12
AT3G58150	26.667	2.37422	0.759809	3.12477	0.00177947	0.00500962
AT4G39070	106.451	2.37086	0.640567	3.70119	0.00021459	0.000717912
AT5G45750	3432	2.36936	0.266561	8.88864	6.18619e-19	9.23504e-18
AT3G13430	2201.12	2.36816	0.219395	10.7941	3.67229e-27	9.59222e-26
AT5G45220	57.2205	2.36585	0.638626	3.70459	0.00021173	0.000709082
AT3G28940	25530.4	2.36555	0.268408	8.81328	1.21535e-18	1.76069e-17
AT4G07820	18.56	2.36513	0.937641	2.52242	0.0116549	0.0274071
AT1G66400	580.569	2.36379	0.32798	7.20713	5.7144e-13	5.34498e-12
AT5G62770	111.568	2.36303	0.328813	7.18655	6.64507e-13	6.16687e-12
AT2G01670	11184.9	2.36225	0.116453	20.285	1.74618e-91	7.7181e-89
AT3G63010	1402.65	2.36209	0.412284	5.72929	1.00851e-08	6.09816e-08
AT2G29165	117.654	2.3619	0.352011	6.70972	1.94997e-11	1.56986e-10
AT3G55700	75.7308	2.36184	0.50311	4.69448	2.67292e-06	1.20026e-05
AT3G14470	2051.76	2.36063	0.329222	7.17034	7.48116e-13	6.92284e-12
AT3G12830	1380.03	2.3601	0.326283	7.2333	4.71409e-13	4.43325e-12
AT3G07370	2780.18	2.3557	0.169395	13.9066	5.77476e-44	3.56643e-42
AT5G09790	950.99	2.35263	0.199278	11.8058	3.64426e-32	1.25036e-30
AT1G73510	110.001	2.35165	0.956974	2.45738	0.0139953	0.0322413
AT5G59450	843.426	2.35156	0.268122	8.77048	1.77905e-18	2.54948e-17
AT1G67520	727.193	2.35053	0.374707	6.27298	3.54198e-10	2.51396e-09
AT1G53340	20.5545	2.35048	0.830424	2.83046	0.00464808	0.011991
AT4G23230	661.591	2.35009	0.590921	3.977	6.97916e-05	0.000253381
AT1G02460	311.959	2.34995	0.287243	8.18105	2.81379e-16	3.42116e-15
AT3G54100	2849.55	2.34922	0.223767	10.4985	8.77346e-26	2.0862e-24
AT5G01250	89.472	2.34784	0.534311	4.39415	1.11207e-05	4.56866e-05
AT2G44600	2293.87	2.34598	0.234214	10.0164	1.29103e-23	2.70469e-22
AT2G20110	665.554	2.34588	0.291169	8.05676	7.83438e-16	9.20285e-15
AT5G38743	51.0702	2.34432	0.45481	5.1545	2.54308e-07	1.29726e-06
AT1G78895	860.936	2.34326	0.209475	11.1864	4.75575e-29	1.39046e-27
AT1G76410	142.653	2.34326	0.438384	5.34521	9.03124e-08	4.88793e-07
AT2G42340	41.5363	2.34297	0.927666	2.52567	0.0115479	0.0271726
AT3G58490	8580.37	2.34256	0.208317	11.2452	2.44629e-29	7.2463e-28
AT1G12320	1019.95	2.34249	0.344995	6.78992	1.12194e-11	9.26126e-11
AT2G46500	12262.1	2.34147	0.162607	14.3996	5.20777e-47	3.76261e-45
AT4G30340	4508.19	2.34063	0.154179	15.1813	4.70486e-52	4.40071e-50
AT4G24380	1586.57	2.33988	0.179088	13.0655	5.1816e-39	2.49581e-37
AT4G27500	2917.01	2.33956	0.192649	12.1442	6.16093e-34	2.33804e-32
AT2G38465	50.3311	2.33862	0.76778	3.04595	0.00231949	0.00639819
AT5G42350	690.306	2.33584	0.300481	7.77367	7.62469e-15	8.31121e-14
AT1G67850	3760.79	2.3354	0.257907	9.05521	1.363e-19	2.16676e-18
AT5G40760	6818.86	2.33462	0.284279	8.21244	2.1673e-16	2.66096e-15
AT4G18630	415.828	2.33233	0.262284	8.8924	5.98029e-19	8.95137e-18
AT3G09960	67.7071	2.33199	0.623014	3.74308	0.000181775	0.00061664
AT3G24090	937.123	2.33169	0.251309	9.27817	1.7242e-20	2.91794e-19
AT1G09540	29.4287	2.3308	0.808408	2.8832	0.00393657	0.0103172
AT1G55850	3024.43	2.33016	0.248125	9.39107	5.93917e-21	1.03864e-19
AT1G06050	1217.43	2.32949	0.231696	10.0541	8.81592e-24	1.87127e-22
AT4G27652	484.168	2.32927	0.283036	8.22959	1.87849e-16	2.31646e-15
AT1G20510	11548.4	2.32463	0.31075	7.4807	7.3928e-14	7.46967e-13
AT5G52810	3024.91	2.32428	0.231058	10.0593	8.36158e-24	1.7765e-22
AT3G51440	457.763	2.32401	0.511578	4.54282	5.55054e-06	2.38916e-05
AT3G01650	2863.54	2.3238	0.369426	6.29031	3.16839e-10	2.26736e-09
AT1G12360	12462.2	2.3234	0.215855	10.7637	5.10592e-27	1.32296e-25
AT4G00330	9084.87	2.32084	0.255733	9.07525	1.1342e-19	1.81071e-18
AT2G30870	27612	2.31815	0.19386	11.9578	5.9089e-33	2.11762e-31
AT5G60630	23.805	2.31704	0.70242	3.29865	0.000971517	0.0028907
AT4G15130	3122.31	2.31632	0.160601	14.4228	3.71905e-47	2.7131e-45
AT2G24180	8376.23	2.31487	0.250627	9.23631	2.55141e-20	4.24771e-19
AT2G28080	874.596	2.31438	0.271625	8.52049	1.58884e-17	2.13189e-16
AT3G01820	4989.42	2.31355	0.230313	10.0452	9.64053e-24	2.0348e-22
AT5G25790	330.597	2.31347	0.42692	5.41898	5.99412e-08	3.31826e-07
AT5G16200	1084.72	2.31124	0.281245	8.2179	2.07095e-16	2.54544e-15
AT1G73805	4540.82	2.31088	0.421577	5.48151	4.21702e-08	2.37058e-07
AT5G45710	2075.2	2.3077	0.164146	14.0588	6.8027e-45	4.39388e-43
AT4G02940	12328.1	2.30735	0.228961	10.0775	6.9474e-24	1.48726e-22
AT1G14330	1687.98	2.30523	0.239318	9.63249	5.82978e-22	1.09058e-20
AT1G61415	19.2181	2.30349	0.965491	2.38583	0.0170408	0.0382831
AT1G03010	62.7364	2.30295	0.589893	3.90401	9.46132e-05	0.000335394
AT5G46330	2023.65	2.30252	0.401826	5.73014	1.00349e-08	6.07106e-08
AT4G08615-AT4G08625-AT4G31980	389.397	2.29999	0.303972	7.56645	3.83574e-14	3.94999e-13
AT1G72125	34.0279	2.29873	0.904902	2.54031	0.0110753	0.0261752
AT3G03000	592.383	2.29851	0.275145	8.35382	6.60892e-17	8.42161e-16
AT4G28490	4314.58	2.29793	0.453477	5.06736	4.03373e-07	2.00503e-06
AT1G54960	1010.3	2.29723	0.28556	8.04464	8.65005e-16	1.01399e-14
AT1G32127	834.445	2.29652	0.234074	9.8111	1.00866e-22	1.998e-21
AT1G07260	199.436	2.29582	0.273923	8.38127	5.23579e-17	6.74044e-16
AT5G67350	3258.79	2.29527	0.193665	11.8518	2.10693e-32	7.28444e-31
AT5G03990	1498.16	2.29351	0.144209	15.9041	5.9377e-57	6.93512e-55
AT3G13100	3262.86	2.29266	0.244336	9.38321	6.3997e-21	1.11399e-19
AT4G23160	303.82	2.28986	0.968936	2.36328	0.0181142	0.0404448
AT3G45638	162.346	2.28973	0.455862	5.02286	5.09087e-07	2.49801e-06
AT3G20860	1334.02	2.2874	0.254056	9.00354	2.18555e-19	3.4071e-18
AT5G16080	332.805	2.28639	0.47247	4.83922	1.30348e-06	6.0709e-06
AT5G09665	20.8375	2.28565	0.838583	2.72561	0.00641834	0.0160705
AT5G02430	909.163	2.28506	0.376953	6.06192	1.34503e-09	8.95442e-09
AT1G08450	18129.3	2.28399	0.341186	6.69427	2.16755e-11	1.73883e-10
AT3G45640	899.446	2.28271	0.43676	5.22646	1.72783e-07	9.02216e-07
AT5G14760	6187.92	2.28167	0.224739	10.1525	3.22954e-24	7.02705e-23
AT2G32680	4943.61	2.27957	0.755655	3.01669	0.00255554	0.00698605
AT2G38690	26.6889	2.27924	0.726378	3.13782	0.00170211	0.00481296
AT1G25275	7139.35	2.27916	0.231344	9.85179	6.73347e-23	1.34681e-21
AT3G55560	1937.38	2.27866	0.234982	9.69715	3.1005e-22	5.87816e-21
AT1G72950	378.024	2.276	0.52647	4.32313	1.5383e-05	6.19222e-05
AT5G51630	2519.22	2.27559	0.227803	9.98931	1.69758e-23	3.53341e-22
AT5G57910	12.304	2.27348	0.885279	2.5681	0.0102259	0.0243695
AT1G53330	120.373	2.27325	0.360308	6.30918	2.8051e-10	2.01635e-09
AT2G09425	12.333	2.27159	0.952621	2.38457	0.0170992	0.0383914
AT5G09610	29.0662	2.27078	0.721346	3.14797	0.00164408	0.0046682
AT3G28635-AT3G28640	5.51004	2.26905	0.991099	2.28943	0.0220545	0.0483048
AT5G06560	4439.78	2.26799	0.176923	12.8191	1.28219e-37	5.73473e-36
AT5G01340	2455.38	2.26687	0.29103	7.78911	6.74845e-15	7.38463e-14
AT4G03550	9993.78	2.26638	0.202153	11.2112	3.59408e-29	1.05355e-27
AT1G68840	52.9434	2.26588	0.440463	5.14431	2.68502e-07	1.36319e-06
AT2G30640	540.499	2.26565	0.228959	9.89546	4.35602e-23	8.83829e-22
AT3G04200	69.3944	2.26511	0.584584	3.87474	0.000106739	0.000375545
AT1G19270	3151.94	2.26389	0.213328	10.6123	2.61263e-26	6.47898e-25
AT4G32630	37.4425	2.26043	0.690219	3.27495	0.00105679	0.00311973
AT2G19710	2564.24	2.2602	0.22199	10.1815	2.39743e-24	5.2571e-23
AT3G07090	10065.3	2.25982	0.18215	12.4063	2.41454e-35	9.77719e-34
AT1G54000	51.3819	2.2598	0.520458	4.34194	1.41228e-05	5.72173e-05
AT2G47950	17.8021	2.25966	0.789766	2.86118	0.00422071	0.0109688
AT1G61610	1300.82	2.25928	0.245737	9.19388	3.78926e-20	6.2303e-19
AT1G22510	947.17	2.25711	0.250041	9.02698	1.76468e-19	2.77016e-18
AT2G21350	86.1562	2.25694	0.330223	6.8346	8.22324e-12	6.88845e-11
AT5G15480	40.034	2.2567	0.637976	3.53729	0.000404258	0.00128894
AT1G69750	1861.18	2.25135	0.197142	11.4199	3.32498e-30	1.03668e-28
AT1G30860	358.565	2.24944	0.400611	5.61502	1.96538e-08	1.14687e-07
AT5G57035	5585.15	2.24873	0.301069	7.46916	8.07059e-14	8.12175e-13
AT2G19160	2241.01	2.24762	0.210447	10.6802	1.2597e-26	3.19057e-25
AT4G27350	1281.42	2.24728	0.270561	8.306	9.89828e-17	1.24861e-15
AT3G09870	70.6574	2.24571	0.524209	4.28399	1.83569e-05	7.30065e-05
AT2G13800	1755.32	2.24554	0.285817	7.8566	3.94714e-15	4.38524e-14
AT1G28280	4290.39	2.24366	0.158144	14.1875	1.09466e-45	7.43245e-44
AT1G78860	437.191	2.24328	0.631567	3.55192	0.000382434	0.00122612
AT3G13080	16898.2	2.24311	0.42934	5.22454	1.74585e-07	9.10782e-07
AT1G76980	1574.72	2.24283	0.469894	4.77307	1.81441e-06	8.31309e-06
AT4G04800	3888.87	2.24232	0.269282	8.32705	8.28805e-17	1.0496e-15
AT5G21090	32869.3	2.24217	0.205332	10.9197	9.27596e-28	2.51623e-26
AT3G02150	1660.11	2.24184	0.198618	11.2872	1.5185e-29	4.56234e-28
AT4G00700	2829.03	2.23832	0.913878	2.44925	0.0143153	0.0328944
AT1G02070	26.8008	2.23786	0.658429	3.39879	0.000676857	0.00207053
AT5G16370	1846.57	2.23484	0.180619	12.3733	3.64729e-35	1.46555e-33
AT1G07030	2785.12	2.23368	0.17391	12.8439	9.3062e-38	4.21246e-36
AT2G06050	6200.59	2.23293	0.259151	8.61632	6.91379e-18	9.56139e-17
AT5G22300	9460.24	2.23264	0.848133	2.63241	0.00847803	0.0206273
AT3G63420	2194.66	2.23225	0.166395	13.4154	4.91175e-41	2.6425e-39
AT1G02230	119.841	2.23123	0.410904	5.43006	5.63348e-08	3.13014e-07
AT5G57060	1788.3	2.23076	0.232939	9.57659	1.00299e-21	1.84868e-20
AT2G39480	5451.94	2.22864	0.186298	11.9628	5.56418e-33	2.00044e-31
AT3G47570	1232.66	2.22799	0.233348	9.54792	1.32326e-21	2.4271e-20
AT1G54215	34.2991	2.22773	0.550023	4.05025	5.11625e-05	0.000189751
AT4G37990	301.198	2.22725	0.529051	4.2099	2.55481e-05	9.95686e-05
AT5G42140	3200.94	2.22705	0.172569	12.9053	4.20049e-38	1.93635e-36
AT2G38960	1892.13	2.22633	0.150537	14.7893	1.71844e-49	1.40862e-47
AT5G53290	130.737	2.22314	0.495059	4.49066	7.10025e-06	3.00064e-05
AT3G05365	19.4386	2.22103	0.707297	3.14017	0.00168851	0.00477871
AT3G28450	3631.56	2.22032	0.217501	10.2083	1.81977e-24	4.03754e-23
AT5G25350	3838.18	2.2173	0.232255	9.54685	1.33704e-21	2.45037e-20
AT1G59910	6936.8	2.2168	0.240739	9.20829	3.31346e-20	5.47596e-19
AT5G45240	101.692	2.21614	0.91115	2.43225	0.0150055	0.0343161
AT4G02550	1010.95	2.21596	0.248651	8.91195	5.01444e-19	7.57611e-18
AT3G17700	5552.24	2.21571	0.234627	9.44355	3.60368e-21	6.42674e-20
AT1G14420	16.9076	2.21484	0.806898	2.74488	0.00605334	0.0152504
AT5G35580	62.8549	2.2111	0.608557	3.63335	0.000279761	0.000916358
AT2G11280	22.2965	2.21094	0.876894	2.52133	0.0116913	0.0274779
AT1G76930	3593.05	2.21035	0.346342	6.38199	1.74799e-10	1.28517e-09
AT5G04250	337.59	2.2094	0.214083	10.3203	5.70566e-25	1.30179e-23
AT1G10700	3407.46	2.20893	0.318355	6.93858	3.96061e-12	3.43121e-11
AT2G21510	170.343	2.20863	0.479641	4.60476	4.12948e-06	1.80962e-05
AT2G02350	25.8347	2.20441	0.857663	2.57025	0.0101626	0.0242291
AT5G35200	8050.85	2.2015	0.233914	9.41158	4.88719e-21	8.61427e-20
AT5G42150	2267.87	2.20092	0.198021	11.1146	1.06556e-28	3.07159e-27
AT5G17060	2010.83	2.19862	0.235361	9.34151	9.49707e-21	1.63525e-19
AT5G58787	2034.52	2.19758	0.264694	8.30233	1.02093e-16	1.28569e-15
AT2G43160	20901.8	2.19478	0.242883	9.03637	1.61957e-19	2.55661e-18
AT1G13180	1471.33	2.19405	0.265007	8.27924	1.23968e-16	1.55077e-15
AT1G68330	670.179	2.19314	0.295678	7.41732	1.1951e-13	1.18522e-12
AT1G09080	1309.82	2.19249	0.945074	2.31992	0.0203454	0.0449149
AT2G34140	89.761	2.19248	0.392064	5.59215	2.24274e-08	1.2993e-07
AT1G27350	3664.98	2.19202	0.21437	10.2254	1.52565e-24	3.40844e-23
AT2G16500	28637	2.19195	0.244169	8.9772	2.77743e-19	4.29416e-18
AT4G21380	2361.94	2.18974	0.310063	7.06225	1.63823e-12	1.47539e-11
AT4G02370	1441.8	2.18928	0.198727	11.0166	3.18012e-28	8.90512e-27
AT2G13650	2486.18	2.18906	0.236038	9.27418	1.78986e-20	3.02224e-19
AT5G41550	325.023	2.18852	0.351776	6.22134	4.92924e-10	3.44756e-09
AT1G34420	1002.61	2.18705	0.434671	5.03151	4.86643e-07	2.39204e-06
AT1G02450	59.7452	2.18687	0.62265	3.51219	0.000444422	0.00140665
AT1G56150	694.474	2.18681	0.502332	4.35331	1.34098e-05	5.4544e-05
AT4G08500	6311.67	2.18481	0.212782	10.2678	9.83935e-25	2.20915e-23
AT2G17110	2748.26	2.18457	0.268001	8.15135	3.5987e-16	4.33807e-15
AT1G07630	1726.33	2.18439	0.33914	6.44097	1.18711e-10	8.86091e-10
AT2G02180	7395.13	2.18411	0.157955	13.8275	1.74026e-43	1.06024e-41
AT5G02100	1143.85	2.18398	0.222927	9.79683	1.1618e-22	2.28727e-21
AT3G02040	478.661	2.1821	0.868232	2.51327	0.0119617	0.028038
AT4G00240	569.138	2.18158	0.282601	7.71966	1.16643e-14	1.24851e-13
AT1G69810	82.7521	2.18131	0.819665	2.66122	0.00778587	0.0191311
AT1G71880	11726.3	2.17985	0.19959	10.9216	9.08457e-28	2.47026e-26
AT1G63840	3123	2.1795	0.258199	8.44114	3.1426e-17	4.09957e-16
AT4G34230	4214.39	2.17873	0.209642	10.3926	2.67915e-25	6.24545e-24
AT4G25940	4538.64	2.1782	0.288506	7.54994	4.35472e-14	4.4681e-13
AT4G15260	1132.78	2.17753	0.307598	7.07912	1.45076e-12	1.31232e-11
AT3G20660	214.666	2.1774	0.389587	5.589	2.28377e-08	1.32103e-07
AT4G22590	4415.83	2.17488	0.296828	7.32707	2.35233e-13	2.27873e-12
AT2G40090	1909.93	2.17271	0.172524	12.5937	2.28823e-36	9.67754e-35
AT1G24530	712.512	2.17198	0.245534	8.84593	9.07709e-19	1.33474e-17
AT1G30040	781.516	2.16938	0.392954	5.5207	3.37657e-08	1.9187e-07
[truncated: 1,649 more rows]

## Sheet: Defenseless_Ozone_up
GeneIDs	baseMean	log2FoldChange	lfcSE	stat	pvalue	padj		Genes upregulated by ozone in defenseless.
AT4G31950	6159.81	16.8384	1.21687	13.8374	1.51558e-43	4.05595e-42
AT4G04540	5369.29	16.0714	1.411	11.3901	4.6828e-30	7.68311e-29
AT1G47130	2372.63	15.5956	1.24447	12.5319	4.99484e-36	1.04215e-34
AT3G01830	1965.7	14.9432	1.42248	10.505	8.18988e-26	1.12198e-24
AT5G41730	1693.33	14.9424	1.2462	11.9903	3.99298e-33	7.41863e-32
AT1G14540	9985.46	14.7225	0.807314	18.2365	2.6512e-74	1.78083e-72
AT2G35980	9505.13	14.4186	1.13682	12.6832	7.32533e-37	1.56016e-35
AT3G02840	11454.8	14.0257	0.658896	21.2867	1.50926e-100	2.32574e-98
AT2G32130	726.679	13.8264	1.2293	11.2474	2.38447e-29	3.796e-28
AT5G66890	814.288	13.805	1.25443	11.005	3.61646e-28	5.47977e-27
AT5G22530	1119.39	13.7616	1.59497	8.62811	6.23757e-18	5.73122e-17
AT3G21305	909.811	13.7222	1.2243	11.2082	3.71821e-29	5.86775e-28
AT5G52400	754.846	13.6858	1.26199	10.8447	2.11404e-27	3.08624e-26
AT4G14368	529.47	13.3686	1.58827	8.41705	3.86079e-17	3.39522e-16
AT5G64905	1913.09	13.1724	1.05177	12.524	5.51692e-36	1.15006e-34
AT2G23270	652.874	13.0322	1.26751	10.2817	8.51807e-25	1.1114e-23
AT5G42380	15715.7	13.0287	0.989275	13.17	1.30648e-39	3.06495e-38
AT3G61390	390.771	13.0004	1.74476	7.45109	9.25689e-14	6.59365e-13
AT3G02515	351.474	12.8931	1.62295	7.94424	1.95385e-15	1.5547e-14
AT4G11170	9359.09	12.8414	0.978488	13.1237	2.4091e-39	5.596e-38
AT1G56060	15658.6	12.6636	0.518207	24.4374	6.85906e-132	2.48794e-129
AT3G25490	397.395	12.5662	1.26444	9.93813	2.84123e-23	3.45832e-22
AT3G44830	883.767	12.4489	1.26835	9.815	9.70343e-23	1.14446e-21
AT5G25260	10298.9	12.3733	0.579317	21.3584	3.25726e-101	5.11976e-99
AT1G28480	435.895	12.3714	1.20879	10.2345	1.38967e-24	1.79039e-23
AT1G51920	401.536	12.3666	1.239	9.98115	1.84314e-23	2.26096e-22
AT1G71390	477.555	12.3363	1.30549	9.44955	3.40292e-21	3.69556e-20
AT2G08895	213.93	12.1773	1.25348	9.71477	2.60847e-22	2.99415e-21
AT3G11340	1009.31	12.175	1.283	9.48949	2.32178e-21	2.53899e-20
AT5G56960	9259.87	12.0807	0.477581	25.2955	3.57847e-141	1.48017e-138
AT2G21910	219.084	12.0581	1.23067	9.79794	1.14908e-22	1.34584e-21
AT3G21520	4307.32	12.0089	0.624267	19.2368	1.82266e-82	1.65281e-80
AT1G69930	362.347	11.9302	1.50405	7.93206	2.15545e-15	1.70993e-14
AT3G01760	229.526	11.924	1.22493	9.73445	2.14967e-22	2.47838e-21
AT4G11480	200.372	11.853	1.24655	9.50865	1.93157e-21	2.11915e-20
AT3G49540	256.998	11.8112	1.21322	9.7354	2.12987e-22	2.45675e-21
AT4G30280	8240.96	11.8021	0.550672	21.4322	6.69427e-102	1.08849e-99
AT4G22030	214.363	11.7931	1.24976	9.43631	3.86133e-21	4.17609e-20
AT3G23250	6653.4	11.787	0.742786	15.8687	1.04441e-56	4.20205e-55
AT1G79680	5126.55	11.7803	0.951531	12.3803	3.33902e-35	6.78657e-34
AT1G16420	7015.93	11.7727	0.816116	14.4253	3.58611e-47	1.08816e-45
AT4G39670	19815.1	11.705	0.84531	13.847	1.32656e-43	3.56222e-42
AT1G47890	1267.05	11.6979	1.31681	8.88355	6.47622e-19	6.27837e-18
AT5G57510	346.527	11.6512	1.56621	7.4391	1.01372e-13	7.19031e-13
AT5G06775	176.682	11.644	1.54633	7.53009	5.07041e-14	3.68739e-13
AT5G60350	142.103	11.6192	2.34285	4.95945	7.06929e-07	2.83602e-06
AT5G39580	164.914	11.6129	1.33209	8.71782	2.83618e-18	2.65668e-17
AT2G37430	4538.62	11.5862	1.23705	9.36596	7.53631e-21	8.02792e-20
AT1G32350	4447.73	11.584	0.863085	13.4216	4.51639e-41	1.1197e-39
AT1G57650	1122.49	11.575	1.12226	10.3139	6.09569e-25	8.03343e-24
AT1G69920	236.449	11.5672	1.50932	7.66388	1.80405e-14	1.34943e-13
AT5G36970	733.572	11.5267	1.11747	10.315	6.02529e-25	7.95399e-24
AT4G39610	162.954	11.5184	1.24859	9.22515	2.83152e-20	2.93574e-19
AT1G08860	3190.1	11.4994	1.38778	8.28621	1.16911e-16	9.9834e-16
AT1G19250	304.038	11.4938	1.50286	7.64796	2.04188e-14	1.52057e-13
AT3G55150	562.367	11.4921	1.08648	10.5773	3.79626e-26	5.28674e-25
AT5G45090	207.698	11.472	1.22344	9.37688	6.79547e-21	7.26277e-20
AT2G39530	204.241	11.4257	1.2093	9.4482	3.44709e-21	3.74181e-20
AT1G30370	1079.11	11.4256	0.814776	14.023	1.12758e-44	3.17242e-43
AT1G06135	136.197	11.4224	1.20451	9.48299	2.47096e-21	2.69837e-20
AT2G02340	187.965	11.3538	1.21124	9.37365	7.00687e-21	7.47516e-20
AT1G07160	1405.44	11.3471	0.710502	15.9705	2.05186e-57	8.39874e-56
AT5G40000	116.829	11.3469	1.68228	6.74496	1.53073e-11	9.32318e-11
AT2G24850	15598.9	11.3466	0.509128	22.2864	5.00828e-110	9.67871e-108
AT1G70130	139.77	11.3391	1.37413	8.25182	1.55997e-16	1.32252e-15
AT3G60120	623.193	11.2755	1.08034	10.437	1.67966e-25	2.27072e-24
AT1G57630	6846.14	11.2582	0.813668	13.8364	1.53753e-43	4.11001e-42
AT1G71520	2242.5	11.2474	0.916986	12.2657	1.38473e-34	2.74813e-33
AT1G70170	1173.87	11.2207	0.753497	14.8915	3.74429e-50	1.24688e-48
AT5G02780	5090.8	11.1979	0.524734	21.34	4.82432e-101	7.53266e-99
AT1G36600	157.493	11.1944	1.27035	8.81211	1.22817e-18	1.17376e-17
AT5G12340	242.655	11.1709	1.31762	8.47808	2.28948e-17	2.04466e-16
AT4G23210	10203.4	11.1655	0.428817	26.038	1.83897e-149	9.85394e-147
AT4G34380	116.991	11.1527	1.21698	9.1642	4.99177e-20	5.13262e-19
AT1G55240	148.221	11.1295	1.25879	8.84138	9.45457e-19	9.1021e-18
AT3G54150	12746.4	11.1261	1.06573	10.4398	1.6309e-25	2.20734e-24
AT1G53990	171.562	11.1047	1.25446	8.85223	8.57895e-19	8.27263e-18
AT3G26830	45639.3	11.0979	0.756778	14.6647	1.08574e-48	3.46394e-47
AT5G44990	1552.95	11.0917	0.655228	16.928	2.79521e-64	1.41726e-62
AT2G25295	126.593	11.0682	1.24112	8.91785	4.75414e-19	4.64711e-18
AT1G05675	10626.6	11.0512	1.1623	9.50807	1.94231e-21	2.12994e-20
AT1G33030	1913.15	11.0295	1.52301	7.24196	4.42262e-13	3.02238e-12
AT1G06983	129.603	11.0067	1.21811	9.03589	1.62672e-19	1.63136e-18
AT1G19030	92.4242	11.0066	1.95917	5.618	1.93178e-08	9.04759e-08
AT2G20150	119.646	10.9993	1.28281	8.57438	9.96246e-18	9.05144e-17
AT1G56240	438.562	10.9917	1.41935	7.74418	9.61999e-15	7.31883e-14
AT2G32140	6996.52	10.9717	0.755602	14.5204	8.99509e-48	2.78316e-46
AT5G13080	1324.58	10.9284	1.31233	8.32747	8.25887e-17	7.11433e-16
AT1G55440	84.9483	10.9204	1.85884	5.87485	4.23217e-09	2.10421e-08
AT2G36690	642.36	10.9126	1.08437	10.0636	8.00568e-24	1.00186e-22
AT3G28580	3841.24	10.9068	0.859751	12.686	7.07469e-37	1.5095e-35
AT4G14370	6764.33	10.9008	0.700478	15.562	1.31943e-54	4.97732e-53
AT3G60470	151.639	10.9	1.21927	8.93974	3.90077e-19	3.83362e-18
AT5G27765	98.8798	10.8928	1.22701	8.87756	6.83444e-19	6.61476e-18
AT5G64890	145.963	10.8781	1.21784	8.93236	4.17034e-19	4.09343e-18
AT1G59940	126.623	10.8716	1.25789	8.64269	5.4906e-18	5.06067e-17
AT1G06137	101.109	10.8541	1.26477	8.58191	9.33084e-18	8.49067e-17
AT3G53150	381.027	10.8537	1.32091	8.21687	2.08888e-16	1.75328e-15
AT2G47550	889.745	10.8375	1.07092	10.1197	4.51672e-24	5.7069e-23
AT2G02930	785.082	10.8198	0.789243	13.709	8.96454e-43	2.34061e-41
AT4G28460	706.315	10.8075	0.805159	13.4228	4.44505e-41	1.10433e-39
AT1G36610	135.212	10.7899	1.35561	7.95945	1.72807e-15	1.38204e-14
AT1G36622	2115.06	10.7632	0.889816	12.0959	1.1096e-33	2.10467e-32
AT1G30750	75.6328	10.7584	1.24503	8.64105	5.56982e-18	5.12967e-17
AT1G05880	93.1235	10.7146	1.28475	8.33979	7.44207e-17	6.4366e-16
AT4G34470	78.5368	10.6963	1.23331	8.67284	4.21463e-18	3.9106e-17
AT3G09340	88.9467	10.6921	1.30298	8.20586	2.28947e-16	1.9155e-15
AT1G51620	1502.37	10.6691	0.543711	19.6227	9.88633e-86	9.96111e-84
AT2G02320	122.278	10.6455	1.21514	8.76071	1.94018e-18	1.83562e-17
AT1G10340	4496.02	10.6379	0.836467	12.7176	4.72123e-37	1.01101e-35
AT1G33730	136.61	10.6156	1.8627	5.69903	1.20489e-08	5.74471e-08
AT3G43250	233.577	10.5851	1.29836	8.15265	3.56031e-16	2.95049e-15
AT2G13640	66.8428	10.5768	1.23835	8.54109	1.32964e-17	1.19973e-16
AT1G01560	24833.3	10.5764	0.64934	16.2879	1.20332e-59	5.30295e-58
AT4G25380	98.7512	10.5018	1.28717	8.15881	3.38346e-16	2.80689e-15
AT5G15660	63.5824	10.5003	1.89049	5.55427	2.78778e-08	1.28499e-07
AT5G01900	85.7953	10.4674	1.26087	8.30173	1.02608e-16	8.78426e-16
AT3G44350	501.35	10.4648	0.806685	12.9727	1.7486e-38	3.93009e-37
AT5G16960-AT5G16970	64.8458	10.4603	1.35056	7.74516	9.54601e-15	7.26489e-14
AT5G41755	79.3979	10.4469	1.37579	7.59343	3.11549e-14	2.29328e-13
AT2G31345	242.768	10.4383	1.09788	9.50774	1.94855e-21	2.1358e-20
AT4G23700	1280.04	10.4196	1.08747	9.58149	9.56538e-22	1.06479e-20
AT1G13520	1764.88	10.4122	0.603941	17.2405	1.31967e-66	7.0076e-65
AT3G09280	72.5945	10.3974	1.29739	8.01412	1.10928e-15	8.96895e-15
AT5G01490	80.1643	10.3953	1.21387	8.56376	1.09246e-17	9.90656e-17
AT4G25200	65.6197	10.3619	1.24491	8.32347	8.54236e-17	7.34245e-16
AT1G30814	65.0537	10.3073	1.41847	7.26649	3.68947e-13	2.52868e-12
AT1G53620	95.0968	10.3037	1.2411	8.30202	1.02355e-16	8.76579e-16
AT3G46080	3373.63	10.2951	0.733046	14.0443	8.35469e-45	2.36185e-43
AT1G09935	133.8	10.2889	1.32519	7.76409	8.22312e-15	6.28041e-14
AT1G11925	77.6692	10.2849	1.34509	7.64631	2.06834e-14	1.53931e-13
AT5G01380	2619.48	10.2715	0.790083	13.0006	1.21446e-38	2.74003e-37
AT5G36925	1238.26	10.2487	0.516324	19.8493	1.11857e-87	1.22663e-85
AT2G30750	17928.2	10.2067	0.346703	29.4394	1.72084e-190	2.53577e-187
AT1G21120	31080.7	10.196	0.763624	13.3521	1.15121e-40	2.80393e-39
AT2G35730	154.09	10.1515	1.28734	7.88564	3.12925e-15	2.45914e-14
AT5G22520	2143.78	10.1278	1.12403	9.01027	2.05557e-19	2.0527e-18
AT5G52760	10110	10.1238	0.726677	13.9317	4.06679e-44	1.11621e-42
AT2G33710	3049.12	10.0789	0.449812	22.4069	3.37251e-111	6.79603e-109
AT1G20310	596.067	10.0746	1.34028	7.51679	5.61369e-14	4.0562e-13
AT3G51680	47.2561	10.0477	1.32492	7.5836	3.36092e-14	2.46855e-13
AT2G39518	748.771	10.0318	0.970829	10.3333	4.98293e-25	6.60385e-24
AT3G19002	51.4342	10.0313	1.25619	7.98544	1.40018e-15	1.12592e-14
AT5G01050	52.6746	10.0246	1.25584	7.98242	1.43488e-15	1.15343e-14
AT5G37490	721.262	10.0225	1.35369	7.40383	1.32315e-13	9.33174e-13
AT3G49845	61.2166	10.017	1.36983	7.31262	2.61993e-13	1.81837e-12
AT1G60750	89.8792	10.0043	1.38629	7.21659	5.33079e-13	3.62515e-12
AT1G51800	8632.77	9.99392	0.691832	14.4456	2.67212e-47	8.13961e-46
AT2G40113	103.753	9.97603	1.21812	8.18972	2.61829e-16	2.18364e-15
AT3G28335	46.9096	9.97083	1.31603	7.57644	3.55159e-14	2.60292e-13
AT1G56250	6780.91	9.96814	0.381452	26.1321	1.57514e-150	9.77291e-148
AT4G37710	60.1122	9.96787	1.26997	7.84891	4.19655e-15	3.26973e-14
AT3G57460	5692.69	9.96171	0.729907	13.6479	2.07741e-42	5.38823e-41
AT1G26420	6872.52	9.95529	0.413342	24.0849	3.59876e-128	1.17844e-125
AT3G49620	3910.86	9.95529	1.33522	7.4559	8.92553e-14	6.36339e-13
AT3G50930	63.9678	9.94432	1.25337	7.93404	2.12126e-15	1.68394e-14
AT1G66600	1116.66	9.94059	0.581489	17.0951	1.6151e-65	8.4246e-64
AT1G80840	14469.6	9.93476	0.840483	11.8203	3.0658e-32	5.48008e-31
AT1G66570	110.658	9.9309	1.28341	7.73789	1.01082e-14	7.68038e-14
AT3G25250	5029.02	9.92775	0.321952	30.8361	8.59286e-209	1.68828e-205
AT4G39650	44.4387	9.91946	1.30434	7.60498	2.84943e-14	2.10467e-13
AT5G08240	4077.13	9.90799	0.806902	12.2791	1.1736e-34	2.33699e-33
AT1G32910	53.2985	9.89174	1.34572	7.3505	1.97469e-13	1.37948e-12
AT5G22540	557.607	9.88183	1.52078	6.49785	8.14772e-11	4.66826e-10
AT2G29100	1400.2	9.87622	0.90902	10.8647	1.69803e-27	2.49281e-26
AT5G48657	8127.51	9.86747	0.700937	14.0775	5.21902e-45	1.48252e-43
AT1G09930	883.35	9.86628	1.12391	8.77856	1.65587e-18	1.57167e-17
AT1G66090	42155.3	9.86393	0.468459	21.0561	2.0104e-98	2.87268e-96
AT4G16820	3163.38	9.84609	0.479953	20.5147	1.59123e-93	1.99556e-91
AT4G01360	5780.09	9.83113	0.557791	17.6251	1.58023e-69	9.24496e-68
AT3G04220	3347.49	9.82595	0.508747	19.314	4.09325e-83	3.81448e-81
AT1G09745	52	9.81703	1.26367	7.76866	7.93178e-15	6.06773e-14
AT5G38700	40.068	9.81387	2.7458	3.57414	0.000351377	0.000996561
AT5G43650	62.8772	9.80661	1.2894	7.60558	2.8362e-14	2.09621e-13
AT5G57010	6276.57	9.79527	0.460129	21.2881	1.46357e-100	2.27018e-98
AT1G11040	46.7517	9.77115	1.36237	7.17215	7.38273e-13	4.97038e-12
AT2G31335	42.3267	9.76448	1.29717	7.52755	5.17016e-14	3.75414e-13
AT1G53625	1579.1	9.75257	1.07641	9.06032	1.30071e-19	1.30999e-18
AT3G13433	203.049	9.75196	1.13311	8.60638	7.54066e-18	6.90163e-17
AT1G19020	28540.5	9.7352	0.525945	18.5099	1.71728e-76	1.24964e-74
AT1G32960	1873.41	9.70567	1.22504	7.92274	2.32329e-15	1.83874e-14
AT5G25250	33783.3	9.70396	0.508584	19.0804	3.6778e-81	3.19968e-79
AT1G75830	98.1514	9.69919	1.27571	7.60299	2.89369e-14	2.13335e-13
AT5G39390	48.6649	9.68595	1.25592	7.71221	1.23653e-14	9.33817e-14
AT3G00330	40.6428	9.67553	1.25268	7.72384	1.12875e-14	8.55712e-14
AT2G03290	56.131	9.67494	1.27921	7.56318	3.9332e-14	2.87634e-13
AT4G08770	4913.81	9.67411	1.50014	6.44882	1.12726e-10	6.3735e-10
AT1G22420	44.3198	9.67091	1.48291	6.52156	6.9582e-11	4.00815e-10
AT4G18540	1163.4	9.66927	0.548239	17.6369	1.28197e-69	7.55627e-68
AT1G30850	45.7817	9.66876	1.26506	7.6429	2.12387e-14	1.57914e-13
AT3G13432	40.6132	9.63983	1.34049	7.19128	6.41851e-13	4.33981e-12
AT1G08795	49.4665	9.63271	1.40655	6.84844	7.46589e-12	4.67029e-11
AT5G20230	112410	9.57983	0.256429	37.3587	1.83476e-305	4.3258e-301
AT1G15520	99756.5	9.57301	0.339049	28.2348	2.18532e-175	2.57616e-172
AT4G03460	530.683	9.56431	0.603437	15.8497	1.41198e-56	5.64242e-55
AT2G18690	41790.7	9.55555	0.380072	25.1414	1.75503e-139	7.13419e-137
AT3G12910	2680.83	9.54636	1.12648	8.47454	2.36016e-17	2.10507e-16
AT5G65600	2089.64	9.51997	0.505389	18.8369	3.76073e-79	3.03653e-77
AT2G02310	49.0489	9.51048	1.32857	7.15844	8.15997e-13	5.47333e-12
AT5G24110	6290.44	9.51003	0.745009	12.765	2.572e-37	5.54298e-36
AT2G24285	49.823	9.50436	1.25973	7.54477	4.53079e-14	3.30311e-13
AT1G01680	3132.95	9.49904	0.379081	25.0581	1.42491e-138	5.69408e-136
AT5G04495	37.1002	9.49107	1.24773	7.60669	2.81206e-14	2.07967e-13
AT1G73810	2872.46	9.48045	0.579942	16.3473	4.55011e-60	2.03178e-58
AT3G48650	21167.4	9.46513	0.512487	18.469	3.66577e-76	2.65932e-74
AT2G34500	6140.58	9.46091	0.502573	18.8249	4.71689e-79	3.79557e-77
AT5G46960	45.8799	9.45781	1.31834	7.17404	7.28161e-13	4.9065e-12
AT4G14365	64933.9	9.43754	0.545421	17.3032	4.4492e-67	2.40594e-65
AT1G17300	30.8009	9.4365	3.23134	2.9203	0.00349693	0.00834062
AT1G51890	11988	9.42507	0.662478	14.227	6.22937e-46	1.81995e-44
AT1G17615	38.8679	9.42305	1.32504	7.11151	1.14783e-12	7.62752e-12
AT1G73510	110.001	9.42155	1.13419	8.30687	9.82558e-17	8.42391e-16
AT1G33950	76.0947	9.42046	1.37942	6.82931	8.5327e-12	5.31367e-11
AT4G23280	2295.36	9.41717	0.769972	12.2305	2.1351e-34	4.181e-33
AT5G41680	485.496	9.38752	0.632788	14.8352	8.67775e-50	2.86548e-48
AT1G65481	47.6905	9.38071	1.28979	7.27305	3.51464e-13	2.41236e-12
AT3G55840	3372.35	9.37603	0.379989	24.6745	2.00978e-134	7.52134e-132
AT4G04480	386.598	9.36003	0.712463	13.1376	2.00546e-39	4.67684e-38
AT1G11610	60.0287	9.35666	1.428	6.5523	5.66583e-11	3.28618e-10
AT1G30720	122.925	9.35597	1.06895	8.75246	2.08748e-18	1.97024e-17
AT2G45760	5359.56	9.35482	0.444145	21.0625	1.7553e-98	2.52346e-96
AT5G35688	29.8264	9.34752	1.33304	7.01217	2.34644e-12	1.51775e-11
AT1G30455	30.4969	9.3464	1.35401	6.90276	5.10029e-12	3.23425e-11
AT2G15390	12093.1	9.34191	0.764015	12.2274	2.21961e-34	4.33568e-33
AT1G68765	474.394	9.33915	1.27714	7.31256	2.621e-13	1.81858e-12
AT2G41280	34.5804	9.33254	1.31891	7.07596	1.48417e-12	9.75802e-12
AT5G59820	18177.3	9.31222	0.513034	18.1513	1.25487e-73	8.28743e-72
AT2G21900	33.0264	9.31009	1.53766	6.0547	1.40678e-09	7.28853e-09
AT2G40740	2774.42	9.29799	0.834103	11.1473	7.38217e-29	1.15188e-27
AT5G05300	1396.41	9.29531	0.883998	10.5151	7.36131e-26	1.012e-24
AT1G51913	56.2818	9.28368	1.32664	6.99787	2.59889e-12	1.67461e-11
AT2G02330	49.9923	9.25723	1.45071	6.38116	1.75749e-10	9.7681e-10
AT1G14870	7835.44	9.25254	0.35644	25.9582	1.4675e-148	7.36154e-146
AT2G45220	2032.49	9.24773	0.951792	9.71612	2.57393e-22	2.95594e-21
AT3G10815	41.0239	9.23833	1.24083	7.44531	9.67167e-14	6.87456e-13
AT4G04510	1642.28	9.23671	0.94092	9.81668	9.54391e-23	1.12677e-21
AT1G65610	208.079	9.23233	1.10808	8.33186	7.95835e-17	6.87304e-16
AT5G55420	60.6486	9.22301	1.37685	6.69863	2.10383e-11	1.26633e-10
AT4G30430	350.286	9.21845	0.630867	14.6123	2.34351e-48	7.41651e-47
AT4G25110	55.157	9.21536	1.23748	7.44689	9.55695e-14	6.79916e-13
AT1G30730	519.612	9.20821	0.634577	14.5108	1.03521e-47	3.19464e-46
AT2G39490	34.7211	9.208	1.37197	6.71152	1.9261e-11	1.16291e-10
AT3G02270	31.7229	9.19291	2.41323	3.80938	0.000139315	0.000417679
AT5G37420	151.153	9.19114	0.937918	9.79951	1.13128e-22	1.32631e-21
AT1G54957	40.4034	9.19013	1.38767	6.62273	3.52632e-11	2.08685e-10
AT5G64810	59.4465	9.18325	1.34939	6.80548	1.00712e-11	6.24536e-11
AT5G02980	26.666	9.18103	1.48652	6.17619	6.5669e-10	3.48476e-09
AT3G22600	11410.3	9.17055	0.486594	18.8464	3.14384e-79	2.54716e-77
AT2G35965	34.0104	9.1625	1.28715	7.11843	1.09164e-12	7.26844e-12
AT1G61560	5097.87	9.16113	0.376244	24.3489	5.95041e-131	2.12565e-128
AT3G46090	3858.06	9.14915	0.500247	18.2893	1.0078e-74	6.84753e-73
AT3G03670	42.0606	9.10284	1.31326	6.93147	4.16483e-12	2.65175e-11
AT1G57640	233.522	9.08849	0.887323	10.2426	1.27767e-24	1.6488e-23
AT3G48850	3018.28	9.06219	0.939588	9.64485	5.16851e-22	5.83052e-21
AT3G28210	11466	9.06052	0.6574	13.7824	3.25498e-43	8.59379e-42
AT4G21390	8598.49	9.05809	0.286628	31.6023	3.43216e-219	8.99112e-216
AT5G19880	301.939	9.05405	0.844492	10.7213	8.08591e-27	1.15891e-25
AT5G38900	2452.39	9.03778	0.394709	22.8973	4.93974e-116	1.16464e-113
AT1G59950	1348.68	9.02799	0.913893	9.8786	5.15473e-23	6.16606e-22
AT1G51915	44.7301	9.02786	1.35131	6.68082	2.37608e-11	1.4233e-10
AT1G13480	189.592	9.02511	0.87306	10.3373	4.77671e-25	6.34124e-24
AT2G04066	26.6028	9.02394	1.55667	5.79696	6.75292e-09	3.28886e-08
AT1G43000	664.096	9.01555	0.485038	18.5873	4.07084e-77	3.04693e-75
AT3G25655	25.5671	9.00839	1.36385	6.60511	3.97222e-11	2.33899e-10
AT1G44130	635.149	8.98678	0.614507	14.6244	1.96379e-48	6.22314e-47
AT2G28755	65.5384	8.97272	1.3296	6.74845	1.49432e-11	9.11554e-11
AT1G68450	33.4012	8.96441	1.37418	6.52347	6.86988e-11	3.95921e-10
AT3G60966	44.3565	8.95324	1.39589	6.41399	1.41764e-10	7.93158e-10
AT1G67980	380.485	8.94941	1.20409	7.43252	1.06549e-13	7.54769e-13
AT5G39000	70.4451	8.93686	1.31369	6.80289	1.02538e-11	6.35027e-11
AT1G49000	537.222	8.92907	0.664662	13.434	3.82161e-41	9.52453e-40
AT5G01100	9497.2	8.92874	0.356491	25.0462	1.9196e-138	7.54308e-136
AT2G02010	86599.7	8.92835	0.276432	32.2985	7.34347e-229	2.8325e-225
AT1G30700	3602.78	8.9202	0.312635	28.5323	4.65998e-179	5.78255e-176
AT5G64750	2236.63	8.9087	0.452852	19.6724	3.71513e-86	3.82497e-84
AT5G49920	81.6374	8.90186	1.22066	7.29266	3.03889e-13	2.09619e-12
AT3G01175	25.0511	8.89505	1.4588	6.09751	1.07736e-09	5.63336e-09
AT5G48400	851.852	8.85399	0.590838	14.9855	9.1342e-51	3.1166e-49
AT4G18430	688.957	8.84663	0.700076	12.6367	1.32542e-36	2.80264e-35
AT1G50750	22.3687	8.8425	1.3434	6.58221	4.6352e-11	2.71783e-10
AT4G05940	77.0054	8.82704	1.96219	4.49856	6.84142e-06	2.44765e-05
AT3G25180	136.292	8.81888	1.49996	5.87942	4.11718e-09	2.04834e-08
AT2G44370	709.221	8.81857	0.493047	17.8859	1.51961e-71	9.30595e-70
AT3G52400	43937.9	8.81603	0.451846	19.5111	8.83129e-85	8.53341e-83
AT5G24540	21.655	8.80267	1.71242	5.14048	2.74034e-07	1.14962e-06
AT5G41750	28519.3	8.79498	0.474397	18.5393	9.95012e-77	7.35404e-75
AT1G05340	2643.75	8.79448	0.318566	27.6064	9.31618e-168	1.04594e-164
AT3G02800	5336.97	8.79123	0.456612	19.2532	1.32752e-82	1.20845e-80
AT2G46400	22376.8	8.78977	0.485169	18.1169	2.34377e-73	1.54355e-71
AT1G16150	79.2506	8.77144	1.21899	7.19565	6.21621e-13	4.20786e-12
AT3G50480	35179.6	8.76249	0.54429	16.0989	2.59553e-58	1.09865e-56
AT1G52900	26.1922	8.75662	1.34763	6.49779	8.15068e-11	4.66882e-10
AT1G09932	12796.3	8.75437	0.383431	22.8317	2.22251e-115	5.0874e-113
AT3G09940	5139.02	8.75421	0.380965	22.979	7.55364e-117	1.836e-114
AT1G33960	3929.28	8.7428	0.441273	19.8127	2.31484e-87	2.4921e-85
AT2G44890	32.1258	8.73129	1.36268	6.40743	1.4799e-10	8.26618e-10
AT4G01535	20.4874	8.7284	1.45899	5.98251	2.19724e-09	1.12033e-08
AT4G26930	53.9908	8.71047	1.30164	6.69192	2.20259e-11	1.3234e-10
AT1G60500	57.5	8.70917	1.32681	6.56401	5.23795e-11	3.05152e-10
AT1G30740	21.125	8.69797	1.39251	6.24625	4.20416e-10	2.26978e-09
AT1G26410	504.253	8.69441	0.532783	16.3189	7.24787e-60	3.2303e-58
AT5G61160	8460.53	8.67857	0.82433	10.528	6.41616e-26	8.84642e-25
AT5G05410	3715.03	8.66696	0.362869	23.8846	4.43243e-126	1.43155e-123
AT2G47140	2235.39	8.65026	0.356495	24.2647	4.62066e-130	1.60208e-127
AT1G21110	7384.7	8.63105	0.822315	10.496	9.0074e-26	1.23183e-24
AT2G22880	1579.43	8.61667	0.443243	19.4401	3.53759e-84	3.36313e-82
AT1G70185	18.482	8.60847	1.40413	6.13083	8.74212e-10	4.59868e-09
AT1G20740	21.8283	8.60001	1.34539	6.39219	1.63531e-10	9.10405e-10
AT4G03450	14127.4	8.59961	0.468174	18.3684	2.3515e-75	1.62585e-73
AT4G14225	17.9065	8.59772	1.33298	6.44999	1.11859e-10	6.32595e-10
AT5G64870	6806.08	8.59744	0.467598	18.3864	1.68826e-75	1.18819e-73
AT2G13810	1539.65	8.59109	0.591563	14.5227	8.70292e-48	2.6963e-46
AT5G41540	18.0573	8.58763	1.63658	5.24731	1.54337e-07	6.62805e-07
AT3G23123	30.653	8.57302	1.34552	6.37154	1.87143e-10	1.0372e-09
AT2G47520	241.388	8.56793	1.56125	5.48786	4.06823e-08	1.84811e-07
AT1G52200	13129.9	8.52553	0.400871	21.2675	2.27088e-100	3.43208e-98
AT5G46295	621.709	8.52025	0.847583	10.0524	8.96423e-24	1.11884e-22
AT4G23215	28.6174	8.51966	1.28877	6.61069	3.82528e-11	2.25528e-10
AT4G34410	16.1909	8.51806	1.48206	5.74745	9.06005e-09	4.36828e-08
AT1G66170	29.4568	8.51625	1.29756	6.5633	5.26309e-11	3.06541e-10
AT1G02400	3070.01	8.51568	0.309812	27.4866	2.53634e-166	2.71815e-163
AT1G12870	16.4375	8.51354	1.48667	5.72657	1.02481e-08	4.92398e-08
AT1G02920	81758.6	8.51304	0.429892	19.8027	2.81985e-87	3.00831e-85
AT3G05135	17.4504	8.51093	1.363	6.24425	4.25841e-10	2.29802e-09
AT3G13950	2779.48	8.50531	0.722969	11.7644	5.95329e-32	1.05218e-30
AT4G08555	2646.78	8.50206	0.718734	11.8292	2.75705e-32	4.94695e-31
AT2G14290	826.188	8.49137	0.866049	9.80473	1.07437e-22	1.26273e-21
AT4G22710	3042.3	8.47284	0.473618	17.8896	1.42169e-71	8.75175e-70
AT5G51060	9540.75	8.47157	0.468544	18.0806	4.52805e-73	2.94911e-71
AT2G32200	1419.35	8.46618	0.395476	21.4076	1.1361e-101	1.83464e-99
AT1G06877	19.3484	8.45983	1.45828	5.80123	6.58309e-09	3.21012e-08
AT5G64790	319.201	8.44884	0.725261	11.6494	2.3113e-31	4.00394e-30
AT5G07165	16.5877	8.44613	1.59713	5.28831	1.23449e-07	5.34538e-07
AT5G03000	27.653	8.44475	1.28675	6.56285	5.27895e-11	3.07389e-10
AT3G01290	2116.49	8.43476	0.515915	16.3491	4.41278e-60	1.9742e-58
AT1G51670	65.3657	8.43091	1.13321	7.43984	1.00809e-13	7.1525e-13
AT5G24910	27.7403	8.42578	1.38317	6.09166	1.11748e-09	5.83283e-09
AT5G02015	15.2197	8.41845	1.49923	5.61516	1.96377e-08	9.18646e-08
AT2G26560	49292.8	8.41554	0.64078	13.1333	2.12271e-39	4.9405e-38
AT1G15010	470.282	8.41512	1.19027	7.06992	1.55019e-12	1.01807e-11
AT2G25297	2051.67	8.40833	0.855481	9.82878	8.46381e-23	1.00176e-21
AT4G09215	1318.71	8.37565	1.01716	8.23439	1.80478e-16	1.5235e-15
AT1G61550	329.561	8.36295	0.552238	15.1437	8.33348e-52	2.91511e-50
AT1G42980	1300.33	8.35291	0.554854	15.0543	3.2372e-51	1.11584e-49
AT2G31860	15.8722	8.35165	1.42726	5.85151	4.87119e-09	2.4057e-08
AT2G20142	4156.15	8.3255	0.707352	11.7699	5.57595e-32	9.86969e-31
AT1G35230	6523.6	8.32084	0.453087	18.3648	2.51429e-75	1.73331e-73
AT5G20010-AT5G20020	14.0722	8.31318	1.58517	5.24434	1.56845e-07	6.73207e-07
AT3G15870	13.8673	8.31146	1.51301	5.49332	3.94458e-08	1.79366e-07
AT1G32880	116.376	8.30309	1.31715	6.30385	2.90338e-10	1.58493e-09
AT5G35735	46474.3	8.29763	0.450726	18.4095	1.10257e-75	7.82993e-74
AT1G65690	6554.73	8.29204	0.427801	19.383	1.075e-83	1.01381e-81
AT4G19360	29.4372	8.29173	1.40484	5.90227	3.58544e-09	1.79287e-08
AT1G18382	20.6763	8.2905	1.27941	6.47995	9.17531e-11	5.23032e-10
AT4G15400	19.4555	8.27474	1.41928	5.83025	5.53436e-09	2.71615e-08
AT4G37370	13972.7	8.27261	0.706828	11.7038	1.21807e-31	2.12572e-30
AT2G27320	14.8502	8.27247	1.84659	4.47987	7.46888e-06	2.65842e-05
AT4G33290	13.5736	8.2702	1.4356	5.76081	8.37113e-09	4.04854e-08
AT1G80820	6003.25	8.26457	0.381071	21.6877	2.67965e-104	4.61154e-102
AT1G15385	15.7785	8.25505	1.47079	5.61268	1.99218e-08	9.31381e-08
AT1G66700	4299.31	8.25423	0.7481	11.0336	2.63178e-28	4.01095e-27
AT3G26500	4661.06	8.25337	0.510103	16.1798	7.00126e-59	3.02324e-57
AT4G23150	4024.93	8.25214	0.802572	10.2821	8.484e-25	1.10757e-23
AT4G24110	1724.59	8.24916	0.319965	25.7815	1.43106e-146	7.02918e-144
AT5G46010	14.4945	8.23867	1.43086	5.75785	8.51897e-09	4.1175e-08
AT4G38560	4021.55	8.23835	0.814	10.1208	4.46651e-24	5.64649e-23
AT3G61190	2088.38	8.23674	0.760197	10.835	2.34953e-27	3.42578e-26
AT5G01985	13.3047	8.23244	1.53109	5.37684	7.58063e-08	3.35452e-07
AT2G06045	15.751	8.22767	1.32519	6.20869	5.34296e-10	2.85843e-09
AT2G29470	321.137	8.2263	1.27301	6.46206	1.03285e-10	5.86217e-10
AT1G03050	20.3756	8.2261	1.68032	4.89556	9.80268e-07	3.87132e-06
AT5G64120	11212	8.22441	0.250867	32.784	9.9668e-236	4.69974e-232
AT1G76650	6032.53	8.20678	0.254125	32.2943	8.40967e-229	2.8325e-225
AT3G49120-AT3G49130	171.069	8.20587	0.66515	12.3369	5.7343e-35	1.15258e-33
AT1G51820	1818.72	8.20193	0.466261	17.5909	2.89379e-69	1.68046e-67
AT5G02635	12.8406	8.19293	1.58924	5.15525	2.53298e-07	1.06491e-06
AT1G51790	2095.4	8.19207	0.534736	15.3198	5.63568e-53	2.03792e-51
AT5G02490	90574.2	8.16236	0.335453	24.3324	8.90932e-131	3.13515e-128
AT4G09335	13.1502	8.15368	1.58132	5.15626	2.51931e-07	1.05973e-06
AT2G42480	16.2781	8.13863	1.38886	5.85995	4.63006e-09	2.2943e-08
AT1G51850	837.786	8.1362	0.899139	9.04887	1.4445e-19	1.45109e-18
AT1G66610	12.2732	8.13461	1.51426	5.37201	7.78651e-08	3.43981e-07
AT2G04500	13.4605	8.12455	1.65812	4.89985	9.59087e-07	3.79275e-06
AT2G39200	2612.44	8.12328	0.409255	19.849	1.12525e-87	1.22824e-85
AT4G11470	1113.04	8.11723	0.390852	20.768	8.42484e-96	1.12859e-93
AT3G01420	21.7115	8.10778	2.51429	3.22467	0.00126116	0.00325752
AT2G29460	8013.7	8.1009	0.468667	17.285	6.10407e-67	3.27826e-65
AT5G01550	2582.43	8.09904	0.239849	33.7672	5.97264e-250	4.6939e-246
AT3G21780	38.828	8.08147	1.26651	6.38089	1.76056e-10	9.78058e-10
AT1G17150	13.8449	8.08017	1.78219	4.53386	5.79164e-06	2.09027e-05
AT3G53600	16.1943	8.07768	1.51923	5.31695	1.0552e-07	4.60116e-07
AT2G32210	13.6207	8.07217	1.42611	5.66028	1.51126e-08	7.14478e-08
AT3G25780	7003.37	8.06972	0.314463	25.6619	3.11507e-145	1.41239e-142
AT5G62480	1886.29	8.0681	1.00271	8.04628	8.53471e-16	6.93633e-15
AT3G45640-AT3G45650	17.2495	8.05124	1.49606	5.38164	7.38108e-08	3.26928e-07
AT2G25240	142.346	8.03821	0.921895	8.71923	2.80109e-18	2.62485e-17
AT1G26976	11.7933	8.0366	1.59811	5.0288	4.93554e-07	2.01046e-06
AT5G25910	1174.5	8.03452	1.05138	7.64186	2.14111e-14	1.59137e-13
AT5G48375	11.5583	8.02763	1.53639	5.225	1.74155e-07	7.43176e-07
AT4G18250	5796.54	8.02605	0.522618	15.3574	3.15979e-53	1.15322e-51
AT2G20625	11.3215	8.01894	1.5822	5.06823	4.01525e-07	1.65271e-06
AT2G32190	4782.22	8.00854	0.311785	25.6861	1.67057e-145	7.72292e-143
AT1G66550	29.5616	8.00495	1.39407	5.74216	9.34745e-09	4.50593e-08
AT4G00305	94.4606	8.00224	1.02368	7.81709	5.40585e-15	4.18155e-14
AT1G36640	21.5418	7.99605	1.34553	5.94269	2.80382e-09	1.41463e-08
AT4G02235	11.119	7.99386	1.57203	5.08505	3.67536e-07	1.51918e-06
AT1G21240	7760.92	7.98273	0.681703	11.71	1.1329e-31	1.98296e-30
AT3G08750	11.0356	7.98249	1.57111	5.0808	3.75841e-07	1.55133e-06
AT1G76470	181.217	7.98203	1.29697	6.15439	7.53684e-10	3.98154e-09
AT1G13550	56.709	7.98118	1.12318	7.10589	1.19551e-12	7.92427e-12
AT3G48620	11.1094	7.9694	1.58797	5.0186	5.20501e-07	2.11547e-06
AT1G45145	82.8952	7.96653	0.98417	8.09467	5.74198e-16	4.71046e-15
AT4G15236	2497.8	7.95678	0.407204	19.54	5.01766e-85	4.92922e-83
AT4G11340	12.8194	7.9502	1.95119	4.07453	4.61074e-05	0.00014746
AT1G51900	50.6009	7.94766	1.10808	7.17245	7.36674e-13	4.96103e-12
AT5G12460	10.7376	7.9435	1.59	4.9959	5.85621e-07	2.36708e-06
AT5G52670	15.7107	7.94175	1.58214	5.01962	5.17727e-07	2.10492e-06
AT2G04495	1237.8	7.93267	0.860073	9.22326	2.88203e-20	2.9868e-19
AT1G10040	6524.1	7.93265	0.339667	23.3542	1.25006e-120	3.31153e-118
AT5G04445	14.6552	7.92239	1.54476	5.12855	2.91975e-07	1.22141e-06
AT1G72520	22056.6	7.92006	0.296511	26.7108	3.52609e-157	3.07906e-154
AT1G74080	434.072	7.90544	0.751092	10.5253	6.60729e-26	9.09973e-25
AT2G33090	11.4551	7.87352	1.46259	5.38327	7.31431e-08	3.24214e-07
AT5G42830	3642.36	7.87	0.405491	19.4086	6.53208e-84	6.18502e-82
AT3G25610	21836.7	7.86483	0.40034	19.6454	6.32894e-86	6.40418e-84
AT5G65980	11.8124	7.86247	1.84381	4.26426	2.0057e-05	6.75259e-05
AT1G63245	183.834	7.86109	0.758553	10.3633	3.64296e-25	4.86354e-24
AT1G21326	245.253	7.85845	0.64291	12.2232	2.33568e-34	4.55486e-33
AT1G06163	10.9251	7.84892	1.43676	5.46294	4.68322e-08	2.11242e-07
AT4G23190	16167.6	7.84586	0.420365	18.6644	9.64676e-78	7.43274e-76
AT1G16230	23.4896	7.83757	1.33765	5.8592	4.65097e-09	2.30369e-08
AT1G73805	4540.82	7.83741	0.433722	18.0701	5.47941e-73	3.5394e-71
AT1G08885	13.6487	7.83277	1.52973	5.12038	3.04926e-07	1.27176e-06
AT2G44070	122.213	7.83078	1.29331	6.05481	1.40583e-09	7.28625e-09
AT1G04983	10.4326	7.82551	1.75796	4.45146	8.52874e-06	3.01608e-05
AT1G20320	12.8265	7.82327	1.49554	5.23106	1.68537e-07	7.20246e-07
AT5G06839	17.2017	7.82304	1.84354	4.24348	2.20079e-05	7.3715e-05
AT1G13340	2633.22	7.81967	0.407743	19.178	5.6564e-82	5.07076e-80
AT2G33100	478.523	7.81474	0.612772	12.7531	2.99548e-37	6.44972e-36
AT1G66780	167.81	7.81462	0.736291	10.6135	2.5792e-26	3.61963e-25
AT3G29000	2456.41	7.80812	0.529657	14.7419	3.47127e-49	1.1273e-47
AT5G39010	13.903	7.80292	1.54824	5.03986	4.6588e-07	1.9053e-06
AT3G15960	11.1005	7.80135	1.54232	5.0582	4.2324e-07	1.73936e-06
AT4G09100	10.7169	7.78585	1.82264	4.27174	1.9395e-05	6.54936e-05
AT3G23240	257.369	7.77852	0.799444	9.72992	2.24779e-22	2.58897e-21
AT1G19320	175.354	7.77736	1.33411	5.82962	5.55533e-09	2.72587e-08
AT2G42350	500.135	7.77346	1.09188	7.11934	1.08445e-12	7.22468e-12
AT4G25810	2685.79	7.76549	0.74586	10.4115	2.1982e-25	2.96155e-24
AT2G27660	1895.68	7.76536	0.437787	17.7377	2.14356e-70	1.28271e-68
AT5G05220	103.244	7.75596	1.95794	3.96129	7.45464e-05	0.000231504
AT5G27010	9.5933	7.75264	1.70865	4.53729	5.69812e-06	2.05924e-05
AT1G50745	37.7026	7.75074	1.22085	6.34865	2.17219e-10	1.19938e-09
AT1G59865	1276.88	7.7497	0.319437	24.2605	5.12448e-130	1.75101e-127
AT3G47210	11.0034	7.74894	1.76105	4.40019	1.08155e-05	3.77716e-05
AT5G60320	14.6295	7.74889	1.30039	5.95892	2.53913e-09	1.2877e-08
AT3G18250	479.236	7.74336	0.52745	14.6808	8.56255e-49	2.7392e-47
AT4G04490	16941	7.72921	0.728744	10.6062	2.7883e-26	3.90148e-25
AT2G26150	9514.73	7.7282	0.37887	20.398	1.74157e-92	2.1057e-90
AT5G27420	9404.46	7.723	0.684771	11.2782	1.68104e-29	2.69985e-28
AT5G09370	9.46558	7.71748	2.02482	3.81143	0.000138163	0.000414438
AT5G62160	9.50744	7.71048	1.67317	4.60832	4.05939e-06	1.49334e-05
AT2G20160	9.56393	7.6995	1.91134	4.02833	5.61745e-05	0.000177704
AT1G26390	1610	7.68949	0.841663	9.13607	6.47625e-20	6.61857e-19
AT3G63380	16305.9	7.68844	0.369844	20.7883	5.51827e-96	7.43453e-94
AT1G76430	10.9351	7.6877	1.45961	5.26694	1.38717e-07	5.9825e-07
AT5G09876	241.353	7.67969	0.620072	12.3852	3.14467e-35	6.39706e-34
AT5G04165	9.00567	7.662	1.53643	4.9869	6.1357e-07	2.47623e-06
AT2G36325	10.9359	7.65237	1.88442	4.06087	4.88908e-05	0.000155896
AT1G51860	236.906	7.64858	0.934921	8.18099	2.81524e-16	2.34236e-15
AT4G28085	754.809	7.643	0.512517	14.9127	2.72631e-50	9.14341e-49
AT2G30770	3406.01	7.64292	0.779643	9.8031	1.09183e-22	1.28198e-21
AT4G23220	15.1418	7.63776	1.49842	5.09723	3.44668e-07	1.42917e-06
AT4G29780	10497.3	7.63573	0.292782	26.0799	6.16079e-150	3.54275e-147
AT2G42060	13.8304	7.62812	1.38262	5.51714	3.4457e-08	1.57532e-07
AT3G48640	19071.4	7.62685	0.367342	20.7623	9.49751e-96	1.2651e-93
AT1G36605	11.4778	7.62529	1.60509	4.75068	2.02729e-06	7.71924e-06
AT5G57480	3337.52	7.6233	0.442161	17.241	1.30795e-66	6.9611e-65
AT1G76600	11632.8	7.61987	0.308694	24.6842	1.58002e-134	6.00842e-132
AT2G29110	1029.48	7.61404	0.841841	9.0445	1.5035e-19	1.50971e-18
AT3G01840	970.018	7.61066	0.375484	20.2689	2.41848e-91	2.87983e-89
AT2G04440	11.3131	7.60981	1.56097	4.87505	1.08779e-06	4.27448e-06
AT5G04730	8.49972	7.60648	1.73926	4.3734	1.22328e-05	4.23699e-05
AT5G47850	1044.38	7.6001	1.11798	6.79806	1.06035e-11	6.55651e-11
AT1G78410	13.8813	7.5936	1.33155	5.70285	1.17821e-08	5.62551e-08
AT1G56530	8.52309	7.59042	1.8941	4.00739	6.13932e-05	0.000193099
AT4G39030	9447.5	7.58707	0.31973	23.7296	1.78455e-124	5.32588e-122
AT2G20970	8.56548	7.58464	1.74589	4.34428	1.39733e-05	4.80316e-05
AT1G23500	8.93663	7.58329	2.01403	3.76523	0.000166395	0.000494779
AT3G13500	11.0658	7.57965	1.48014	5.1209	3.04081e-07	1.26868e-06
AT1G33760	72.8649	7.57846	0.933619	8.11729	4.76693e-16	3.9256e-15
AT5G49520	5970.85	7.57496	0.298303	25.3935	2.97701e-142	1.2998e-139
AT1G76640	10.376	7.57491	1.38015	5.48848	4.05408e-08	1.84203e-07
AT1G78840	30.357	7.5709	1.2221	6.19499	5.8288e-10	3.10707e-09
AT3G19025	9.39669	7.57058	1.72204	4.39628	1.10123e-05	3.84078e-05
AT4G06905	8.79194	7.56902	1.58291	4.78171	1.73806e-06	6.65989e-06
AT5G67310	439.745	7.5637	1.47891	5.11439	3.14762e-07	1.31e-06
AT4G22700	10.434	7.53373	1.51294	4.97953	6.3738e-07	2.56881e-06
AT3G28330	9.10407	7.5252	2.12418	3.54263	0.000396151	0.00111417
AT5G51440	5302.08	7.48944	0.72744	10.2956	7.37526e-25	9.655e-24
AT3G19615	20.1053	7.48255	1.40011	5.34426	9.07879e-08	3.98159e-07
AT5G39670	910.822	7.47596	0.544948	13.7187	7.84903e-43	2.05163e-41
AT5G12030	454.616	7.46015	1.06475	7.00647	2.44406e-12	1.5796e-11
AT4G00700	2829.03	7.45894	0.925475	8.05958	7.65546e-16	6.24326e-15
AT2G15480	701.145	7.45118	0.480441	15.5091	3.01293e-54	1.12044e-52
AT1G22400	44450.1	7.4474	0.281627	26.4443	4.24876e-154	3.3391e-151
AT3G61930	16.5452	7.43965	1.42863	5.20754	1.91358e-07	8.14081e-07
AT4G23030	2731.4	7.4389	0.473437	15.7125	1.24089e-55	4.85183e-54
AT1G21100	3482.33	7.42421	0.402434	18.4483	5.38563e-76	3.87125e-74
AT1G13470	1743.29	7.41615	0.765836	9.68373	3.53584e-22	4.03116e-21
AT1G50760	9.00829	7.41535	2.06605	3.58914	0.000331775	0.00094563
AT3G00850-AT3G48630	208.023	7.40748	1.66699	4.44364	8.84494e-06	3.12369e-05
AT5G26340	22363	7.40355	0.415555	17.8161	5.30476e-71	3.23179e-69
AT4G20000	465.464	7.40091	1.00395	7.37181	1.68323e-13	1.18076e-12
AT1G28550	7.88247	7.3884	1.64846	4.482	7.39463e-06	2.63279e-05
AT5G52680	9.39476	7.38522	2.26322	3.26314	0.00110184	0.0028775
AT5G06835	11.6312	7.3824	1.43465	5.14578	2.66416e-07	1.11826e-06
AT1G79330	14.8933	7.35695	1.3388	5.49517	3.90337e-08	1.77595e-07
AT4G34135	74.433	7.35381	0.822786	8.93769	3.97386e-19	3.90382e-18
AT4G24310	37.8072	7.35218	1.19786	6.13779	8.36781e-10	4.40768e-09
AT3G56790	644.237	7.34942	0.354957	20.7051	3.11736e-95	4.1291e-93
AT1G76210	8.49632	7.34696	2.23158	3.29227	0.000993818	0.0026116
AT3G28340	5567.83	7.34002	0.38555	19.0378	8.29088e-81	7.13409e-79
AT2G24195	18.204	7.33049	1.41159	5.19307	2.06858e-07	8.76703e-07
AT2G40180	2013.35	7.31892	0.322617	22.6861	6.14336e-114	1.35366e-111
AT2G16410	6.9117	7.30677	1.88854	3.86901	0.000109276	0.000331797
AT5G26920	19492.4	7.30416	0.506825	14.4116	4.3751e-47	1.31739e-45
AT2G40925	6.94142	7.29518	1.70785	4.27156	1.94114e-05	6.55396e-05
AT2G29720	13270.1	7.28116	0.399141	18.2421	2.3916e-74	1.61105e-72
AT2G34910	7.69143	7.2767	2.19987	3.30779	0.000940361	0.0024808
AT4G35610	7.40873	7.27382	1.81368	4.01054	6.05795e-05	0.000190794
AT3G17690	1135.19	7.27339	0.404218	17.9937	2.1815e-72	1.38261e-70
AT2G38250	1472.32	7.26844	0.331728	21.9109	2.04684e-106	3.74095e-104
AT3G09375	6.72005	7.26615	1.90723	3.8098	0.00013908	0.000417081
AT4G24570	16546	7.26201	0.401445	18.0897	3.84242e-73	2.51646e-71
AT3G21781	8.9765	7.25251	1.4052	5.1612	2.45366e-07	1.03359e-06
AT4G26120	2704.86	7.2407	0.442419	16.3661	3.337e-60	1.50146e-58
AT4G21120	2044.05	7.24017	0.540395	13.3979	6.2171e-41	1.53327e-39
AT5G22680	9.32806	7.23707	1.64479	4.39999	1.08257e-05	3.77907e-05
AT4G14450	588.925	7.22731	0.351259	20.5754	4.55708e-94	5.80769e-92
AT1G62300	8186.23	7.22681	0.215704	33.5033	4.31194e-246	2.54156e-242
AT5G44585	9.31544	7.22635	1.45126	4.97936	6.37952e-07	2.56979e-06
AT4G09895	6.83928	7.21606	1.7103	4.21916	2.45209e-05	8.15415e-05
AT5G50220	6.456	7.20877	1.90087	3.79235	0.00014923	0.000445631
AT2G41640	10.2579	7.20818	1.46504	4.92012	8.64929e-07	3.43654e-06
AT1G48640	196.474	7.19643	0.691192	10.4116	2.19454e-25	2.95829e-24
AT1G64160	17.6063	7.18623	1.71338	4.19417	2.73868e-05	9.04086e-05
AT5G01540	8.04174	7.18102	1.54039	4.66183	3.13417e-06	1.17107e-05
AT1G72000	35.3761	7.17689	1.37548	5.21773	1.81127e-07	7.72092e-07
AT1G08173	20.264	7.17594	1.67327	4.28856	1.79835e-05	6.10683e-05
AT4G21840	898.257	7.1635	0.660834	10.8401	2.22259e-27	3.24269e-26
AT3G07765	8.79674	7.15927	1.54501	4.63379	3.59031e-06	1.33179e-05
AT2G04070	4371.18	7.14911	0.699748	10.2167	1.66944e-24	2.14264e-23
AT2G27080	3297.79	7.1467	0.74655	9.57296	1.03885e-21	1.15424e-20
AT2G20562	3244.47	7.14195	0.318116	22.4508	1.25688e-111	2.57682e-109
AT1G21850	27.3548	7.13629	1.15641	6.17107	6.78302e-10	3.59863e-09
AT5G54490	3521.1	7.13376	0.68288	10.4466	1.51904e-25	2.06423e-24
AT1G35210	3771.79	7.13328	0.938201	7.60315	2.8901e-14	2.13137e-13
AT3G17400	10.3917	7.12979	1.55502	4.585	4.53979e-06	1.66151e-05
AT2G25460	319.068	7.1267	0.412984	17.2566	9.9786e-67	5.32275e-65
AT5G25451	6.57488	7.12163	2.12198	3.35612	0.000790431	0.00211412
AT1G50745-AT1G50750	48.8409	7.11459	0.938205	7.58319	3.37157e-14	2.4756e-13
AT2G36440	6.21527	7.11361	1.85625	3.83225	0.000126978	0.000382833
AT5G09780	6.72128	7.11227	1.66281	4.27725	1.89212e-05	6.40588e-05
AT3G22160	1950.53	7.11117	0.492001	14.4536	2.37964e-47	7.28635e-46
AT2G41100	62091.6	7.10862	0.403263	17.6277	1.50903e-69	8.85035e-68
AT1G64065	3683.3	7.10434	0.344625	20.6147	2.02744e-94	2.62642e-92
AT3G18450	7.94636	7.09975	1.61458	4.39728	1.09614e-05	3.82471e-05
AT1G51930	13.2416	7.09894	1.40365	5.05747	4.24856e-07	1.7454e-06
AT1G14550	5.97595	7.09792	1.99562	3.55675	0.000375469	0.00105937
AT2G26530	10.0741	7.09784	1.51008	4.7003	2.59781e-06	9.78099e-06
AT4G25220	6.81315	7.09693	1.7892	3.96654	7.29249e-05	0.000226678
AT1G57990	30847.7	7.09583	0.326557	21.7292	1.08672e-104	1.92644e-102
AT4G05018	85.1899	7.09036	1.09306	6.4867	8.77343e-11	5.01336e-10
AT5G25930	8847.44	7.08226	0.384489	18.4199	9.09646e-76	6.49901e-74
AT2G30240	6.776	7.08209	1.76426	4.01419	5.96495e-05	0.000188116
AT5G11140	289.409	7.07464	0.482755	14.6547	1.25678e-48	3.9988e-47
AT3G46690	213.838	7.07364	0.597488	11.839	2.45431e-32	4.41047e-31
AT1G08027	7.79847	7.06991	1.60772	4.39748	1.09515e-05	3.82185e-05
AT1G74190	14.441	7.06665	1.47501	4.79091	1.66026e-06	6.37315e-06
AT5G60285	9.17052	7.06437	1.54772	4.56437	5.00991e-06	1.82366e-05
AT2G18660	3448.71	7.06431	0.479133	14.7439	3.36561e-49	1.0945e-47
AT1G67810	3835.1	7.06272	0.533231	13.2451	4.81415e-40	1.14534e-38
AT1G19040	42.7301	7.05672	0.987676	7.14477	9.0149e-13	6.03134e-12
AT1G12610	8.9007	7.05547	1.79814	3.92376	8.71782e-05	0.000268574
AT2G32460	6.7162	7.05181	2.28183	3.09043	0.0019987	0.00499612
AT4G39830	1622.76	7.0497	0.2712	25.9945	5.71726e-149	2.93035e-146
AT5G36000	14.5703	7.04949	1.45941	4.83036	1.36283e-06	5.29174e-06
AT1G61840	6.21512	7.04928	2.21373	3.18434	0.00145086	0.00371249
AT2G20170	6.27178	7.04927	2.27081	3.10429	0.00190736	0.00478454
AT1G65240	672.643	7.03397	0.400757	17.5517	5.77173e-69	3.29492e-67
AT2G38240	132.906	7.03125	1.61061	4.36558	1.26786e-05	4.38496e-05
AT4G20080	8.57077	7.02273	1.42782	4.9185	8.72118e-07	3.46219e-06
AT2G43620	3905.5	7.01858	0.747739	9.38641	6.20807e-21	6.65307e-20
AT1G09550	7.93395	7.00543	1.8746	3.73702	0.000186215	0.000549831
AT5G06605-AT5G44585	9.57786	7.00242	1.50992	4.63763	3.52433e-06	1.30897e-05
AT4G01870	1395.99	7.00062	0.405056	17.2831	6.30711e-67	3.37961e-65
AT5G55150	49.7219	6.99989	1.43977	4.86182	1.16312e-06	4.55305e-06
AT4G15975	1887.98	6.99933	0.301926	23.1823	6.8723e-119	1.74224e-116
AT4G35180	3030.08	6.99811	0.44658	15.6705	2.40795e-55	9.33754e-54
AT3G08590	6.93408	6.99672	1.76483	3.96452	7.35424e-05	0.000228537
AT4G08780	349.044	6.99667	0.934426	7.48767	7.01097e-14	5.03036e-13
AT4G11370	2715.8	6.98953	0.398843	17.5245	9.31586e-69	5.30531e-67
AT1G17145-AT1G17147	8.14003	6.98863	1.54069	4.53604	5.73213e-06	2.07089e-05
AT1G08925	8.0425	6.98634	1.704	4.09998	4.1319e-05	0.000132994
AT1G31000	5.47268	6.96928	3.08433	2.25958	0.0238473	0.0475274
AT5G56510	24.7155	6.96013	1.35965	5.11906	3.07066e-07	1.28e-06
AT1G53540	84.834	6.95819	0.806896	8.62341	6.49866e-18	5.96183e-17
AT1G16130	748.39	6.95666	0.834079	8.34053	7.39558e-17	6.40109e-16
AT4G20830	18341	6.95373	0.316562	21.9664	6.03318e-107	1.11128e-104
AT4G11500	22.12	6.95239	1.37523	5.05543	4.2942e-07	1.76138e-06
AT1G67920	1654.93	6.95208	0.499445	13.9196	4.81448e-44	1.31226e-42
AT2G21780	25.2844	6.95079	1.27707	5.44276	5.24617e-08	2.35823e-07
AT4G23882	6.5941	6.95027	1.78474	3.89428	9.84901e-05	0.000300985
AT5G00785	5.73229	6.94923	1.58616	4.38117	1.18044e-05	4.10128e-05
AT1G48930	5.65331	6.94163	2.11193	3.28686	0.00101311	0.00265933
AT3G00310	6.19413	6.94145	2.28161	3.04235	0.00234738	0.00579278
AT1G09085	7.32283	6.93716	2.042	3.39724	0.000680696	0.00184363
AT4G25070	2397.89	6.93193	0.264487	26.209	2.09819e-151	1.45497e-148
AT2G31420	8.22175	6.92949	1.59833	4.33546	1.45455e-05	4.99182e-05
AT2G35658	151.406	6.92661	0.502173	13.7933	2.79734e-43	7.41043e-42
AT1G59860	1604.85	6.92415	0.307194	22.54	1.6848e-112	3.48442e-110
AT2G39400	13952.7	6.91724	0.239195	28.9188	6.91962e-184	9.59671e-181
AT4G18253	3757.94	6.91693	0.457806	15.1089	1.4158e-51	4.92335e-50
AT2G00850	5.5337	6.91252	2.04528	3.37975	0.000725527	0.00195517
AT5G25920	414.984	6.90886	0.397302	17.3895	9.91669e-68	5.46275e-66
AT4G11890	5381.59	6.90871	0.494526	13.9704	2.36389e-44	6.54918e-43
AT1G28375	6.83951	6.90717	1.55123	4.4527	8.47978e-06	3.00102e-05
AT1G55390	6.84966	6.90578	1.60595	4.30013	1.70698e-05	5.81246e-05
AT3G61400	19.4022	6.90391	2.62598	2.62908	0.00856168	0.0189574
AT5G44065	31.1584	6.90233	1.23416	5.59275	2.23504e-08	1.03916e-07
AT1G55230	67.4919	6.90129	0.867531	7.9551	1.78986e-15	1.42952e-14
AT5G14602	5.22115	6.90121	2.29215	3.0108	0.00260557	0.00637785
AT2G37980	1224.22	6.89916	0.412575	16.7222	9.03228e-63	4.37277e-61
AT2G32660	6.36489	6.89327	1.67063	4.12616	3.68873e-05	0.000119595
AT4G03437	7.44777	6.88949	2.01608	3.41726	0.000632539	0.00172309
AT4G39270	5.9784	6.88924	1.7512	3.93401	8.35403e-05	0.000257839
AT1G78340	25.7039	6.88729	1.37837	4.99669	5.83239e-07	2.35893e-06
AT1G65390	11055.6	6.88654	0.391998	17.5678	4.34856e-69	2.50675e-67
AT3G09270	203.075	6.88508	0.491778	14.0004	1.55004e-44	4.32489e-43
AT1G07000	16246.2	6.88234	0.361688	19.0284	9.92399e-81	8.47746e-79
AT3G52430	7375.07	6.87641	0.369196	18.6253	2.00253e-77	1.51812e-75
AT1G30755	13971.2	6.87273	0.342762	20.051	1.97711e-89	2.28501e-87
AT5G52640	36951.7	6.8726	0.397862	17.2738	7.40864e-67	3.96085e-65
AT5G67340	9268.63	6.86812	0.370432	18.5408	9.67161e-77	7.17068e-75
AT5G45116	5.73823	6.86236	2.26438	3.03057	0.00244091	0.00600492
AT5G67080	655.065	6.86028	0.63988	10.7212	8.09537e-27	1.15907e-25
AT4G37290	25.2865	6.85985	1.37466	4.9902	6.03157e-07	2.43587e-06
AT4G04500	1942.9	6.85544	1.05646	6.48909	8.6356e-11	4.93699e-10
AT3G19350	5.33138	6.85375	1.81807	3.7698	0.000163376	0.00048617
AT5G52720	13.1606	6.85166	1.59732	4.28947	1.79103e-05	6.0846e-05
AT2G27310	117.738	6.85132	0.732789	9.34965	8.79391e-21	9.33937e-20
AT4G15610	2140.08	6.84683	0.863619	7.92806	2.22589e-15	1.76403e-14
AT5G41740	32668.6	6.84395	0.340854	20.0789	1.12972e-89	1.31858e-87
AT1G24140	4886	6.84238	0.51265	13.3471	1.23205e-40	2.99774e-39
AT4G28000	7.20052	6.84	1.53643	4.45187	8.51239e-06	3.01075e-05
AT2G26160	4.98652	6.8339	2.34779	2.91078	0.00360524	0.00857814
AT2G38470	36533.3	6.8314	0.535041	12.768	2.47488e-37	5.34343e-36
AT3G45330	82.364	6.82558	1.36909	4.98549	6.18038e-07	2.49341e-06
AT5G61900-AT5G61910	5.37171	6.82368	1.70428	4.00384	6.23221e-05	0.000195811
AT1G18300	6222.09	6.82168	0.304465	22.4055	3.47995e-111	6.8947e-109
AT2G43000	1940.11	6.81496	0.49579	13.7457	5.40704e-43	1.41962e-41
AT5G01760	486.845	6.81478	0.440888	15.4569	6.77643e-54	2.5042e-52
AT3G15356	100390	6.8093	0.345844	19.6889	2.68213e-86	2.77354e-84
AT2G31865	6676.72	6.80874	0.668623	10.1832	2.35606e-24	3.00751e-23
AT3G49200	5.54944	6.807	2.26229	3.0089	0.00262196	0.00641464
AT3G50260	434.259	6.79826	1.158	5.87068	4.3402e-09	2.15611e-08
AT3G04660	6.05396	6.78946	2.53711	2.67606	0.00744926	0.0167172
AT2G43570	4456.35	6.78632	0.654957	10.3615	3.71224e-25	4.94762e-24
AT3G45060	1329.79	6.78425	0.363984	18.6389	1.55495e-77	1.18645e-75
AT3G21080	1161.21	6.78416	0.423452	16.0211	9.10478e-58	3.77264e-56
AT1G61340	4410.14	6.78145	0.267796	25.3232	1.77373e-141	7.60349e-139
AT1G76370	4.93032	6.77898	2.00215	3.38585	0.000709591	0.00191551
AT1G05660	4.70167	6.74986	2.19854	3.07016	0.00213945	0.00532143
AT4G00130	6.23718	6.74763	2.56221	2.63352	0.00845043	0.0187357
AT1G72070	38.6295	6.74338	0.966805	6.97491	3.06065e-12	1.96409e-11
AT2G26420	11.7778	6.72952	1.62848	4.13238	3.59021e-05	0.000116593
AT3G12960	4.62453	6.72861	2.41607	2.78495	0.00535368	0.0123519
AT5G39770	9.63729	6.72763	1.64754	4.08344	4.43746e-05	0.000142285
AT2G40095	2874.94	6.72727	0.431811	15.5792	1.0078e-54	3.81393e-53
AT1G09715	650.36	6.72421	0.422264	15.9242	4.30741e-57	1.75702e-55
AT1G72140	8.01797	6.71914	1.41906	4.73491	2.19147e-06	8.31884e-06
AT1G62170	4.70823	6.71876	1.99207	3.37275	0.000744209	0.00200071
AT5G27370	5.44859	6.71859	1.95798	3.43139	0.000600498	0.00164245
AT2G40170	63.3908	6.71848	0.735186	9.13849	6.33329e-20	6.47528e-19
AT5G63900	5.88472	6.70622	1.6095	4.16665	3.09112e-05	0.000101277
AT3G07255	4.55842	6.70566	2.28441	2.9354	0.00333118	0.0079708
AT4G33590	4.71592	6.70264	2.82303	2.37427	0.0175838	0.0362232
AT1G19380	5884.77	6.70213	0.260166	25.761	2.42641e-146	1.1675e-143
AT3G54410	8.59325	6.69998	1.61642	4.14494	3.39898e-05	0.000110718
AT4G23810	5214.91	6.69796	0.475592	14.0834	4.80431e-45	1.36636e-43
AT1G03850	723.707	6.69712	0.421895	15.8739	9.6099e-57	3.87304e-55
AT3G22800	5.86662	6.69567	2.42978	2.75567	0.00585715	0.0134005
AT3G23230	3140.33	6.69389	0.779364	8.58891	8.77966e-18	7.99838e-17
AT1G23160	4.50396	6.6887	2.31592	2.88815	0.0038752	0.00917002
AT1G16120	5.32975	6.68356	1.93504	3.45396	0.000552418	0.00151746
AT5G55020	46.7686	6.68166	0.946004	7.06304	1.62903e-12	1.06777e-11
AT1G74360	10951	6.68146	0.384493	17.3773	1.22523e-67	6.70236e-66
AT5G15480	40.034	6.67846	0.888726	7.51464	5.70683e-14	4.11846e-13
AT5G48530-AT5G48540	287.198	6.67639	0.471576	14.1576	1.67561e-45	4.81193e-44
AT2G33270	5.71948	6.67471	1.8135	3.68057	0.000232717	0.000677629
AT5G36260	645.336	6.6696	0.546641	12.2011	3.06827e-34	5.96869e-33
AT5G45000	535.542	6.66157	0.370743	17.9682	3.45957e-72	2.16931e-70
AT3G59700	2005.04	6.65847	0.69483	9.58288	9.43726e-22	1.0517e-20
AT4G25930	4.37482	6.64698	2.26368	2.93636	0.00332088	0.00794968
AT2G23808	4.35145	6.6403	2.27715	2.91605	0.0035449	0.00844497
AT3G09400	17.4026	6.63956	1.75562	3.78189	0.000155641	0.00046397
AT2G32030	1528.23	6.63728	0.862951	7.69137	1.45568e-14	1.09476e-13
AT1G28695	4.32897	6.63134	2.29921	2.88418	0.00392435	0.0092747
AT4G34390	34511.9	6.63058	0.35029	18.9289	6.59769e-80	5.4966e-78
AT1G03982	4.31803	6.62625	2.34691	2.8234	0.00475175	0.0110802
AT1G65850	47.9815	6.61848	1.00278	6.60012	4.10821e-11	2.41725e-10
AT1G02310	27.936	6.61516	1.2123	5.4567	4.8507e-08	2.18546e-07
AT1G28190	5452.19	6.61339	0.292065	22.6436	1.61483e-113	3.49293e-111
AT3G59160	5.15244	6.61335	2.03753	3.24577	0.00117133	0.00304213
AT1G55720	5.74495	6.60945	2.50958	2.63368	0.0084464	0.0187286
AT4G02380	6.00857	6.6056	1.7277	3.82334	0.000131657	0.00039608
AT4G40080	59.1896	6.60524	0.790578	8.35496	6.54575e-17	5.68013e-16
AT5G54165	242.731	6.60163	0.539388	12.2391	1.92112e-34	3.78081e-33
AT3G13610	262.644	6.59923	0.98432	6.70435	2.02306e-11	1.21865e-10
AT1G09035	5.64354	6.59912	2.27973	2.89469	0.0037953	0.00899314
AT2G44480	159.263	6.59315	0.571779	11.5309	9.21383e-31	1.5539e-29
AT4G36950	324.273	6.59003	0.464298	14.1935	1.00474e-45	2.89593e-44
AT5G17350	1696.46	6.58778	0.753723	8.74032	2.32461e-18	2.18792e-17
AT5G46080	3905.71	6.58722	0.313615	21.0042	6.00801e-98	8.48209e-96
AT2G17043	4.20072	6.58613	2.4905	2.6445	0.00818112	0.0182003
AT1G30390	17.6942	6.58174	1.26498	5.20305	1.96041e-07	8.32654e-07
AT1G15540	153.164	6.58099	0.600006	10.9682	5.43351e-28	8.1337e-27
AT5G41720	4.82258	6.56969	2.10956	3.11424	0.00184416	0.0046339
AT3G56500	43.6678	6.56536	1.12041	5.85979	4.63461e-09	2.29608e-08
AT3G49340	288.393	6.56299	1.41715	4.63113	3.63668e-06	1.34814e-05
AT5G40990	197.672	6.5535	0.591735	11.0751	1.6577e-28	2.54616e-27
AT1G13890	4.10554	6.5534	2.70363	2.42393	0.0153536	0.0320858
AT3G07195	3974.83	6.55202	0.395044	16.5855	8.86622e-62	4.18916e-60
AT2G47130	38.2418	6.55105	1.02324	6.40227	1.53087e-10	8.54279e-10
AT1G17170	3197.03	6.55005	0.376152	17.4133	6.53837e-68	3.63574e-66
AT1G74710	18294	6.54116	0.271192	24.12	1.54068e-128	5.11613e-126
AT4G13395	364.537	6.54018	0.450803	14.5078	1.08055e-47	3.3302e-46
AT3G23220	11.9425	6.53983	1.44245	4.53384	5.79198e-06	2.09027e-05
AT2G26610	4.8844	6.53961	2.46989	2.64773	0.00810343	0.0180427
AT4G17660	597.138	6.53429	1.00282	6.51591	7.22515e-11	4.15786e-10
AT5G59490	161.817	6.52607	0.575881	11.3323	9.07718e-30	1.47392e-28
AT3G02832	4.18465	6.52555	2.05951	3.16849	0.00153231	0.00390395
AT2G31945	408.015	6.52488	0.984084	6.63041	3.34745e-11	1.98548e-10
AT1G08050	5692.69	6.5246	0.310884	20.9873	8.57271e-98	1.19597e-95
AT1G07476	4.07881	6.51709	2.21083	2.94781	0.00320034	0.0076861
AT4G37010	83.1617	6.51665	1.11254	5.85746	4.69992e-09	2.32647e-08
AT2G29430	5.34986	6.51628	1.98589	3.28128	0.00103336	0.00270916
AT1G28180	7.27804	6.51408	1.67879	3.88023	0.000104356	0.000317594
AT2G29350	10767	6.5137	0.747419	8.71492	2.90954e-18	2.72431e-17
AT1G68390	1498.16	6.51166	0.446112	14.5965	2.95695e-48	9.32032e-47
AT3G59030	4.03979	6.51075	2.2559	2.8861	0.00390048	0.00922199
AT1G08930	52933	6.50923	0.388542	16.753	5.38828e-63	2.63567e-61
AT5G19230	2941.93	6.50554	0.359907	18.0756	4.95949e-73	3.22121e-71
AT1G65483	15.5043	6.50233	1.42581	4.56045	5.10448e-06	1.85564e-05
AT4G12720	43059.4	6.49915	0.318014	20.4367	7.89069e-93	9.68952e-91
AT1G63720	3638.75	6.49894	0.410826	15.8192	2.29315e-56	9.11729e-55
AT1G01280	3.92863	6.48943	2.64883	2.44993	0.0142885	0.0300678
AT5G52750	5772.07	6.48866	0.518354	12.5178	5.96417e-36	1.24001e-34
AT5G54710-AT5G54720	1208.38	6.48638	0.365538	17.7447	1.89261e-70	1.13542e-68
AT2G44790	1399.76	6.48594	0.42028	15.4324	9.91008e-54	3.65078e-52
AT2G41730	1317.55	6.4831	0.792442	8.18117	2.81108e-16	2.34028e-15
AT4G26200	179.382	6.47931	1.09732	5.90465	3.53396e-09	1.76811e-08
AT3G13435	12.3334	6.47816	1.35895	4.76704	1.86952e-06	7.13926e-06
AT2G19800	184.767	6.47646	0.99002	6.54175	6.08035e-11	3.51622e-10
AT5G13320	13822.1	6.47249	0.290631	22.2705	7.14029e-110	1.35763e-107
AT4G00600	3.87963	6.47211	2.50218	2.5866	0.00969294	0.0212507
AT5G51420	3.86948	6.47171	2.50481	2.58372	0.00977416	0.0214143
AT3G20520	140.828	6.46754	1.11547	5.79803	6.70996e-09	3.26929e-08
AT5G04870	4.023	6.46229	2.19424	2.94512	0.00322828	0.00774657
AT1G12150	8.14167	6.46079	1.8623	3.46924	0.000521924	0.00144027
AT4G01533	3.83931	6.45896	2.73249	2.36377	0.0180901	0.0371525
AT5G09795	4.85389	6.45551	2.37476	2.71838	0.00656024	0.0148665
AT1G65970	9.77885	6.4537	1.5096	4.27511	1.91043e-05	6.46136e-05
AT2G35990	14.2301	6.44996	1.38625	4.6528	3.27458e-06	1.22005e-05
AT2G01920	4.54138	6.44498	2.28467	2.82097	0.00478786	0.0111545
AT1G05330	31.8756	6.44467	1.25897	5.119	3.07167e-07	1.2802e-06
AT1G36620	98.8735	6.44083	1.33906	4.80996	1.50959e-06	5.82705e-06
AT1G01480	496.493	6.4398	0.461187	13.9636	2.60132e-44	7.19852e-43
AT4G22640	17.9873	6.4385	1.21855	5.28376	1.26562e-07	5.47613e-07
AT5G48070	4.69454	6.43769	1.97014	3.26763	0.00108453	0.00283419
AT2G36020	7.28121	6.43724	1.71309	3.75768	0.000171498	0.000508796
AT2G25470	421.563	6.43416	0.47625	13.51	1.36471e-41	3.47845e-40
AT3G04640	2728.68	6.43064	0.35198	18.2699	1.43657e-74	9.73276e-73
AT1G18390	3669.93	6.42867	0.374912	17.1471	6.60345e-66	3.47521e-64
AT1G32970	4.41797	6.42598	1.94797	3.29881	0.000970965	0.00255524
AT2G02350	25.8347	6.42325	1.11587	5.75627	8.59939e-09	4.15212e-08
AT4G11000	1073.74	6.42281	0.501182	12.8153	1.34565e-37	2.94035e-36
AT1G09090	5.97454	6.41986	1.51616	4.23427	2.2929e-05	7.65828e-05
AT4G17490	2782.49	6.41912	0.533707	12.0274	2.55011e-33	4.77175e-32
AT4G34400	832.702	6.41845	0.276153	23.2424	1.69965e-119	4.35574e-117
AT2G22320	9.76395	6.41598	1.72566	3.718	0.00020081	0.00059041
AT4G29600	3.89835	6.41551	2.32135	2.7637	0.00571496	0.0131059
AT5G22380	542.55	6.41435	0.958408	6.69271	2.19075e-11	1.31663e-10
AT3G09520	4376.71	6.4138	0.282571	22.698	4.68863e-114	1.04287e-111
AT1G27008	5.74309	6.40126	1.7423	3.67403	0.000238754	0.000694179
AT4G17500	5427.71	6.401	0.428187	14.9491	1.57932e-50	5.31938e-49
AT2G08950	10.6809	6.39899	1.94535	3.28937	0.00100412	0.00263774
AT1G28220	5.00334	6.39796	1.81825	3.51875	0.00043358	0.00121062
AT4G23610	104.358	6.39422	0.781373	8.18331	2.76145e-16	2.29978e-15
AT2G31210	42.7796	6.39243	0.859469	7.43764	1.02496e-13	7.26564e-13
AT1G30190	1102.67	6.38645	0.389009	16.4173	1.43943e-60	6.53901e-59
AT4G15120	1006.38	6.37671	0.439737	14.5012	1.19058e-47	3.66453e-46
AT4G37720	4.14848	6.37566	2.2123	2.88192	0.00395265	0.0093397
AT3G19010	33045.8	6.37116	0.293655	21.6961	2.2342e-104	3.87322e-102
AT3G04010	361.189	6.37071	0.534383	11.9216	9.13126e-33	1.67019e-31
AT2G20825	4.05807	6.36735	1.98193	3.2127	0.00131491	0.00338558
AT3G48450	412.055	6.36597	0.816789	7.7939	6.49739e-15	4.99801e-14
AT5G06535	5.04197	6.36509	1.84877	3.44288	0.000575564	0.0015781
AT3G13900	121.555	6.36356	0.52211	12.1882	3.59439e-34	6.94631e-33
AT5G66640	7558.64	6.35903	0.50567	12.5755	2.88145e-36	6.0495e-35
AT2G01180	9177.98	6.3562	0.257032	24.7292	5.19318e-135	2.00721e-132
AT2G37440	9.41766	6.35132	1.83749	3.45652	0.000547198	0.00150511
AT4G24170	79.1955	6.35065	0.640431	9.91622	3.53911e-23	4.28566e-22
AT1G71160	3.56239	6.34997	2.49428	2.54582	0.0109022	0.0236165
AT5G52415	3.56397	6.34973	2.56491	2.47561	0.0133008	0.0282084
AT1G06153	6.15429	6.34944	1.61579	3.92963	8.50763e-05	0.000262442
AT1G32390	3.91231	6.3476	2.05036	3.09584	0.00196257	0.00491413
AT4G18880	13837	6.3464	0.43587	14.5603	5.02455e-48	1.56906e-46
AT1G05577	5.50678	6.3458	1.9061	3.32921	0.000870938	0.00231058
AT4G36490	34.2987	6.34138	1.06437	5.95787	2.55545e-09	1.29568e-08
AT4G20860	7387.75	6.34109	0.309107	20.5142	1.60753e-93	2.00533e-91
AT1G61360	7197.57	6.33858	0.343682	18.4432	5.91842e-76	4.24129e-74
AT2G40000	123.638	6.33661	0.67753	9.35251	8.55923e-21	9.09833e-20
AT5G12880	167.512	6.33346	0.512472	12.3586	4.3747e-35	8.83068e-34
AT1G20860	4.04881	6.33011	2.02061	3.13276	0.00173168	0.00437083
AT5G13200	524.944	6.32317	0.358625	17.6317	1.4063e-69	8.26843e-68
AT4G22780	3896.14	6.32012	0.383784	16.4679	6.239e-61	2.86739e-59
AT1G80525	3.48742	6.32003	2.57636	2.45309	0.0141635	0.0298368
AT5G05695	10.8162	6.3179	1.42604	4.43039	9.40621e-06	3.30951e-05
AT5G04500	6.55142	6.31608	2.29271	2.75485	0.0058719	0.0134305
AT5G28610	138.829	6.31593	1.18984	5.30823	1.10695e-07	4.81509e-07
AT2G21490	23.932	6.31397	1.20047	5.25961	1.44364e-07	6.21675e-07
AT1G27020	11592.6	6.30134	0.405592	15.5361	1.97502e-54	7.37957e-53
AT1G55207	3.69399	6.30122	1.88307	3.34624	0.000819152	0.00218474
AT4G27654	5.43374	6.30035	1.53692	4.09932	4.14367e-05	0.000133318
AT5G66260	3.98052	6.29448	2.22996	2.82269	0.00476226	0.0111003
AT5G06515	3.91063	6.29235	2.16201	2.91041	0.00360954	0.00858491
AT5G23160	321.833	6.29193	0.674093	9.33392	1.02028e-20	1.08016e-19
AT5G08790	26946.3	6.2892	0.350462	17.9455	5.20856e-72	3.24017e-70
AT3G47790	65.1025	6.2768	0.8877	7.07086	1.53978e-12	1.01152e-11
AT1G61610	1300.82	6.2684	0.266002	23.5653	8.7533e-123	2.42796e-120
AT4G19720	4.36726	6.25835	1.83032	3.41926	0.000627922	0.00171131
AT1G77810	6428.98	6.25659	0.27907	22.4195	2.5424e-111	5.16742e-109
AT1G57560	1111.96	6.25501	0.410858	15.2243	2.44124e-52	8.65521e-51
AT3G12900	17.2883	6.25469	1.18832	5.26348	1.41354e-07	6.09157e-07
AT4G37900	2229.17	6.25005	0.239586	26.0869	5.13862e-150	3.02883e-147
AT4G31370	4.38878	6.2454	2.31584	2.69682	0.00700047	0.0157837
AT1G32710	4.48499	6.2386	2.24848	2.77459	0.00552717	0.0127136
AT3G12190	3.61197	6.23385	2.14885	2.90101	0.00371957	0.00882967
AT1G08975	6.59776	6.23129	1.92074	3.24421	0.00117777	0.00305616
AT2G24600	10475.5	6.22848	0.431225	14.4437	2.74767e-47	8.35893e-46
AT3G60760	3.25925	6.22275	2.68322	2.31914	0.0203876	0.0413026
AT1G74830	3.31071	6.21926	2.15037	2.89219	0.00382569	0.0090597
AT4G08860	17.0191	6.21751	1.51672	4.09933	4.14355e-05	0.000133318
AT5G21080	4.26078	6.21689	2.6137	2.37858	0.0173795	0.0358712
AT4G30420	4.08918	6.2163	2.0823	2.98531	0.00283293	0.00688151
AT3G14225	91.2205	6.21363	0.583503	10.6488	1.76577e-26	2.4944e-25
AT1G07690	3.23771	6.21046	2.67904	2.31816	0.0204404	0.0413882
AT3G52748	455.297	6.20486	0.462271	13.4226	4.46071e-41	1.10705e-39
AT4G18170	1051.36	6.20118	0.397693	15.5929	8.13793e-55	3.0847e-53
AT2G04515	119.906	6.19877	0.581561	10.6588	1.58559e-26	2.24256e-25
AT1G02980	3.36996	6.1964	2.26488	2.73586	0.00622181	0.0141649
AT3G50460	15.613	6.19448	1.50074	4.1276	3.66563e-05	0.000118895
AT1G05800	5.00674	6.19102	2.26067	2.73858	0.00617059	0.0140605
AT3G22910	1351.68	6.18737	0.393854	15.7098	1.29565e-55	5.05754e-54
AT2G39650	3985.15	6.18584	0.262621	23.5542	1.13597e-122	3.11427e-120
AT5G62150	791.435	6.18485	0.476671	12.9751	1.69416e-38	3.81137e-37
AT2G38290	22709.6	6.18075	0.343374	18.0001	1.94563e-72	1.23644e-70
AT2G03410	66.2298	6.18031	0.711167	8.69037	3.61248e-18	3.3638e-17
AT5G65300	768.217	6.17991	0.290365	21.2832	1.62318e-100	2.48505e-98
AT5G51990	3.15608	6.17757	2.6364	2.34319	0.0191199	0.0390158
AT3G10930	766.557	6.17723	0.520075	11.8776	1.54795e-32	2.79877e-31
AT4G30850	1401.65	6.16409	0.26062	23.6516	1.1355e-123	3.26484e-121
AT1G51640	4.162	6.16158	2.00888	3.06717	0.00216093	0.00536975
AT1G15670	4021.11	6.16155	0.422615	14.5796	3.78769e-48	1.18753e-46
AT1G08977	3.77465	6.15636	2.50296	2.45963	0.0139079	0.0293481
AT4G23200	6370.04	6.14803	0.52035	11.8152	3.25855e-32	5.81141e-31
AT2G02250	3.46331	6.14715	2.59072	2.37276	0.017656	0.0363527
AT1G52191	3.76819	6.14702	2.13116	2.88436	0.00392214	0.00927039
AT5G49620	4.24738	6.13642	2.38972	2.56784	0.0102336	0.0223322
AT2G19700	12.7675	6.12622	1.57455	3.89077	9.9927e-05	0.000305258
AT5G25180	3.32402	6.12586	2.37822	2.57582	0.0100002	0.0218573
AT5G43090	12.9687	6.11982	1.19147	5.13637	2.80093e-07	1.17379e-06
AT5G07310	4.0766	6.11614	1.80171	3.39464	0.000687198	0.00186038
AT5G00560	7.08289	6.10895	1.84802	3.30568	0.000947456	0.00249868
AT1G17380	1661.64	6.10555	0.362506	16.8426	1.18812e-63	5.90978e-62
AT1G61810	858.817	6.10031	0.850819	7.16993	7.50363e-13	5.04889e-12
AT5G66070	7.22643	6.09742	1.43993	4.23451	2.29049e-05	7.6513e-05
AT2G35000	135.025	6.09677	0.46411	13.1365	2.03492e-39	4.74085e-38
AT4G01010	6996.33	6.09661	0.387908	15.7166	1.16355e-55	4.55697e-54
AT1G13210	35870	6.09284	0.334718	18.2029	4.89331e-74	3.25903e-72
AT3G61111	5.34846	6.09284	2.21986	2.74469	0.00605684	0.0138187
AT2G04625	2.95862	6.08215	2.63479	2.3084	0.0209768	0.0423651
AT3G11840	3693.11	6.08205	0.417677	14.5616	4.92764e-48	1.54084e-46
AT1G70990	63.6515	6.0809	0.769779	7.89954	2.79925e-15	2.20581e-14
AT3G11740	6.14793	6.07575	1.95204	3.11252	0.00185496	0.00466002
AT1G64130	2.94102	6.07503	2.64785	2.29433	0.0217718	0.043772
AT5G63270	3.49422	6.07421	2.52482	2.4058	0.0161371	0.0335743
AT2G47730	14.2294	6.07208	1.20196	5.0518	4.37663e-07	1.79395e-06
AT1G04613	3.46129	6.07045	2.19093	2.77072	0.00559318	0.0128479
AT1G36590	4.37889	6.0672	1.8251	3.32431	0.000886369	0.00234782
AT5G03115	2.91889	6.06317	2.64053	2.29619	0.0216649	0.0435681
AT4G15270	179.774	6.06124	0.689475	8.79111	1.48095e-18	1.40906e-17
AT5G45340	1392.34	6.05747	0.310356	19.5178	7.74421e-85	7.51379e-83
AT1G31290	499.642	6.05664	0.452471	13.3857	7.32998e-41	1.80208e-39
AT3G02695	3.81128	6.05398	2.61917	2.31141	0.02081	0.0420715
AT2G37940	40283.7	6.04263	0.26431	22.8619	1.11187e-115	2.57006e-113
AT3G52520	1706.14	6.03651	0.388822	15.5251	2.3459e-54	8.75146e-53
AT5G59510	105.199	6.03517	0.680309	8.87121	7.23539e-19	6.99135e-18
AT5G63790	21144.3	6.03454	0.278547	21.6644	4.45129e-104	7.60493e-102
AT5G06320	13227.7	6.03128	0.287898	20.9493	1.90249e-97	2.60785e-95
AT1G35630	3.18857	6.02611	2.27447	2.64946	0.00806209	0.0179592
AT2G15780	9.59046	6.0232	1.55994	3.86118	0.000112839	0.000341822
AT5G43420	2254.44	6.02046	0.36231	16.6169	5.25857e-62	2.50467e-60
AT3G17320	3.16271	6.01303	2.58932	2.32224	0.02022	0.0410018
AT1G58420	1538.73	6.00814	0.810235	7.4153	1.21354e-13	8.5715e-13
AT3G22060	11010.8	6.00485	0.21929	27.3831	4.36042e-165	4.46981e-162
AT1G60470	4.9794	6.0031	2.21741	2.70725	0.00678425	0.0153314
AT1G22240	6.99242	6.00229	1.97394	3.04076	0.0023598	0.00582039
AT2G35710	1600.33	5.99888	0.198947	30.1531	9.76774e-200	1.53529e-196
AT2G23810	38142.1	5.99791	0.326482	18.3714	2.22733e-75	1.54908e-73
AT4G04520	8.99412	5.99677	1.57001	3.81958	0.000133679	0.000401805
AT4G40020	332.071	5.99551	0.393146	15.2501	1.64397e-52	5.84614e-51
AT3G47480	229.068	5.99192	0.570145	10.5095	7.81435e-26	1.07178e-24
AT4G15233	7384.63	5.98645	0.29816	20.078	1.15033e-89	1.33603e-87
AT4G11655	51.3176	5.98574	0.958277	6.24636	4.20138e-10	2.2688e-09
AT5G58080	16.5411	5.98557	1.13914	5.25444	1.48475e-07	6.38561e-07
AT5G09800	1688.99	5.98502	0.364993	16.3976	1.98795e-60	8.99613e-59
AT3G55970	93.0597	5.98359	1.37827	4.34138	1.41592e-05	4.86208e-05
AT3G54700	3.45328	5.98349	2.46451	2.42786	0.0151883	0.031777
AT5G06805	2.92516	5.98159	2.33061	2.56654	0.0102719	0.0224035
AT3G45960	87.1558	5.97399	0.661795	9.02695	1.76519e-19	1.76721e-18
AT1G21550	807.75	5.97225	0.489606	12.1981	3.18321e-34	6.18209e-33
AT3G50140	179.99	5.9708	0.441324	13.5293	1.05023e-41	2.68561e-40
AT1G70140	1925.52	5.96733	0.270936	22.0249	1.66298e-107	3.08724e-105
AT3G26190	22.6526	5.96669	1.60955	3.70706	0.000209675	0.000614559
AT4G06335	5.24628	5.95975	1.89905	3.13829	0.00169939	0.00429346
AT1G02930	172639	5.95485	0.490769	12.1337	7.00146e-34	1.34206e-32
AT1G62320	43.3787	5.94764	1.11274	5.34504	9.03948e-08	3.96657e-07
AT3G01513	37.482	5.94688	1.10953	5.35981	8.33108e-08	3.67281e-07
AT1G22460	3.28537	5.94187	1.83513	3.23784	0.00120437	0.00312141
AT1G29680	39.4782	5.93113	0.80497	7.36815	1.73016e-13	1.21224e-12
AT3G57100	43.2738	5.93059	0.732359	8.09794	5.58986e-16	4.58886e-15
AT5G63130	1760.67	5.92669	0.310368	19.0957	2.74218e-81	2.39453e-79
AT2G04040	1784.01	5.92272	0.541796	10.9316	8.13738e-28	1.20892e-26
AT1G76070	3583.18	5.92263	0.338025	17.5213	9.86054e-69	5.60198e-67
AT1G13530	44.1849	5.9165	1.07336	5.51211	3.54554e-08	1.61971e-07
AT2G41835	5921.95	5.91647	0.324312	18.2431	2.34602e-74	1.58488e-72
AT1G15430	7388.45	5.9141	0.231174	25.5829	2.36618e-144	1.05259e-141
AT1G11620	3.16654	5.91302	2.12333	2.78478	0.00535634	0.0123556
AT5G46360	5.74059	5.91188	1.91866	3.08125	0.00206133	0.00514448
AT5G40780	12894.1	5.9055	0.793049	7.44658	9.57908e-14	6.8108e-13
AT1G33020	3.84206	5.90445	1.74451	3.38459	0.000712845	0.00192385
AT5G54700	6.08593	5.90061	1.82066	3.24092	0.00119144	0.00308959
AT4G35655	14.9089	5.90011	1.2229	4.82468	1.40225e-06	5.4314e-06
AT1G76970	11431.3	5.8986	0.413965	14.249	4.54563e-46	1.33299e-44
AT5G25440	4225.15	5.89598	0.296279	19.9001	4.06064e-88	4.53734e-86
AT2G22470	4977.99	5.89458	0.36522	16.1398	1.3398e-58	5.70187e-57
AT5G22570	37.3402	5.89126	1.73274	3.39996	0.000673965	0.00182613
AT1G60740	7.25239	5.89036	2.16974	2.71477	0.0066321	0.0150062
AT1G66465	1070.1	5.88834	0.824922	7.13806	9.46586e-13	6.32766e-12
AT5G25450	181.869	5.88816	0.373389	15.7695	5.04233e-56	1.98469e-54
AT3G48080	413.322	5.88669	0.560067	10.5107	7.7128e-26	1.05847e-24
AT4G15350	4.95172	5.88629	2.19058	2.68709	0.00720773	0.0162231
AT5G28345	7.10203	5.88599	1.86323	3.15903	0.00158296	0.00402215
AT4G19925	2.76229	5.88251	2.41502	2.4358	0.0148588	0.0311538
AT2G42360	3.06695	5.88041	2.58684	2.2732	0.0230141	0.0460263
AT1G63820	418.644	5.87389	0.477758	12.2947	9.66996e-35	1.92884e-33
AT4G05030	12.5398	5.87381	1.46032	4.02228	5.76367e-05	0.000181988
AT4G09300	104.005	5.87319	0.648544	9.05596	1.35376e-19	1.36284e-18
AT5G14930	8094.95	5.87089	0.304123	19.3043	4.94131e-83	4.58666e-81
AT1G27730	9576.29	5.86878	0.811949	7.22801	4.90123e-13	3.33978e-12
AT4G02925	4.26641	5.86763	1.96541	2.98545	0.00283158	0.00687895
AT1G76680	75873.5	5.86653	0.262221	22.3725	7.29747e-111	1.43377e-108
AT3G57450	11140.5	5.86599	0.423135	13.8632	1.05888e-43	2.8597e-42
AT1G01340	4839.99	5.86311	0.300155	19.5336	5.69058e-85	5.56709e-83
AT3G01311	4.07449	5.85948	2.07614	2.82229	0.00476822	0.011112
AT4G22980	37.5589	5.85666	0.786103	7.45024	9.31693e-14	6.6324e-13
AT1G07400	1181.51	5.85395	0.362525	16.1477	1.17884e-58	5.0442e-57
AT2G44500	5555.39	5.8522	0.221574	26.412	9.97837e-154	7.58903e-151
AT5G65690	3.1793	5.84816	2.51427	2.32599	0.0200192	0.0406365
AT2G30250	31.4763	5.84658	0.867672	6.73824	1.60314e-11	9.73656e-11
AT3G52510	5.50295	5.83938	2.04412	2.85667	0.00428108	0.0100573
AT4G02950	53.5576	5.83618	0.889631	6.56023	5.37253e-11	3.12529e-10
AT3G02810	2.84014	5.82882	2.1757	2.67905	0.00738306	0.016586
AT4G24160	17840.8	5.82494	0.244461	23.8277	1.72344e-125	5.41781e-123
AT4G39640	31643.6	5.82464	0.222461	26.1828	4.17437e-151	2.73387e-148
AT5G64100	3.66823	5.8219	2.31582	2.51397	0.011938	0.0256083
AT1G32928	1392.7	5.82179	0.549784	10.5892	3.3433e-26	4.67249e-25
AT1G55450	47948.1	5.81607	0.351855	16.5297	2.2415e-61	1.04649e-59
AT1G02390	2299.23	5.81182	0.324925	17.8866	1.49909e-71	9.20416e-70
AT1G69890	1352.65	5.8109	0.449142	12.9378	2.7546e-38	6.16763e-37
AT2G19190	742.525	5.80764	0.574557	10.108	5.09017e-24	6.41426e-23
AT1G07128	44.9723	5.80195	0.733668	7.90814	2.61267e-15	2.06223e-14
AT1G74400	107.784	5.80052	0.591857	9.80053	1.11991e-22	1.31364e-21
AT5G00655	3.29985	5.80008	2.15043	2.69718	0.00699303	0.0157699
AT3G06890	1038.55	5.79697	0.435665	13.306	2.13564e-40	5.12748e-39
AT4G26260	9.61501	5.79618	2.05886	2.81523	0.00487421	0.0113377
AT5G09125-AT5G09130	40.9711	5.78959	0.723649	8.00055	1.23861e-15	9.98728e-15
AT3G24540	35.2019	5.78935	1.83645	3.15248	0.00161891	0.00410333
AT2G26390	218.13	5.78772	0.56889	10.1737	2.59811e-24	3.31111e-23
AT3G25240	50.3487	5.78518	0.813749	7.1093	1.16634e-12	7.73957e-12
AT1G14370	5407.91	5.7851	0.391671	14.7703	2.27638e-49	7.4542e-48
AT5G16020	18.5652	5.78087	1.23136	4.69472	2.66972e-06	1.00437e-05
AT3G45660	188.924	5.77846	0.642012	9.00055	2.24585e-19	2.23797e-18
AT1G61800	12207.9	5.7739	0.901069	6.40783	1.47606e-10	8.24668e-10
AT5G39050	17.3531	5.77377	1.18693	4.86446	1.14769e-06	4.49686e-06
AT3G15500	76.1059	5.77278	1.76619	3.2685	0.0010812	0.00282673
AT2G35670	2.89452	5.77116	1.91978	3.00615	0.00264576	0.0064653
AT2G04435	3.16457	5.76891	1.7388	3.31774	0.00090748	0.00240023
AT2G03230	10.0248	5.76089	1.65799	3.47463	0.000511552	0.00141478
AT2G32680	4943.61	5.76073	0.759979	7.58012	3.4524e-14	2.53337e-13
AT5G62865	22.2002	5.75342	1.09683	5.2455	1.55855e-07	6.69082e-07
AT4G28340	51.8791	5.75235	0.784801	7.32969	2.30679e-13	1.60434e-12
AT5G09665	20.8375	5.74301	1.12659	5.0977	3.43802e-07	1.42608e-06
AT5G67430	48.4718	5.7414	0.738748	7.7718	7.73813e-15	5.92344e-14
AT5G61560	8422.45	5.74074	0.292163	19.6491	5.88645e-86	5.9821e-84
AT4G39890	4.6827	5.72902	1.69829	3.37341	0.000742446	0.00199642
AT5G25530	3.5674	5.72897	2.05721	2.78482	0.00535575	0.0123554
AT1G24145	3088.47	5.7241	0.446524	12.8192	1.27936e-37	2.80329e-36
AT1G02360	1556.07	5.72052	0.323134	17.7032	3.95793e-70	2.35053e-68
AT4G14630	87.8914	5.71757	0.722078	7.91823	2.40923e-15	1.90548e-14
AT4G01895	185.642	5.71685	0.628802	9.09165	9.75491e-20	9.90063e-19
AT1G08940	3455.63	5.71589	0.277517	20.5965	2.94807e-94	3.79818e-92
AT2G25735	4809.57	5.71419	0.321288	17.7853	9.19152e-71	5.57091e-69
AT3G55470	8779.02	5.71132	0.394091	14.4924	1.35331e-47	4.15996e-46
AT5G38310	517.302	5.71072	0.477343	11.9636	5.51406e-33	1.01965e-31
AT4G20780	8745.71	5.7098	0.289142	19.7474	8.4427e-87	8.84683e-85
AT3G26470	526.998	5.70334	0.544155	10.4811	1.05512e-25	1.43878e-24
AT4G19520	26742.6	5.69905	0.304177	18.7359	2.52128e-78	1.99477e-76
AT2G15370	2.42954	5.69821	2.50925	2.27088	0.0231542	0.0462908
AT2G40140	19631.4	5.69776	0.340646	16.7263	8.42859e-63	4.08891e-61
AT5G50140	3.3194	5.68496	2.04153	2.78466	0.00535837	0.0123591
AT5G42010	2624.82	5.68323	0.337821	16.8232	1.64975e-63	8.15433e-62
AT2G39660	9343.07	5.67697	0.216642	26.2044	2.36501e-151	1.59314e-148
AT2G46995	3.96857	5.67555	2.05792	2.7579	0.00581739	0.0133214
AT1G05575	748.122	5.67428	0.567979	9.99029	1.68082e-23	2.06723e-22
AT5G48410	189.509	5.67155	0.713596	7.94784	1.89784e-15	1.51269e-14
AT5G05500	3.22364	5.67007	1.93325	2.93292	0.00335792	0.00803019
AT3G62150	26035.4	5.66966	0.315287	17.9825	2.67e-72	1.68768e-70
AT1G17180	165.407	5.66639	0.469621	12.0659	1.59983e-33	3.01512e-32
AT1G79320	28.0951	5.66602	1.09054	5.19561	2.04047e-07	8.65412e-07
AT1G24150	5142.92	5.66202	0.348497	16.247	2.34726e-59	1.02294e-57
AT2G28400	1884.17	5.66093	0.319746	17.7045	3.87288e-70	2.30583e-68
AT2G34610	4.18105	5.65719	2.05215	2.75672	0.00583851	0.0133619
AT2G39030	486.531	5.6568	0.86459	6.54276	6.0395e-11	3.49432e-10
AT3G26210	4683.49	5.65562	0.699388	8.08654	6.13858e-16	5.02882e-15
AT3G11820	23969.1	5.65097	0.312376	18.0903	3.79979e-73	2.49548e-71
AT3G09350	16016.1	5.65069	0.301985	18.7118	3.965e-78	3.09546e-76
AT1G63760	16.6174	5.64992	1.14217	4.94665	7.55028e-07	3.02126e-06
AT4G03375	2.26306	5.64851	2.4694	2.2874	0.0221722	0.0444859
AT2G18193	1178.53	5.64791	0.457383	12.3483	4.9738e-35	1.00143e-33
AT1G32920	9472.42	5.64655	0.342435	16.4894	4.37142e-61	2.02088e-59
AT5G36907	98.6772	5.64575	1.33579	4.22652	2.3733e-05	7.90665e-05
AT5G12930	5653.11	5.64499	0.272894	20.6856	4.66464e-95	6.1099e-93
AT2G33080	133.264	5.64422	0.841739	6.70542	2.00827e-11	1.21035e-10
AT1G59810	57.9332	5.64121	1.69007	3.33786	0.00084427	0.00224387
AT1G61420	1162.21	5.63714	0.408125	13.8123	2.14862e-43	5.72406e-42
AT2G23680	2425.3	5.63431	0.438546	12.8477	8.85765e-38	1.95175e-36
AT1G19180	6.03352	5.63183	1.61429	3.48874	0.000485297	0.00134547
AT5G18350	103.46	5.63	0.74339	7.57342	3.63537e-14	2.66349e-13
AT4G27980	36.2996	5.62996	0.994284	5.66232	1.49338e-08	7.06593e-08
AT5G38350	28.6726	5.62802	1.02867	5.47118	4.47039e-08	2.02184e-07
AT3G00800	14.6721	5.62751	1.56001	3.60737	0.000309319	0.000885157
AT4G36030	55.0915	5.62404	0.671335	8.37739	5.41131e-17	4.72352e-16
AT3G28850	1411.1	5.61719	0.288748	19.4536	2.7152e-84	2.60228e-82
AT5G07605	2.68814	5.6169	2.27926	2.46435	0.0137263	0.029009
AT5G05340	148.274	5.61533	0.60626	9.26225	2.00173e-20	2.09104e-19
AT4G33050	43841.2	5.61142	0.417465	13.4417	3.44615e-41	8.60698e-40
AT5G13190	19692.6	5.60777	0.262479	21.3646	2.85069e-101	4.51079e-99
AT3G60415	111.921	5.60664	0.720427	7.78238	7.11724e-15	5.45701e-14
AT5G41280	6.38194	5.60641	1.82995	3.0637	0.00218615	0.00542441
AT5G11670	229085	5.60267	0.322901	17.351	1.93702e-67	1.05228e-65
AT5G14180	9.23374	5.59736	1.33094	4.20556	2.60442e-05	8.62905e-05
AT3G55980	22640.2	5.59547	0.372892	15.0056	6.74583e-51	2.31172e-49
AT1G73965	300.319	5.59401	0.527422	10.6063	2.78493e-26	3.89907e-25
AT4G01750	4903.06	5.58568	0.678013	8.23831	1.74663e-16	1.47705e-15
AT3G13600	650.192	5.58457	0.295624	18.8908	1.35826e-79	1.11971e-77
AT1G10400	34.0976	5.58246	1.92625	2.89809	0.0037544	0.0089052
AT2G33110	4158.01	5.58093	0.280466	19.8988	4.16979e-88	4.63731e-86
AT3G09010	9228.03	5.57766	0.320497	17.4031	7.81048e-68	4.32272e-66
AT3G25597	10.7231	5.57691	1.29054	4.32137	1.55061e-05	5.30838e-05
AT4G11850	20230.2	5.57303	0.336781	16.5479	1.65677e-61	7.78119e-60
AT1G09157	9.66592	5.57174	1.9293	2.88796	0.00387751	0.00917411
AT2G45570	636.205	5.5703	0.953289	5.84324	5.11941e-09	2.52247e-08
AT1G74330-AT1G74340-AT1G74350	3.07992	5.56433	1.80406	3.08433	0.0020401	0.00509421
AT3G51660	7539.01	5.5634	0.357866	15.546	1.69321e-54	6.36697e-53
AT5G47070	4984.92	5.55501	0.180188	30.829	1.07243e-208	1.94498e-205
AT1G51330	8.83791	5.5547	1.66754	3.33106	0.000865148	0.00229625
AT5G48380	18328.4	5.5542	0.351025	15.8228	2.16642e-56	8.628e-55
AT3G55950	1960.64	5.55182	0.315483	17.5979	2.55774e-69	1.48899e-67
AT4G23310	1532.99	5.54848	1.43034	3.87914	0.000104828	0.000318907
AT1G30780	8.32017	5.54699	1.87771	2.95413	0.00313557	0.0075436
AT1G09940	13878.7	5.54454	0.262534	21.1194	5.27922e-99	7.73095e-97
AT4G37640	43881	5.5415	0.242358	22.8649	1.03921e-115	2.42588e-113
AT3G60935	2.70341	5.53997	1.98871	2.78571	0.00534106	0.0123264
AT1G63380	3.10546	5.53561	1.82854	3.02734	0.00246718	0.00606304
AT3G21320	39.1824	5.53343	0.934623	5.9205	3.2096e-09	1.61177e-08
AT5G63225	10.3063	5.5279	2.03186	2.72061	0.00651621	0.014778
AT3G16860	1420.11	5.52422	0.370487	14.9107	2.8084e-50	9.39202e-49
AT2G31100	26.0634	5.52194	1.00751	5.48078	4.23463e-08	1.92111e-07
AT5G58430-AT5G58440	2.26967	5.52056	2.29942	2.40084	0.0163573	0.0339695
AT3G26910	7599.98	5.5144	0.271049	20.3447	5.17354e-92	6.19171e-90
AT4G38545	37.6118	5.51266	0.761894	7.23546	4.63941e-13	3.16595e-12
AT4G28350	3083.64	5.5104	0.339423	16.2346	2.87025e-59	1.24856e-57
AT3G03430	3.5986	5.50984	1.61629	3.40894	0.00065217	0.00177207
AT4G33930	70.8229	5.50896	0.681848	8.07945	6.5061e-16	5.32065e-15
AT4G21850	2858.28	5.50853	0.257374	21.4029	1.25664e-101	2.0155e-99
AT5G24640	59.0751	5.50797	2.18156	2.52478	0.0115769	0.0249337
AT4G34150	62617.6	5.50419	0.291266	18.8974	1.19765e-79	9.90775e-78
AT5G27760	26760.7	5.50323	0.25987	21.1769	1.56086e-99	2.30003e-97
AT3G27600	3.66203	5.50307	2.39872	2.29417	0.0217808	0.0437863
AT2G23830	100.273	5.49884	1.2781	4.30235	1.68997e-05	5.76118e-05
AT1G61370	2141.09	5.49232	0.313887	17.4977	1.49051e-68	8.44754e-67
AT4G12120	8830.2	5.49163	0.245095	22.4061	3.43391e-111	6.86113e-109
AT1G05680	2726.04	5.4854	1.00282	5.46998	4.50078e-08	2.0348e-07
AT4G03085	5.60857	5.48458	1.57847	3.4746	0.000511607	0.00141478
AT3G13437	186.551	5.48349	0.423992	12.933	2.93154e-38	6.55758e-37
AT1G18200	317.77	5.48344	0.459136	11.943	7.06671e-33	1.29861e-31
AT1G22890	3861.68	5.4801	0.289514	18.9286	6.62784e-80	5.50228e-78
AT2G43480	2.84367	5.47796	2.14192	2.5575	0.0105428	0.022918
AT3G59880	796.637	5.47655	0.315015	17.385	1.07141e-67	5.88828e-66
AT2G28210	3832.17	5.476	0.405785	13.4948	1.67757e-41	4.25749e-40
AT3G52055	2.69487	5.46966	2.32841	2.3491	0.0188191	0.038473
AT4G12400	3895.61	5.46846	0.418286	13.0735	4.66799e-39	1.06956e-37
AT1G30620	8400.7	5.46757	0.209903	26.048	1.41683e-149	7.76849e-147
AT3G50130	8.53011	5.46741	1.65555	3.30246	0.000958391	0.00252441
AT1G50740	7671.7	5.46738	0.312826	17.4774	2.13033e-68	1.19873e-66
AT1G11110	4.88687	5.46556	1.873	2.91807	0.00352201	0.00839535
AT3G46340	18.5493	5.45727	1.69073	3.22776	0.00124763	0.00322573
AT5G13181	6.19251	5.44408	1.40966	3.86197	0.000112478	0.000340818
AT3G44400	4265.67	5.44189	0.335304	16.2297	3.10819e-59	1.34957e-57
AT4G27280	11343.5	5.44007	0.368651	14.7567	2.7864e-49	9.08644e-48
AT4G34131	932.518	5.43896	0.337195	16.13	1.5697e-58	6.66826e-57
AT2G04460	91.5602	5.43883	0.601991	9.03474	1.64399e-19	1.64727e-18
AT3G16530	49254.5	5.4378	0.275301	19.7522	7.67834e-87	8.0818e-85
AT1G09437	2.58301	5.42233	2.11644	2.56201	0.0104069	0.0226642
AT2G31020	715.294	5.41676	0.29146	18.5849	4.25422e-77	3.17411e-75
AT1G71000	42.3087	5.41619	1.09817	4.93201	8.13863e-07	3.24239e-06
AT5G44380	606.064	5.41423	0.317593	17.0477	3.63671e-65	1.88445e-63
AT4G39404	2.59489	5.41383	2.11169	2.56375	0.0103548	0.0225634
AT4G00580	10.3982	5.40955	1.45561	3.71635	0.000202123	0.000593975
AT5G46350	896.377	5.4029	0.389146	13.884	7.9222e-44	2.14445e-42
AT4G18990	117.776	5.4013	0.622134	8.68189	3.89247e-18	3.61737e-17
AT3G55550	2.34699	5.40106	2.35045	2.29788	0.0215686	0.0433967
AT2G09925	3.66321	5.40034	2.30312	2.34479	0.0190376	0.0388647
AT1G14780	342.636	5.39952	0.483261	11.1731	5.52238e-29	8.65698e-28
AT4G16260	1804.38	5.39676	0.529789	10.1866	2.27532e-24	2.91076e-23
AT4G01250	1686.86	5.39646	0.275967	19.5547	3.76043e-85	3.70961e-83
AT5G57220	4319.72	5.39445	0.404391	13.3397	1.36023e-40	3.29941e-39
AT5G62520	241.123	5.39187	0.525056	10.2691	9.70589e-25	1.2615e-23
AT5G18270	695.909	5.39172	0.362772	14.8626	5.76608e-50	1.91205e-48
AT4G12735	356.232	5.38657	1.48352	3.63095	0.000282381	0.000813423
AT1G29290	240.265	5.38148	0.460047	11.6977	1.30999e-31	2.28275e-30
AT1G28370	1453.69	5.38004	0.53758	10.0079	1.40731e-23	1.73446e-22
AT1G59870	297064	5.37741	0.359576	14.9548	1.44832e-50	4.89213e-49
AT2G05845	3.05486	5.37411	2.28741	2.34943	0.0188022	0.0384442
AT1G11100	967.499	5.36577	0.426696	12.5752	2.89226e-36	6.06681e-35
AT1G63750	5538.46	5.36129	0.327094	16.3907	2.22923e-60	1.00495e-58
AT4G02520	1950.51	5.35942	0.354676	15.1107	1.37577e-51	4.79123e-50
AT4G13890	45.0203	5.35562	1.03017	5.19878	2.00601e-07	8.51407e-07
AT5G23510	9793.84	5.35496	0.267729	20.0014	5.35451e-89	6.12831e-87
AT4G22070	16.5499	5.34722	1.32652	4.031	5.55397e-05	0.000175884
AT2G23190	2.5989	5.34124	2.37614	2.24787	0.0245846	0.0488728
AT3G49780	1669.91	5.34082	0.285475	18.7085	4.21769e-78	3.28187e-76
AT2G22860	433.535	5.33921	0.415529	12.8492	8.69253e-38	1.91895e-36
AT4G23170	41.422	5.33377	0.836555	6.37588	1.81912e-10	1.0094e-09
AT4G25350	790.907	5.33088	0.379463	14.0485	7.86894e-45	2.22988e-43
AT3G56710	6167.06	5.32886	0.663938	8.02614	1.00587e-15	8.14963e-15
AT1G30990	3.85091	5.32834	2.34983	2.26755	0.0233569	0.0466565
AT1G23710	7917.61	5.32822	0.42208	12.6237	1.56257e-36	3.29523e-35
AT5G12020	201.352	5.32805	0.605238	8.80322	1.32949e-18	1.26853e-17
AT4G28405	23.272	5.3239	0.97619	5.45375	4.93172e-08	2.22026e-07
AT1G04793	3.27598	5.32276	1.84396	2.88658	0.00389449	0.00921058
AT1G16160	6.90408	5.32195	1.9572	2.71917	0.00654461	0.0148382
AT1G53080	43.3389	5.31924	0.95022	5.5979	2.16963e-08	1.00974e-07
AT2G27570	7.23648	5.31836	1.88598	2.81995	0.00480309	0.0111889
AT4G11521	664.488	5.31633	0.516951	10.284	8.31879e-25	1.08721e-23
AT3G19260	8280.97	5.31525	0.227115	23.4033	3.95676e-121	1.07228e-118
AT2G43580	48.195	5.31356	0.908082	5.85141	4.87413e-09	2.40665e-08
AT2G22500	14357.2	5.31115	0.17075	31.1048	2.07379e-212	4.88938e-209
AT1G66500	2274.11	5.30918	0.244699	21.6968	2.20055e-104	3.84315e-102
AT4G33985	494.419	5.30201	0.260303	20.3686	3.17701e-92	3.82165e-90
AT1G56540	1465.24	5.30189	0.282964	18.737	2.4738e-78	1.9638e-76
AT5G13490	23.0699	5.30147	1.04685	5.06421	4.10098e-07	1.68682e-06
AT4G07200	42.1835	5.2948	0.785053	6.74451	1.53544e-11	9.34705e-11
AT5G00375	8.07127	5.29	1.46425	3.61278	0.000302936	0.000868367
AT5G16170	825.324	5.28024	0.331771	15.9153	4.96018e-57	2.0153e-55
AT5G66620	3588.39	5.27957	0.25644	20.5879	3.52133e-94	4.51208e-92
AT4G35590	253.405	5.26845	0.36267	14.5269	8.18918e-48	2.54383e-46
AT1G29690	11373.3	5.26667	0.200395	26.2815	3.12507e-152	2.23272e-149
AT3G49120	148.879	5.2648	0.523375	10.0593	8.35708e-24	1.04417e-22
AT1G66160	1302.85	5.26224	0.272094	19.3398	2.48344e-83	2.33275e-81
AT4G25820	6.3942	5.2588	1.70161	3.09049	0.00199827	0.00499557
AT1G25400	67.7718	5.2571	0.536487	9.79912	1.1357e-22	1.33083e-21
AT5G50790	12.2512	5.25596	1.30015	4.04259	5.28636e-05	0.000167748
AT5G53110	514.995	5.25386	0.406839	12.9138	3.76066e-38	8.38838e-37
AT1G57943	20.0959	5.25322	1.23477	4.2544	2.09606e-05	7.03771e-05
AT1G30420	14646.7	5.24338	0.276151	18.9874	2.16983e-80	1.83362e-78
AT3G49530	11305.3	5.24098	0.251253	20.8594	1.25266e-96	1.70716e-94
AT1G04580	11.6853	5.23913	1.37295	3.81595	0.000135657	0.000407444
AT4G35110	4220.6	5.23325	0.200158	26.1456	1.10476e-150	7.03972e-148
AT4G31970	56.2973	5.23309	0.795632	6.57728	4.79126e-11	2.80725e-10
AT5G09255	3.49102	5.23258	2.17873	2.40166	0.0163208	0.0339086
AT1G50560	141.507	5.22932	0.54181	9.65158	4.84024e-22	5.46806e-21
AT2G27270	14.265	5.22777	1.50453	3.47468	0.000511458	0.00141478
AT5G57560	5715.83	5.22761	0.479406	10.9044	1.09862e-27	1.62092e-26
AT5G41550	325.023	5.21728	0.353376	14.7641	2.49599e-49	8.15068e-48
AT3G00540	13.2806	5.21595	1.27893	4.07836	4.53537e-05	0.000145168
AT3G12830	1380.03	5.21376	0.334058	15.6074	6.48691e-55	2.4788e-53
AT3G28600	43.8001	5.21236	0.912669	5.71112	1.12237e-08	5.3714e-08
AT3G59080	4357.11	5.20806	0.27229	19.1269	1.50711e-81	1.33583e-79
AT4G38550	1524.5	5.20759	0.42071	12.3781	3.43406e-35	6.97372e-34
AT4G17615	6957.73	5.20499	0.280354	18.5658	6.07916e-77	4.5214e-75
AT3G15630	322.503	5.20429	0.904462	5.75402	8.71446e-09	4.20681e-08
AT2G32235	669.868	5.20348	0.371965	13.9892	1.81531e-44	5.05309e-43
AT5G44070	43072.1	5.20259	0.267465	19.4515	2.82992e-84	2.70126e-82
AT3G13090	376.069	5.19939	0.370844	14.0204	1.16923e-44	3.27788e-43
AT4G27460	82.2946	5.19907	0.690565	7.52872	5.12385e-14	3.72395e-13
AT1G65845	1176.31	5.19634	0.368294	14.1092	3.3313e-45	9.50872e-44
AT5G38710	1436.97	5.19612	0.389673	13.3346	1.45691e-40	3.52666e-39
AT3G60940	9.26679	5.19105	1.33221	3.89656	9.75682e-05	0.000298323
AT1G77640	38.464	5.18637	0.805476	6.43889	1.20354e-10	6.78523e-10
AT5G38750	85.0765	5.18635	0.5513	9.40749	5.08127e-21	5.46205e-20
AT3G20360	3.11033	5.18627	2.2708	2.28389	0.0223779	0.0448795
AT5G18470	211.31	5.17224	0.614255	8.42034	3.754e-17	3.30424e-16
AT3G07390	1576.52	5.17193	0.261129	19.806	2.64239e-87	2.8318e-85
AT4G15280	153.075	5.16856	0.495011	10.4413	1.60593e-25	2.17854e-24
AT3G54420	4501.04	5.16371	0.210521	24.5283	7.37805e-133	2.718e-130
AT1G42990	22250.4	5.1621	0.38267	13.4897	1.79836e-41	4.55423e-40
AT2G44578	164.755	5.15088	1.05911	4.8634	1.15385e-06	4.51825e-06
AT5G64310	12276.5	5.14993	0.264293	19.4856	1.45324e-84	1.39849e-82
AT1G56140	10475.8	5.1472	0.25946	19.8381	1.39545e-87	1.5092e-85
AT2G36770	677.304	5.14551	0.418685	12.2897	1.02909e-34	2.05095e-33
AT3G51330	866.667	5.14419	0.438721	11.7254	9.44384e-32	1.65791e-30
AT5G64660	3613.26	5.14408	0.373142	13.7858	3.10205e-43	8.19922e-42
AT3G09020	2819.78	5.14183	0.397242	12.9438	2.54672e-38	5.7076e-37
AT3G10300	5246.06	5.14054	0.230771	22.2755	6.38751e-110	1.22438e-107
AT5G46520	1010.27	5.13967	0.328861	15.6287	4.64136e-55	1.78514e-53
AT1G18570	6783.26	5.13454	0.446907	11.4891	1.49747e-30	2.50751e-29
AT2G02720	8.22861	5.12554	1.45117	3.53202	0.000412405	0.00115492
AT3G21070	11263.1	5.12302	0.239737	21.3693	2.57807e-101	4.10697e-99
AT1G08943-AT1G67481	6.29231	5.1223	1.55195	3.30055	0.000964965	0.00254031
AT1G69840	19024.7	5.12187	0.298674	17.1487	6.43124e-66	3.39216e-64
AT2G15220	190.966	5.12033	0.455987	11.2291	2.93406e-29	4.64271e-28
AT2G32240	90638.5	5.11713	0.191715	26.6913	5.93666e-157	4.99888e-154
AT3G16510	1684.99	5.11601	0.322109	15.8829	8.3288e-57	3.36823e-55
AT3G12580	20664.9	5.11157	0.302033	16.9239	3.00016e-64	1.51791e-62
AT4G36990	2705.17	5.11154	0.354438	14.4215	3.78888e-47	1.14673e-45
AT5G13210	1786.57	5.11056	0.42149	12.125	7.78606e-34	1.48882e-32
AT3G50190	118.776	5.11018	0.445143	11.4799	1.66547e-30	2.78487e-29
AT3G53590	27.1918	5.1071	0.822671	6.20795	5.36814e-10	2.87125e-09
AT1G65510	59.3671	5.10654	1.01018	5.05509	4.30188e-07	1.76423e-06
AT4G27970	580.544	5.10602	0.427381	11.9472	6.7122e-33	1.23539e-31
AT2G46080	170.8	5.10503	0.414531	12.3152	7.50259e-35	1.50288e-33
AT2G37820	3.36698	5.09995	1.90089	2.68293	0.00729812	0.016414
AT1G56470	30.0837	5.09976	0.836628	6.09561	1.09019e-09	5.69919e-09
AT5G50200	3759.84	5.09126	0.421987	12.065	1.61735e-33	3.04327e-32
AT1G55365	137.863	5.09011	0.74185	6.86138	6.8198e-12	4.28775e-11
AT3G62640	3.22901	5.08919	2.25155	2.26031	0.0238021	0.0474452
AT1G67856	9.39022	5.08827	1.27201	4.00018	6.32953e-05	0.000198604
AT2G13790	20406.3	5.08804	0.274538	18.5331	1.11707e-76	8.23033e-75
AT5G49600	3.06977	5.08788	2.12261	2.39699	0.0165303	0.0342836
AT2G17660	85.3343	5.07668	0.42286	12.0056	3.32124e-33	6.19991e-32
AT3G49520	16.5698	5.07393	1.14542	4.42976	9.4337e-06	3.31819e-05
AT3G25880-AT3G25882	1.98275	5.07351	2.17767	2.32979	0.0198172	0.0402716
AT4G25030	39935.4	5.06621	0.194458	26.0529	1.24718e-149	7.00111e-147
AT5G44567	50.1382	5.06483	0.722055	7.01447	2.30827e-12	1.49388e-11
AT5G07260	6.45904	5.05888	1.80856	2.79719	0.00515489	0.0119364
AT1G51660	917.538	5.05657	0.38635	13.0881	3.85318e-39	8.86306e-38
AT2G01300	124.174	5.05651	0.654265	7.72853	1.08793e-14	8.25561e-14
AT5G03210	2555.84	5.05469	0.530896	9.52105	1.7143e-21	1.88429e-20
AT4G15417	144.862	5.05075	0.483736	10.4411	1.60892e-25	2.18133e-24
AT4G19810	1029.06	5.05004	0.241032	20.9517	1.80952e-97	2.49491e-95
AT2G32050	4.81004	5.04923	2.10072	2.40358	0.0162356	0.0337505
AT4G25390	5247.05	5.04825	0.253143	19.9423	1.74956e-88	1.96426e-86
AT5G53135	3.19357	5.04194	1.93623	2.604	0.00921421	0.0202974
AT2G23320	11645.5	5.03787	0.377475	13.3462	1.24603e-40	3.02863e-39
AT1G21010	2576.88	5.03771	0.135109	37.2862	2.74983e-304	3.24164e-300
AT4G21950	5.79062	5.0377	2.1099	2.38765	0.0169565	0.0350757
AT4G22960	287.424	5.03487	0.335348	15.0139	5.95607e-51	2.04405e-49
AT5G47220	2868.71	5.03288	0.466701	10.784	4.09851e-27	5.92825e-26
AT3G61730	5.30702	5.03287	1.89625	2.65411	0.00795172	0.0177401
AT2G16900	14121	5.03061	0.215317	23.3637	9.99191e-121	2.67704e-118
AT1G49030	6.55234	5.02895	1.66797	3.01501	0.00256968	0.0062972
AT1G74310	8303.29	5.02519	0.26252	19.1421	1.12558e-81	1.00142e-79
AT1G56300	535.376	5.02217	0.478142	10.5035	8.32281e-26	1.13953e-24
AT4G09095	3.78592	5.0162	2.22759	2.25185	0.0243316	0.0484147
AT1G72950	378.024	5.01364	0.535245	9.367	7.462e-21	7.95351e-20
AT5G22250	146.086	5.00853	0.577303	8.67575	4.1084e-18	3.81504e-17
AT1G02580	2.79079	5.00734	2.05544	2.43614	0.0148448	0.0311295
AT1G30040	781.516	5.00697	0.401325	12.4761	1.00804e-35	2.08296e-34
AT1G04370	26.782	5.0069	1.47598	3.39224	0.00069323	0.00187542
AT2G43320	3853.05	5.00581	0.294051	17.0236	5.48883e-65	2.83173e-63
AT1G08387	3.032	5.0041	2.08919	2.39524	0.0166097	0.0344391
AT1G19376	1.89658	5.00398	2.07108	2.41612	0.015687	0.0327275
AT1G65500	734.82	5.00164	0.36972	13.5282	1.06642e-41	2.72406e-40
AT5G15130	24.6706	5.00159	1.22794	4.07314	4.63826e-05	0.00014832
AT4G39360	6.17145	5.00109	1.8497	2.70373	0.00685662	0.0154817
AT2G38790	2250.41	5.00077	0.534988	9.34743	8.97999e-21	9.53269e-20
AT1G17060	218.818	5.0004	0.360904	13.8552	1.18271e-43	3.18683e-42
AT3G59350	2558.73	4.99879	0.325007	15.3806	2.20993e-53	8.09739e-52
AT5G67450	618.736	4.99437	0.555784	8.98617	2.55991e-19	2.54233e-18
AT5G11440	3.60041	4.99237	1.97269	2.53075	0.0113819	0.0245582
AT3G61760	896.809	4.99208	0.232569	21.4649	3.31284e-102	5.42408e-100
AT5G42290	33.2125	4.98584	2.04231	2.44128	0.0146354	0.0307347
AT3G57465	14.7365	4.98582	1.19559	4.17019	3.04342e-05	9.98259e-05
AT1G74330	18.3918	4.98244	0.841188	5.9231	3.15934e-09	1.58721e-08
AT1G16670	5094.36	4.98243	0.248571	20.0443	2.26383e-89	2.60362e-87
AT3G09032	394.986	4.98206	0.44955	11.0823	1.52853e-28	2.35237e-27
AT3G21230	11559.6	4.97843	0.357212	13.9369	3.78025e-44	1.03999e-42
AT1G77500	7776.36	4.97525	0.210392	23.6475	1.25263e-123	3.55823e-121
AT1G64610	4825.46	4.97185	0.308564	16.1129	2.07183e-58	8.78553e-57
AT3G09830	8409.49	4.97082	0.403967	12.305	8.51313e-35	1.70241e-33
AT1G14200	3677.28	4.97058	0.30508	16.2927	1.11206e-59	4.90994e-58
AT2G33720	8.17811	4.96738	1.40575	3.53361	0.000409928	0.00114826
AT3G57690	3.54396	4.96359	2.1693	2.28811	0.0221312	0.0444188
AT1G54095	3.04742	4.96317	2.13006	2.33006	0.0198028	0.040253
AT4G16160	3.39141	4.96293	1.86552	2.66035	0.00780591	0.0174512
AT5G49690	3.718	4.96286	1.80598	2.74801	0.00599576	0.0136886
AT3G44326	5.48265	4.96273	1.72981	2.86894	0.0041185	0.00970049
AT2G38340	53.7525	4.95823	0.722483	6.86277	6.75362e-12	4.24727e-11
AT1G17540	5.82086	4.9565	2.15704	2.29782	0.0215719	0.0433997
AT1G60545	3.4911	4.9552	1.75081	2.83023	0.00465149	0.0108604
AT5G52730	21.726	4.94989	1.39103	3.55845	0.000373056	0.00105361
AT4G26460	3.13788	4.93885	2.0949	2.35756	0.0183954	0.0377235
AT4G23320	501.999	4.93853	0.563488	8.76421	1.88089e-18	1.78095e-17
AT2G30020	5523.61	4.93739	0.163668	30.1671	6.39312e-200	1.07665e-196
AT5G47960	409.782	4.93577	0.546701	9.02828	1.74389e-19	1.74663e-18
AT4G37610	1573.41	4.93565	0.720684	6.84856	7.4595e-12	4.66753e-11
AT5G17390	207.723	4.932	0.484185	10.1862	2.28556e-24	2.92227e-23
AT3G48090	5421.33	4.93028	0.316979	15.554	1.49551e-54	5.63252e-53
AT1G06627	1.92364	4.92679	2.16979	2.27063	0.0231696	0.0463175
AT2G35970	2.78563	4.92671	2.04862	2.40489	0.0161771	0.0336458
AT3G25600	2805.17	4.92461	0.239683	20.5463	8.29837e-94	1.04626e-91
AT4G37030	393.708	4.92392	0.329184	14.9579	1.38237e-50	4.68277e-49
AT3G08720	4047.69	4.9227	0.402457	12.2316	2.10705e-34	4.13638e-33
AT2G34580	162.444	4.9189	0.518208	9.49214	2.26345e-21	2.47635e-20
AT2G17120	11840	4.91519	0.191353	25.6866	1.65172e-145	7.72292e-143
AT1G15040	29.9712	4.91439	1.241	3.96003	7.49418e-05	0.000232668
AT5G47077	3.72106	4.9141	2.18167	2.25245	0.024294	0.0483481
AT3G14050	14452.3	4.91279	0.364472	13.4792	2.0736e-41	5.2344e-40
AT1G09885	5.97701	4.90909	1.71173	2.86792	0.00413186	0.00973
AT3G29020	27.4131	4.9041	0.892044	5.4976	3.84998e-08	1.75267e-07
AT2G41010	4714.12	4.89889	0.257422	19.0305	9.52523e-81	8.16641e-79
AT5G61210	20435.7	4.89233	0.250627	19.5204	7.36839e-85	7.1787e-83
AT1G22180	4236.24	4.88744	0.280753	17.4083	7.13428e-68	3.95776e-66
AT2G43590	1558.21	4.88512	0.378077	12.921	3.42857e-38	7.65486e-37
AT4G26050	2.63592	4.88321	1.94091	2.51594	0.0118717	0.0254911
AT4G26470	352.789	4.88212	0.482137	10.126	4.2367e-24	5.36172e-23
AT1G74340-AT1G74350	2.69653	4.88191	1.98553	2.45875	0.0139422	0.0294152
AT3G42810	2.32411	4.87629	2.10278	2.31898	0.0203963	0.0413158
AT5G59550	7185.82	4.87492	0.248917	19.5845	2.09764e-85	2.08676e-83
AT2G24320	21.6249	4.87453	1.06327	4.58447	4.55149e-06	1.66502e-05
AT3G50770	458.989	4.87199	0.611732	7.96425	1.66225e-15	1.33257e-14
AT5G15870	5813.57	4.86943	0.210757	23.1045	4.17523e-118	1.0362e-115
AT1G15800	1104.56	4.86801	0.260773	18.6676	9.07703e-78	7.0167e-76
AT3G46930	3572.03	4.86563	0.229747	21.1782	1.51838e-99	2.2515e-97
AT3G19580	1192.52	4.86549	0.394186	12.3431	5.30594e-35	1.06739e-33
AT1G27770	19850.6	4.86181	0.300174	16.1966	5.32672e-59	2.30437e-57
AT3G57550	19670.4	4.85393	0.211639	22.935	2.08096e-116	5.00641e-114
AT3G04200	69.3944	4.85295	0.665782	7.2891	3.12022e-13	2.15041e-12
AT1G32950	444.405	4.85067	0.44169	10.9821	4.66131e-28	6.99552e-27
AT3G04300	152.603	4.84778	0.745926	6.49901	8.08508e-11	4.63688e-10
AT4G08245	3.28166	4.84598	1.77637	2.72802	0.00637153	0.0144792
AT5G54500	26249.4	4.84222	0.255046	18.9857	2.2411e-80	1.88708e-78
AT4G36640	51.1604	4.83916	0.953035	5.07764	3.82162e-07	1.57632e-06
AT4G20380-AT4G20390	3.10983	4.8358	1.86385	2.59452	0.00947229	0.0208076
AT4G00910	50.7691	4.83562	0.656519	7.36555	1.76423e-13	1.23538e-12
AT2G35930	23.7444	4.83298	0.897571	5.38451	7.26419e-08	3.22174e-07
AT1G18740	8208.25	4.82996	0.155691	31.0227	2.6684e-211	5.71936e-208
AT3G57120	4.25274	4.82654	2.0298	2.37784	0.0174143	0.0359336
AT5G05190	2214.93	4.82597	0.274013	17.6122	1.98654e-69	1.15932e-67
AT4G14610	1281.51	4.81642	0.28483	16.9098	3.80875e-64	1.91062e-62
AT5G15250	14.2294	4.81468	1.36028	3.53948	0.000400912	0.00112637
AT4G03255	23.0034	4.81266	0.915177	5.25872	1.45059e-07	6.24439e-07
AT3G26440	682.078	4.80949	0.519727	9.25388	2.16482e-20	2.25641e-19
AT3G60200	3.91579	4.8066	1.83853	2.61438	0.00893907	0.0197356
AT1G54890	4.52483	4.80422	2.08195	2.30755	0.021024	0.0424387
AT3G52450	532.819	4.7993	0.257245	18.6566	1.11688e-77	8.57746e-76
AT5G62770	111.568	4.797	0.372754	12.8691	6.71913e-38	1.48888e-36
AT1G10140	1379.86	4.79214	0.365401	13.1148	2.71061e-39	6.27164e-38
AT5G66650	1237.17	4.79178	0.293811	16.3091	8.51047e-60	3.77874e-58
AT3G60540	914.129	4.78771	0.344483	13.8982	6.49146e-44	1.76121e-42
AT1G09573	23.2019	4.77766	0.811201	5.88961	3.87099e-09	1.9287e-08
AT1G77450	4087.24	4.77359	0.264866	18.0227	1.29319e-72	8.26274e-71
AT2G33580	2313.74	4.76405	0.37869	12.5804	2.7081e-36	5.6957e-35
AT1G78390	18.3333	4.75369	1.1337	4.1931	2.75171e-05	9.08134e-05
AT4G33920	9554.25	4.75103	0.24165	19.6608	4.67196e-86	4.76843e-84
AT2G34210	26.9568	4.74916	1.10641	4.29241	1.76741e-05	6.0087e-05
AT4G21903	786.076	4.74891	0.485144	9.78865	1.25966e-22	1.47171e-21
AT1G70530	8369.61	4.74847	0.205818	23.0712	9.02246e-118	2.21586e-115
AT5G47230	1558.54	4.74775	0.366438	12.9565	2.15901e-38	4.84789e-37
AT5G25340	3.94028	4.74736	1.66181	2.85674	0.0042801	0.010056
AT4G23270	9939.06	4.74691	0.295524	16.0627	4.65955e-58	1.96526e-56
AT4G39230	4347.16	4.74362	0.217589	21.8008	2.27842e-105	4.13218e-103
AT5G66210	10608.5	4.74127	0.27647	17.1493	6.36033e-66	3.36227e-64
AT5G57500	247.859	4.73593	0.423614	11.1798	5.11916e-29	8.03024e-28
AT3G13380	2469.25	4.73188	0.28364	16.6827	1.75191e-62	8.44678e-61
AT1G18890	11197.8	4.71724	0.253211	18.6297	1.84564e-77	1.4037e-75
AT1G76040	6365.6	4.7138	0.26128	18.0412	9.25686e-73	5.96308e-71
AT2G00820	54.5236	4.71371	0.660562	7.13591	9.61517e-13	6.42382e-12
AT5G49680	1936.03	4.71211	0.277842	16.9597	1.63238e-64	8.34852e-63
AT3G14990	18355.8	4.70393	0.185855	25.3097	2.50108e-141	1.053e-138
AT4G36700	14.1983	4.70167	1.87049	2.51361	0.0119502	0.0256324
AT5G18400	13274.4	4.69897	0.178766	26.2856	2.80436e-152	2.0662e-149
AT2G03130	9.42879	4.6975	1.8584	2.5277	0.0114811	0.0247432
AT5G03825	7.7003	4.69682	1.56241	3.00613	0.00264596	0.0064653
AT3G57270	52.4517	4.69332	0.850639	5.5174	3.44046e-08	1.57323e-07
AT5G07330	5.4597	4.69291	1.65937	2.82812	0.00468223	0.0109278
AT2G17050	45.7356	4.68965	0.686	6.83622	8.13091e-12	5.07015e-11
AT3G46110	2015.13	4.68621	0.340694	13.7549	4.75979e-43	1.25247e-41
AT2G29410	876.972	4.6849	0.284396	16.4732	5.72012e-61	2.63405e-59
AT2G40715	26.7415	4.67854	0.892671	5.24106	1.59659e-07	6.8454e-07
AT1G14260	461.299	4.67236	0.352505	13.2547	4.23747e-40	1.0112e-38
AT1G60720	61.7059	4.67067	0.578029	8.08033	6.45924e-16	5.286e-15
AT3G47780	3410.5	4.66821	0.338279	13.7999	2.55302e-43	6.77845e-42
AT5G22545	48.4707	4.66654	0.911853	5.11764	3.09374e-07	1.28894e-06
AT1G09970	35781.4	4.66583	0.285367	16.3503	4.32947e-60	1.94061e-58
AT1G76700	5039.31	4.66196	0.23442	19.8872	5.25464e-88	5.81636e-86
AT1G75600	5.3236	4.66112	2.04609	2.27806	0.0227227	0.0455014
AT5G41100	4615.18	4.66105	0.206179	22.6068	3.71666e-113	7.8944e-111
AT4G35600	7848.69	4.6554	0.258096	18.0375	9.89341e-73	6.35578e-71
AT5G39720	11.5187	4.65538	1.68786	2.75816	0.00581281	0.0133122
AT4G38540	95.5984	4.65431	0.574577	8.1004	5.47766e-16	4.49989e-15
AT5G18490	6311.76	4.65385	0.252208	18.4525	4.98193e-76	3.59202e-74
AT1G03220	2856.05	4.64296	0.353736	13.1255	2.35232e-39	5.4695e-38
AT1G62420	37.7084	4.63579	0.817136	5.67322	1.40139e-08	6.65336e-08
AT3G12740	18732.8	4.6301	0.323157	14.3277	1.46808e-46	4.3648e-45
AT3G51440	457.763	4.62981	0.538716	8.59415	8.38854e-18	7.66873e-17
AT5G04010	32.8919	4.6287	1.24029	3.73194	0.00019001	0.000560124
AT5G39785	2069.41	4.62559	0.253955	18.2142	3.98188e-74	2.65951e-72
AT1G51645	3.1965	4.62011	1.73771	2.65873	0.00784347	0.017527
AT2G04490	77.559	4.61971	0.657301	7.0283	2.09071e-12	1.35755e-11
AT5G27940	6.62163	4.60706	1.88176	2.44826	0.0143546	0.0301854
AT3G44720	16766.3	4.5977	0.232998	19.7328	1.12837e-86	1.17715e-84
AT1G69900	762.426	4.59693	0.250018	18.3864	1.68778e-75	1.18819e-73
AT4G13820	327.527	4.59628	0.53551	8.58299	9.24405e-18	8.41494e-17
AT4G21400	3762.06	4.59374	0.205743	22.3276	1.99546e-110	3.88818e-108
AT1G47480	458.884	4.59227	0.41201	11.146	7.48686e-29	1.16744e-27
AT3G10510	19.8583	4.59143	1.08369	4.23685	2.26678e-05	7.57747e-05
AT2G47190	236.646	4.59041	0.693233	6.62174	3.55003e-11	2.09824e-10
AT1G68200	288.094	4.58897	0.39978	11.4787	1.68732e-30	2.81941e-29
AT1G66920	1992.31	4.58766	0.682111	6.72568	1.74775e-11	1.05876e-10
AT3G45640	899.446	4.58457	0.440696	10.403	2.40176e-25	3.23395e-24
AT5G43620	525.695	4.58372	0.357612	12.8176	1.30716e-37	2.85934e-36
AT1G19025	1164.9	4.58298	0.272364	16.8267	1.55614e-63	7.7078e-62
AT5G41080	411.992	4.58227	0.979634	4.67753	2.90345e-06	1.08848e-05
AT3G10985	16552.1	4.58071	0.263561	17.3801	1.16722e-67	6.39992e-66
AT1G29715	715.885	4.58029	0.575723	7.95571	1.78108e-15	1.42299e-14
AT4G24340	68.6749	4.57717	0.911145	5.02353	5.07293e-07	2.06392e-06
AT4G27290	118.846	4.57608	0.349653	13.0875	3.88113e-39	8.91865e-38
AT3G46620	7229.21	4.57315	0.285092	16.041	6.61335e-58	2.75482e-56
AT5G46040	8.88323	4.57282	1.44756	3.15898	0.0015832	0.00402231
AT2G32800	6925.36	4.56827	0.239778	19.0521	6.31518e-81	5.45395e-79
AT4G05020	17308.9	4.56676	0.25462	17.9356	6.21649e-72	3.857e-70
AT5G51070	109055	4.56479	0.377322	12.0979	1.08367e-33	2.05714e-32
AT1G14040	917.948	4.55536	0.291723	15.6154	5.72096e-55	2.18966e-53
AT5G20480	2485.73	4.55526	0.195207	23.3356	1.93163e-120	5.06022e-118
AT2G24240	1342.46	4.55138	0.19207	23.6964	3.92477e-124	1.15668e-121
AT1G34750	5870.16	4.54388	0.277132	16.3961	2.03955e-60	9.21196e-59
AT5G06570	79.4086	4.54101	0.622132	7.29911	2.89687e-13	2.00174e-12
AT4G02330	1400.8	4.541	0.362091	12.5411	4.44974e-36	9.30067e-35
AT5G66630	896.162	4.53535	0.39872	11.3748	5.58473e-30	9.15018e-29
AT1G74010	186.112	4.53219	0.469985	9.64326	5.24953e-22	5.91626e-21
AT3G22930	379.187	4.53074	0.526317	8.60839	7.4093e-18	6.78404e-17
AT2G27500	5570.69	4.52704	0.268674	16.8496	1.0571e-63	5.2692e-62
AT4G06935	6.60647	4.52703	1.54576	2.92867	0.00340419	0.00813507
AT3G45040	7212.83	4.52063	0.256191	17.6456	1.10084e-69	6.50492e-68
AT1G70581	48.0821	4.51981	0.546935	8.26389	1.41001e-16	1.19884e-15
AT3G18560	957.087	4.51864	0.251414	17.9729	3.17508e-72	1.99623e-70
AT2G04135	118.196	4.51564	0.719594	6.27526	3.49047e-10	1.89532e-09
AT2G10400	6.00326	4.51474	1.94449	2.32182	0.0202429	0.041041
AT5G39020	1996.05	4.51355	0.467416	9.65638	4.61899e-22	5.22813e-21
AT3G44190	8492.02	4.51317	0.172819	26.115	2.46528e-150	1.49036e-147
AT3G09885	6.61799	4.49831	1.54379	2.91381	0.00357046	0.00849938
AT4G37990	301.198	4.49738	0.55653	8.08112	6.4177e-16	5.25383e-15
AT1G26730	1485.42	4.4956	0.241108	18.6456	1.37138e-77	1.04977e-75
AT3G50900	1695.67	4.49287	0.312018	14.3994	5.2191e-47	1.56553e-45
AT1G28380	17748.1	4.48836	0.248967	18.028	1.17559e-72	7.53173e-71
AT1G10417	791.476	4.48715	0.366853	12.2315	2.11104e-34	4.14077e-33
AT4G00540	7.46176	4.48395	1.80068	2.49015	0.012769	0.0272104
AT4G00970	6312.08	4.48216	0.23231	19.2938	6.051e-83	5.59468e-81
AT5G06820	5.01582	4.4814	1.50762	2.97249	0.00295394	0.00714895
AT5G52740	601.962	4.48062	1.01023	4.43525	9.19666e-06	3.24013e-05
AT4G05049	18.5898	4.47963	0.916759	4.88638	1.02707e-06	4.04735e-06
AT2G03040	4.03377	4.47481	1.89746	2.35831	0.0183582	0.0376603
AT5G09610	29.0662	4.47065	0.798554	5.59844	2.16295e-08	1.00683e-07
AT5G41908	5.23797	4.47062	1.61404	2.76983	0.00560861	0.0128808
AT3G21500	10.9194	4.46631	1.74204	2.56384	0.0103522	0.0225599
AT4G23160	303.82	4.46584	0.989135	4.51489	6.33492e-06	2.27542e-05
AT1G17710	195.883	4.46393	0.40427	11.042	2.39737e-28	3.66081e-27
AT3G05200	6201.74	4.46278	0.265125	16.8328	1.40385e-63	6.9681e-62
AT1G59910	6936.8	4.46073	0.240899	18.517	1.50683e-76	1.10331e-74
AT1G52810	5.52304	4.45578	1.33357	3.34123	0.000834085	0.00221955
AT1G71100	7182.45	4.45473	0.269331	16.54	1.89179e-61	8.84973e-60
AT5G06740	4.31863	4.45456	1.8649	2.38863	0.0169113	0.0349937
AT5G42050	38251.2	4.4544	0.351578	12.6697	8.69914e-37	1.84774e-35
AT1G22280	10088.5	4.45311	0.27881	15.9718	2.00755e-57	8.23165e-56
AT3G05580	4048.13	4.44928	0.209413	21.2465	3.55437e-100	5.33767e-98
AT1G65032-AT1G65040	4.0834	4.44838	1.62434	2.73858	0.00617057	0.0140605
AT2G20320	6923.3	4.44709	0.250587	17.7467	1.8275e-70	1.09916e-68
AT1G09985	191.493	4.44524	0.549046	8.09629	5.66585e-16	4.64962e-15
AT3G05320	1607.99	4.44516	0.270296	16.4455	9.02696e-61	4.12459e-59
AT4G09015	2.34738	4.4426	1.98403	2.23918	0.0251443	0.0498887
AT1G60730	6858.17	4.44201	0.332189	13.3719	8.8227e-41	2.16005e-39
AT1G53340	20.5545	4.44187	0.883077	5.02999	4.90501e-07	1.99871e-06
AT3G56880	10557.1	4.44005	0.366073	12.1289	7.42669e-34	1.42241e-32
AT2G02220	5820.33	4.43353	0.232056	19.1054	2.27641e-81	1.9952e-79
AT1G17600	2115.1	4.43293	0.196056	22.6105	3.41717e-113	7.32424e-111
AT5G10625	38.5447	4.41853	1.48517	2.9751	0.00292895	0.00709065
AT1G60830	3.71546	4.41528	1.67927	2.62928	0.00855661	0.018948
AT5G16770	3.83471	4.4142	1.84838	2.38814	0.0169338	0.0350341
AT3G48360	247.595	4.4134	0.723554	6.09961	1.06327e-09	5.56092e-09
AT4G11280	13885.8	4.40077	0.272626	16.1421	1.29003e-58	5.50001e-57
AT1G03370	13014.8	4.40067	0.229319	19.1901	4.4736e-82	4.02572e-80
AT3G05310	20.9139	4.39932	1.24676	3.52861	0.00041775	0.0011685
AT1G08757	18.7112	4.39898	1.39288	3.1582	0.00158748	0.00403276
AT1G72280	1681.61	4.39613	0.357473	12.2978	9.30884e-35	1.85838e-33
AT5G45110	6970.98	4.39463	0.208958	21.0311	3.40485e-98	4.83592e-96
AT2G02860	15.6236	4.39012	0.972882	4.51249	6.40708e-06	2.29959e-05
AT2G19710	2564.24	4.38872	0.223125	19.6694	3.94649e-86	4.0455e-84
AT2G41880	8343.08	4.38774	0.256085	17.1339	8.29367e-66	4.34533e-64
AT2G22290	7.55347	4.3818	1.84752	2.37172	0.0177054	0.0364329
AT4G30320	7.33483	4.38074	1.48238	2.9552	0.00312462	0.00751956
AT1G61250	20151.1	4.37861	0.220599	19.8487	1.13152e-87	1.2294e-85
AT4G30350	8578.09	4.37816	0.168253	26.0213	2.84287e-149	1.48947e-146
AT3G48020	355.292	4.3719	0.838669	5.2129	1.85915e-07	7.91499e-07
AT1G58225	1013.05	4.3713	0.819989	5.33092	9.77166e-08	4.27433e-07
AT2G32020	105.193	4.37047	0.606995	7.20018	6.0134e-13	4.07291e-12
AT3G47550	9109.53	4.36781	0.305408	14.3015	2.13998e-46	6.33848e-45
AT3G20340	23.9211	4.36498	1.22891	3.55191	0.000382444	0.00107742
AT3G60690	4219.5	4.36466	0.208241	20.9597	1.53082e-97	2.12307e-95
AT5G66670	34.1819	4.36461	0.810194	5.38711	7.15989e-08	3.17847e-07
AT3G10280	7.93915	4.36118	1.21744	3.58225	0.000340649	0.000969634
AT4G17230	7978.35	4.3607	0.35774	12.1896	3.53247e-34	6.83786e-33
AT2G17220	12985.2	4.35925	0.232381	18.7591	1.63207e-78	1.29998e-76
AT5G48430	10.3166	4.35897	1.62592	2.68093	0.00734178	0.0164996
AT1G22900	920.741	4.35861	0.405859	10.7392	6.65989e-27	9.56857e-26
AT1G67970	1201.38	4.35827	0.441424	9.87321	5.4394e-23	6.49669e-22
AT5G38250	314.565	4.35823	0.950622	4.58461	4.54838e-06	1.66414e-05
AT4G28140	344.221	4.35807	0.581246	7.49782	6.48887e-14	4.66285e-13
AT4G23140	6263.33	4.35212	0.90947	4.78534	1.70701e-06	6.5473e-06
AT4G37780	11.207	4.34934	0.990922	4.38919	1.13774e-05	3.96227e-05
AT1G52890	212.296	4.3488	0.650613	6.68416	2.32247e-11	1.39259e-10
AT4G13180	5468.52	4.34805	0.298704	14.5563	5.32262e-48	1.65994e-46
AT1G21130	58986.6	4.34553	0.388602	11.1825	4.96849e-29	7.79908e-28
AT1G65484	35.9691	4.34107	0.757686	5.72938	1.00799e-08	4.84415e-08
AT3G46280	100.946	4.33921	1.02569	4.23052	2.33149e-05	7.77395e-05
AT4G36500	12506.4	4.33187	0.26626	16.2693	1.62907e-59	7.13913e-58
AT3G26980	4479.25	4.32586	0.160754	26.9099	1.68413e-159	1.58827e-156
AT4G35480	463.509	4.32452	0.323058	13.3862	7.28045e-41	1.79177e-39
AT3G47540	3254.24	4.32372	0.219339	19.7125	1.68478e-86	1.74987e-84
AT3G10500	372.217	4.32321	0.380415	11.3645	6.28535e-30	1.02696e-28
AT4G35985	894.353	4.32321	0.247524	17.4658	2.60964e-68	1.46494e-66
AT2G02350-AT2G02360	7.88371	4.32057	1.28297	3.36762	0.000758194	0.00203575
AT1G49900	20.1307	4.31585	1.28192	3.36672	0.000760675	0.00204137
AT4G33430	13901.6	4.31383	0.203053	21.2448	3.68134e-100	5.49335e-98
AT2G44600	2293.87	4.31034	0.234472	18.3831	1.79268e-75	1.25792e-73
AT3G22260	2695.63	4.30577	0.35152	12.249	1.7008e-34	3.35564e-33
AT3G62260	4532.56	4.29992	0.135942	31.6305	1.40443e-219	4.13904e-216
AT5G14700	4919.54	4.29439	0.248268	17.2974	4.92148e-67	2.64917e-65
AT2G46430	8024.38	4.29376	0.477886	8.98492	2.58927e-19	2.57041e-18
AT1G68050	8.4723	4.27881	1.71556	2.49412	0.012627	0.0269271
AT4G17900	6924.23	4.2778	0.315705	13.55	7.92296e-42	2.03043e-40
AT4G25900	7570.22	4.27661	0.232716	18.3769	2.01079e-75	1.40677e-73
AT3G03540	13.771	4.27602	1.41418	3.02369	0.00249714	0.00613155
AT3G50470	1071.88	4.27534	0.72025	5.93591	2.92217e-09	1.47214e-08
AT1G61440	44.8977	4.2752	0.614957	6.95203	3.60061e-12	2.30059e-11
AT5G09290	89.5929	4.27502	1.33468	3.20302	0.00135995	0.00349618
AT1G44150	26.1323	4.27442	0.92241	4.63397	3.58716e-06	1.33083e-05
AT4G08850	4698.54	4.27215	0.424673	10.0599	8.3114e-24	1.03956e-22
AT2G36270	165.98	4.26949	0.416096	10.2608	1.05789e-24	1.37119e-23
AT3G05550	164.46	4.26744	0.48241	8.8461	9.0631e-19	8.72878e-18
AT3G13100	3262.86	4.26646	0.24568	17.3659	1.49543e-67	8.14268e-66
AT3G16565	29.0816	4.26143	0.80811	5.27333	1.33972e-07	5.78403e-07
AT4G13510	841.713	4.25664	0.420977	10.1113	4.92026e-24	6.21012e-23
AT4G21680	185.707	4.25583	0.509574	8.35175	6.72614e-17	5.83237e-16
AT5G04180	18.5323	4.25557	0.930568	4.57309	4.80579e-06	1.75261e-05
AT1G63830	7478.93	4.25419	0.261764	16.252	2.16196e-59	9.43934e-58
AT4G23470	13721.7	4.25191	0.258886	16.4239	1.291e-60	5.87606e-59
AT5G19240	23389.3	4.24934	0.276817	15.3507	3.50184e-53	1.27609e-51
AT1G61120	797.287	4.2442	0.691268	6.13973	8.26609e-10	4.35508e-09
AT5G43370	3.91103	4.24394	1.87802	2.2598	0.0238337	0.0475041
AT5G15940	200.446	4.24221	0.402481	10.5401	5.64118e-26	7.80529e-25
AT2G04450	1017.03	4.24103	0.492918	8.60392	7.70418e-18	7.04856e-17
AT1G09070	37774.2	4.24045	0.219823	19.2903	6.48377e-83	5.9714e-81
AT1G02660	1306.54	4.2398	0.242859	17.4578	3.00026e-68	1.68022e-66
AT2G29740	177.499	4.23801	0.456313	9.28751	1.57947e-20	1.6595e-19
AT4G30640	23.0975	4.23746	1.19162	3.55606	0.000376458	0.00106195
AT4G31800	2322.4	4.23608	0.238101	17.7911	8.28824e-71	5.03639e-69
AT5G59570	26.808	4.23161	0.814945	5.1925	2.07486e-07	8.79045e-07
AT3G63060	251.917	4.23004	0.441417	9.58287	9.43887e-22	1.0517e-20
AT1G69810	82.7521	4.22422	0.855116	4.93993	7.8149e-07	3.12186e-06
AT4G28550	3316.57	4.2195	0.313732	13.4494	3.1049e-41	7.77114e-40
AT2G38860	15528.8	4.21922	0.223798	18.8528	2.78751e-79	2.26624e-77
AT5G37600	35478.6	4.21689	0.831775	5.06975	3.98333e-07	1.64015e-06
AT4G14430	12.978	4.21364	0.920381	4.57815	4.69101e-06	1.71287e-05
AT1G34420	1002.61	4.21334	0.441316	9.54721	1.33241e-21	1.47002e-20
AT5G07650	56.0458	4.21279	0.693561	6.07415	1.24643e-09	6.48006e-09
AT2G30360	98.6516	4.2072	0.463065	9.08556	1.03165e-19	1.04526e-18
AT2G43120	6596.42	4.20322	0.272604	15.4188	1.22425e-53	4.49598e-52
AT3G01235	51.1912	4.20273	0.5331	7.88356	3.18194e-15	2.49736e-14
AT5G13700	232.4	4.20054	0.49384	8.50589	1.80213e-17	1.618e-16
AT2G44080	2728.48	4.19544	0.474544	8.84099	9.4873e-19	9.12988e-18
AT1G79450	232.969	4.19541	0.425152	9.86803	5.72776e-23	6.82037e-22
AT2G27505	7.09757	4.19534	1.26335	3.32081	0.000897578	0.00237537
AT4G30880	9.1006	4.18814	1.42207	2.9451	0.00322848	0.00774657
AT1G03740	13699.2	4.1846	0.310657	13.4702	2.34368e-41	5.88466e-40
AT1G20350	285.999	4.18358	0.58515	7.14958	8.70412e-13	5.83169e-12
AT2G31990	372.89	4.18261	0.422255	9.90543	3.94278e-23	4.75007e-22
AT4G01700	8.88118	4.18211	1.17575	3.55699	0.000375131	0.00105884
AT1G01720	6713.29	4.18165	0.300692	13.9068	5.76206e-44	1.56512e-42
AT2G17705-AT2G17710	113.058	4.17965	0.385847	10.8324	2.41699e-27	3.52196e-26
AT5G62570	10688.1	4.17916	0.229206	18.2332	2.81457e-74	1.8852e-72
AT1G28390	113.777	4.17875	0.429131	9.73772	2.08177e-22	2.40244e-21
AT4G18010	11422.5	4.17835	0.33724	12.3899	2.96567e-35	6.03814e-34
AT5G17330	1113.66	4.17651	0.335844	12.4358	1.6697e-35	3.43213e-34
AT5G45810	108.286	4.17136	0.770971	5.41052	6.28409e-08	2.805e-07
AT5G39100	26.4583	4.17042	1.16845	3.56918	0.000358097	0.00101379
AT1G03445	18.0642	4.16765	1.16526	3.57657	0.000348129	0.000988063
AT2G43140	225.14	4.16677	0.312787	13.3214	1.73801e-40	4.19847e-39
AT1G47560	1792.46	4.1607	0.289088	14.3925	5.76732e-47	1.72778e-45
AT5G47730	10177.3	4.16046	0.278633	14.9317	2.05098e-50	6.88831e-49
AT2G17040	2743.78	4.15978	0.770755	5.39702	6.77556e-08	3.01467e-07
AT1G67060	3949.12	4.15903	0.171591	24.2381	8.82576e-130	2.97264e-127
AT1G17290	50484.8	4.15837	0.366946	11.3324	9.07147e-30	1.47392e-28
AT5G11000	8647.53	4.15811	0.196894	21.1185	5.37523e-99	7.82295e-97
AT5G22060	26870.5	4.15619	0.192633	21.5757	3.03803e-103	5.07997e-101
AT2G47000	2569.26	4.15606	0.525022	7.91596	2.45348e-15	1.93918e-14
AT1G63840	3123	4.15374	0.259278	16.0204	9.20157e-58	3.79939e-56
AT4G31550	8863.35	4.14773	0.242905	17.0755	2.25869e-65	1.17557e-63
AT3G16720	3002.33	4.14524	0.465001	8.91448	4.90125e-19	4.78496e-18
AT4G11230	75.0166	4.1442	0.472476	8.77123	1.7673e-18	1.67677e-17
AT3G29250	65.1826	4.14397	0.66298	6.25052	4.09091e-10	2.21016e-09
AT2G46330	18709	4.14307	0.230442	17.9788	2.85626e-72	1.80059e-70
AT4G34180	18291.9	4.14263	0.221702	18.6856	6.48852e-78	5.03223e-76
AT1G51780	10.4904	4.14181	1.28813	3.21536	0.00130279	0.0033562
AT5G14730	950.191	4.13993	0.270398	15.3105	6.50574e-53	2.34894e-51
AT5G46910	3283.48	4.13887	0.214586	19.2877	6.81056e-83	6.24796e-81
AT4G30290	328.529	4.13883	0.644812	6.41866	1.37477e-10	7.69905e-10
AT4G19880	11180.6	4.13837	0.269281	15.3682	2.67374e-53	9.77347e-52
AT1G32940	6045	4.13634	0.341524	12.1114	9.19207e-34	1.74916e-32
AT1G08915	40.3511	4.1343	0.587687	7.03486	1.99465e-12	1.29732e-11
AT1G03660	132.998	4.1342	0.595145	6.94654	3.74342e-12	2.38666e-11
AT4G23230	661.591	4.1342	0.599766	6.89302	5.46197e-12	3.4571e-11
AT1G65790	1454.77	4.1298	0.754492	5.47362	4.40933e-08	1.99575e-07
AT1G09560	9192.19	4.12842	0.21955	18.804	7.00651e-79	5.61879e-77
AT5G44060	2292.86	4.12826	0.242519	17.0224	5.59865e-65	2.88208e-63
AT5G24590	5604.24	4.12745	0.1729	23.8718	6.00986e-126	1.91479e-123
AT3G26840	6001.05	4.12344	0.365135	11.2929	1.42198e-29	2.29316e-28
AT3G17410	19834	4.12147	0.247832	16.6301	4.21795e-62	2.02127e-60
AT2G41110	1686.06	4.11974	0.257154	16.0205	9.18934e-58	3.79939e-56
AT5G51830	12299	4.11962	0.336938	12.2266	2.24024e-34	4.37236e-33
AT2G46140	2719.28	4.11913	0.191571	21.5018	1.49669e-102	2.46765e-100
AT2G37970	3229.11	4.11591	0.180748	22.7715	8.78828e-115	1.99232e-112
AT3G23550	18990.8	4.11401	0.496931	8.27884	1.24383e-16	1.06099e-15
AT4G24380	1586.57	4.113	0.181385	22.6756	7.80979e-114	1.70492e-111
AT4G31960	10.9903	4.10894	1.14474	3.58941	0.000331426	0.000944864
AT1G62422	88.7391	4.1032	0.654635	6.26792	3.65911e-10	1.98233e-09
AT3G09960	67.7071	4.10262	0.708468	5.79083	7.00382e-09	3.40894e-08
AT3G14670	3.66056	4.09773	1.82492	2.24543	0.0247406	0.0491663
AT1G72240	482.372	4.09768	0.359752	11.3903	4.67379e-30	7.67368e-29
AT5G07760	236.884	4.09411	0.339414	12.0623	1.67092e-33	3.14157e-32
AT3G28620	32.7649	4.09407	0.726679	5.63394	1.76139e-08	8.28412e-08
AT5G56340	5880.25	4.09398	0.241924	16.9226	3.06608e-64	1.54753e-62
AT1G35140	347.879	4.09395	0.39523	10.3584	3.83309e-25	5.10292e-24
AT1G78860	437.191	4.08782	0.632858	6.45931	1.05184e-10	5.9628e-10
AT2G39210	5731.84	4.0876	0.361503	11.3072	1.20845e-29	1.95415e-28
AT3G30770	5.08181	4.08423	1.61508	2.52881	0.0114449	0.0246742
AT5G44910	355.835	4.0828	0.243377	16.7756	3.68006e-63	1.8076e-61
AT4G38940	1615.6	4.08233	0.257984	15.8239	2.12817e-56	8.48999e-55
AT4G00955	64.905	4.08143	0.828794	4.92454	8.45584e-07	3.36251e-06
AT2G31180	8.21886	4.08064	1.66195	2.45534	0.0140753	0.0296695
AT2G38465	50.3311	4.08037	0.805697	5.0644	4.09692e-07	1.68545e-06
AT4G23010	5736.83	4.07772	0.343798	11.8608	1.89141e-32	3.40931e-31
AT5G58120	5302.51	4.07745	0.252053	16.177	7.33084e-59	3.15976e-57
AT5G09470	686.86	4.07479	0.467239	8.72101	2.75737e-18	2.58594e-17
AT2G38870	7849.05	4.07147	0.265537	15.333	4.60468e-53	1.6728e-51
AT2G14210	7.03284	4.0713	1.45707	2.79417	0.00520334	0.0120392
AT5G44460	8.56016	4.07098	1.41276	2.88159	0.00395674	0.00934697
AT5G55560	775.019	4.06911	0.355014	11.4618	2.05091e-30	3.41969e-29
AT1G02250	7.12676	4.06757	1.28638	3.16202	0.00156677	0.0039866
AT1G56550	60.3835	4.06738	0.986578	4.12271	3.74434e-05	0.000121231
AT3G47820	78.179	4.06694	0.414294	9.81656	9.55502e-23	1.12752e-21
AT1G63350	1520.46	4.06213	0.302941	13.409	5.35816e-41	1.32421e-39
AT5G48560	837.639	4.06169	0.26223	15.4891	4.11323e-54	1.5248e-52
AT3G62720	27.7801	4.06069	0.754081	5.38496	7.24626e-08	3.2144e-07
AT3G00530	19.6241	4.05929	0.900963	4.5055	6.6216e-06	2.37333e-05
AT4G35380	337.858	4.0591	0.48083	8.44185	3.12344e-17	2.76431e-16
AT5G03460	18.835	4.05483	0.950092	4.26782	1.97388e-05	6.65593e-05
AT4G21920	244.246	4.0542	0.510583	7.94033	2.01641e-15	1.60395e-14
AT1G19310	4387.4	4.04779	0.335338	12.0708	1.50751e-33	2.84567e-32
AT5G44570	25.893	4.04713	1.19465	3.38771	0.000704779	0.00190361
AT5G01040	315.063	4.04199	0.568682	7.10765	1.18032e-12	7.82577e-12
AT5G24230	87.1445	4.04038	0.885965	4.56043	5.10485e-06	1.85564e-05
AT2G40340	100.654	4.0397	0.458807	8.80477	1.31119e-18	1.25208e-17
AT5G54720	58.2912	4.03835	0.697619	5.78876	7.09082e-09	3.44915e-08
AT3G62320	16.0386	4.03654	0.841482	4.79694	1.61111e-06	6.19458e-06
AT1G25370	2662.43	4.03612	0.405773	9.94674	2.60575e-23	3.17497e-22
AT2G20555	7.03228	4.03166	1.47253	2.73792	0.00618289	0.0140844
AT1G33160	8.1189	4.03156	1.70419	2.36567	0.0179975	0.0369848
AT1G22190	4643.22	4.02967	0.216534	18.6099	2.6706e-77	2.01165e-75
AT4G30210	62363.4	4.02402	0.208843	19.2682	9.93597e-83	9.07985e-81
AT1G09645	5.60095	4.01739	1.52069	2.64182	0.00824623	0.0183243
AT3G13210	211.011	4.017	0.248777	16.147	1.192e-58	5.09125e-57
AT1G73010	281.712	4.01639	0.320487	12.5321	4.98002e-36	1.03998e-34
AT3G26020	8397.15	4.01546	0.222966	18.0093	1.64784e-72	1.05003e-70
AT3G57280	9241.99	4.01271	0.214313	18.7236	3.17801e-78	2.4976e-76
AT3G22370	21609.5	4.01253	0.463322	8.66036	4.70293e-18	4.34998e-17
AT2G02990	90.307	4.01141	0.950344	4.221	2.43216e-05	8.09131e-05
AT4G05120	1090.04	4.0087	0.214002	18.7321	2.71157e-78	2.13815e-76
AT2G29990	5908.62	4.00719	0.353474	11.3366	8.64641e-30	1.40688e-28
AT3G08970	1103.32	4.00661	0.356737	11.2313	2.86295e-29	4.53323e-28
AT5G44306	6.10167	4.00572	1.74838	2.2911	0.0219575	0.0441077
AT5G09420	1522.23	4.00423	0.307169	13.0359	7.64629e-39	1.74012e-37
AT4G22590	4415.83	4.00152	0.29698	13.474	2.22358e-41	5.601e-40
AT5G60530	8.25024	4.00125	1.30947	3.05562	0.00224598	0.00556058
AT1G03390	4.58358	4.00111	1.60294	2.49611	0.0125564	0.0267961
AT1G74870	94.4899	3.99859	0.752656	5.31264	1.08046e-07	4.70607e-07
AT5G66020	28.6734	3.99798	0.82294	4.85817	1.18477e-06	4.63316e-06
AT5G24600	153.005	3.99792	0.530417	7.53732	4.79746e-14	3.49104e-13
AT3G52800	14198.8	3.9974	0.256244	15.6	7.27907e-55	2.777e-53
AT2G16870	870.461	3.99662	0.334516	11.9475	6.69341e-33	1.2329e-31
AT3G26670	11726.1	3.99279	0.26092	15.3027	7.33065e-53	2.63067e-51
AT3G57530	9829.21	3.99105	0.265109	15.0544	3.23232e-51	1.11579e-49
AT5G01225	35.6226	3.98397	0.55115	7.22846	4.88502e-13	3.32969e-12
AT2G31880	9327.49	3.98227	0.481791	8.26555	1.39057e-16	1.18316e-15
AT3G22620	208.687	3.98141	0.535353	7.43699	1.03008e-13	7.2997e-13
AT3G05635	30.0276	3.98122	0.876864	4.5403	5.61754e-06	2.0323e-05
AT5G11970	607.19	3.98107	0.342877	11.6108	3.63205e-31	6.23237e-30
AT3G51190	18.8631	3.98031	1.02555	3.88114	0.000103969	0.000316579
AT1G34180	154.575	3.97663	0.71978	5.52479	3.29883e-08	1.5111e-07
AT2G30400	114.285	3.97456	0.507154	7.83698	4.61499e-15	3.58983e-14
AT5G64450	66.6412	3.97105	0.708581	5.60423	2.09183e-08	9.75649e-08
AT2G19570	9.34342	3.96855	1.31871	3.00943	0.00261742	0.00640487
AT5G41180	3820.76	3.96769	0.219337	18.0894	3.85958e-73	2.5207e-71
AT1G76930	3593.05	3.96762	0.347072	11.4317	2.90322e-30	4.80009e-29
AT5G12420	2105.78	3.96572	0.232727	17.0402	4.13319e-65	2.13702e-63
AT4G33300	14814.2	3.96201	0.340101	11.6495	2.30776e-31	4.00073e-30
AT1G70420	1260.45	3.96118	0.239398	16.5464	1.69973e-61	7.96708e-60
AT1G07620	2905.18	3.95999	0.510978	7.74983	9.20176e-15	7.00969e-14
AT1G26970	19.2765	3.9592	1.19365	3.31689	0.00091025	0.00240675
AT1G68340	1219.63	3.95688	0.254629	15.5398	1.86626e-54	6.99535e-53
AT5G67400	0.791332	3.95101	4.28253	0.922587	0.356222
AT2G17290	3878.72	3.9478	0.3441	11.4728	1.80642e-30	3.01629e-29
AT1G66480	1410.56	3.94483	0.272958	14.4521	2.4303e-47	7.4318e-46
AT3G15534	19.3856	3.94352	0.906999	4.34787	1.37465e-05	4.72933e-05
AT1G64010	14.1227	3.94129	1.28219	3.07387	0.00211305	0.00526186
AT1G63860	3168.97	3.94	0.350948	11.2267	3.01422e-29	4.76634e-28
AT1G29970	13.256	3.93615	1.03512	3.80259	0.000143192	0.000428703
AT2G05040	11.2332	3.93285	1.32887	2.95954	0.00308094	0.00742961
AT5G22690	2322.76	3.9313	0.28056	14.0123	1.31012e-44	3.65979e-43
AT5G64900	248.949	3.93058	0.304949	12.8893	5.17057e-38	1.14898e-36
AT1G70720	4.30416	3.93001	1.70373	2.3067	0.0210713	0.0425122
AT1G64710	14881.9	3.92804	0.356084	11.0312	2.70193e-28	4.11255e-27
AT3G15340	181.275	3.92718	0.380767	10.3138	6.10084e-25	8.03573e-24
AT3G53810	2840.22	3.9266	0.205416	19.1154	1.88009e-81	1.66018e-79
AT1G19210	49.8444	3.92493	0.493701	7.95002	1.86488e-15	1.48843e-14
AT3G20510	3952.66	3.92399	0.196556	19.9637	1.13916e-88	1.29125e-86
AT3G47800	3760.64	3.91996	0.216868	18.0753	4.9901e-73	3.23219e-71
AT1G35200	23.97	3.91959	0.851996	4.60049	4.21507e-06	1.5482e-05
AT3G63010	1402.65	3.91693	0.414604	9.44738	3.47408e-21	3.76764e-20
AT5G66600	1498.06	3.9143	0.205386	19.0582	5.61341e-81	4.86571e-79
AT1G15530	15.6561	3.91428	0.846249	4.62545	3.73789e-06	1.38327e-05
AT2G20800	8.06466	3.91196	1.56156	2.50516	0.0122395	0.0261838
AT3G57640	925.782	3.91189	0.350196	11.1706	5.68243e-29	8.90197e-28
AT2G17810	3.86819	3.91133	1.58376	2.46965	0.0135246	0.0286419
AT1G64940	30.1754	3.9109	0.780647	5.00982	5.44813e-07	2.20971e-06
AT4G28485	95.8887	3.91029	0.760691	5.14045	2.74087e-07	1.14964e-06
AT4G11590	11.4426	3.91002	1.34182	2.91396	0.00356875	0.00849732
AT5G51630	2519.22	3.90729	0.228299	17.1148	1.15099e-65	6.01707e-64
AT1G24530	712.512	3.90714	0.249539	15.6574	2.95558e-55	1.14049e-53
AT2G29500	407.626	3.90526	0.422257	9.24854	2.2759e-20	2.36904e-19
AT5G56970	50.2564	3.90458	0.976717	3.99765	6.39741e-05	0.000200574
AT3G28925	16.7281	3.90302	0.935933	4.17019	3.04342e-05	9.98259e-05
AT1G79245	139175	3.90196	0.212384	18.3722	2.19511e-75	1.53118e-73
AT2G29420	290.427	3.90011	0.281553	13.8521	1.23547e-43	3.32518e-42
AT1G30270	9745.91	3.89746	0.258454	15.0799	2.19525e-51	7.61139e-50
AT3G51890	3304.68	3.89666	0.328001	11.8801	1.50276e-32	2.72333e-31
AT4G34460	18478.1	3.89653	0.245412	15.8775	9.0666e-57	3.66033e-55
AT1G61640	2629.27	3.89207	0.188463	20.6516	9.43852e-95	1.22946e-92
AT2G46150	383.037	3.88588	0.445333	8.72578	2.64341e-18	2.48104e-17
AT5G20400	1202.74	3.88326	0.492091	7.89134	2.9896e-15	2.35188e-14
AT5G12480	13234.5	3.88207	0.190055	20.426	9.81266e-93	1.19254e-90
AT3G20410	9842.35	3.88112	0.175643	22.0967	3.40297e-108	6.36761e-106
AT4G29740	1860.6	3.87993	0.389211	9.96869	2.08973e-23	2.55548e-22
AT3G55430	11931.6	3.87505	0.231445	16.7429	6.38376e-63	3.10971e-61
AT1G23550	1487.62	3.87424	0.263662	14.6939	7.04834e-49	2.2671e-47
AT1G06140	197.22	3.87421	0.43125	8.98369	2.61841e-19	2.59825e-18
AT1G27720	374.627	3.87078	0.311943	12.4086	2.34739e-35	4.80004e-34
AT3G17700	5552.24	3.87016	0.235168	16.457	7.47553e-61	3.429e-59
AT2G27280	10.7099	3.86863	1.1363	3.4046	0.000662621	0.00179839
AT3G49370	980.056	3.86739	0.24535	15.7627	5.61421e-56	2.2061e-54
AT1G25220	8759.93	3.86629	0.209379	18.4655	3.9117e-76	2.82902e-74
AT1G68690	1730.63	3.86569	0.229819	16.8206	1.72406e-63	8.50379e-62
AT1G32049	6.86151	3.86549	1.51439	2.55251	0.0106951	0.0232169
AT1G67520	727.193	3.86143	0.376792	10.2482	1.20592e-24	1.55962e-23
AT3G62590	2031.77	3.8611	0.367295	10.5122	7.5875e-26	1.04226e-24
AT2G37880	218.701	3.86027	0.384219	10.0471	9.46525e-24	1.1795e-22
AT5G51190	1212.68	3.85989	0.850004	4.54103	5.59808e-06	2.02557e-05
AT4G16600	63.5332	3.85973	0.736385	5.24146	1.59311e-07	6.83296e-07
AT5G44568	1434.93	3.8586	0.279514	13.8047	2.38859e-43	6.35617e-42
AT2G46500	12262.1	3.8569	0.16283	23.6867	4.94618e-124	1.4397e-121
AT5G01830	2044.83	3.85612	0.251535	15.3303	4.79571e-53	1.73952e-51
AT1G61230	45.444	3.85598	0.754166	5.11291	3.17228e-07	1.3198e-06
AT3G54810	8626.56	3.8548	0.194036	19.8664	7.94339e-88	8.75146e-86
AT5G65165	14.8933	3.85055	0.991845	3.88221	0.000103511	0.00031543
AT3G20600	1424.09	3.84738	0.283402	13.5757	5.58161e-42	1.43197e-40
AT3G49210	1140.32	3.84436	0.401691	9.57043	1.06465e-21	1.18179e-20
AT4G18950	7758.89	3.84423	0.170406	22.5592	1.09167e-112	2.27772e-110
AT2G02370	2666.5	3.84323	0.301951	12.728	4.1329e-37	8.86636e-36
AT1G51270	3014.23	3.84295	0.249858	15.3805	2.21178e-53	8.09739e-52
AT5G38210	31.8098	3.84062	0.663267	5.79046	7.01959e-09	3.41591e-08
AT3G45970	265.14	3.83928	0.444357	8.64007	5.61805e-18	5.17207e-17
AT5G06730	10.7821	3.83836	1.1929	3.21768	0.00129233	0.00333178
AT1G56130	712.47	3.8376	0.395549	9.70196	2.95748e-22	3.38323e-21
AT5G04930	23132.6	3.83753	0.229409	16.7279	8.20617e-63	3.98921e-61
AT4G23570	16776	3.83652	0.231201	16.5938	7.7209e-62	3.65533e-60
AT3G21700	5000.47	3.83648	0.251379	15.2617	1.37517e-52	4.90505e-51
AT5G66790	1189.34	3.8363	0.418852	9.1591	5.23332e-20	5.37396e-19
AT3G09870	70.6574	3.83063	0.514808	7.44089	1.00011e-13	7.10012e-13
AT1G10050	4323.55	3.83019	0.245984	15.5709	1.14798e-54	4.3375e-53
AT3G01820	4989.42	3.82968	0.23043	16.6197	5.01747e-62	2.39467e-60
AT4G20900	5.89834	3.82462	1.23078	3.10748	0.00188691	0.00473577
AT5G59680	1405.25	3.82331	0.396493	9.64282	5.27219e-22	5.93896e-21
AT1G43910	3233.2	3.82316	0.702952	5.43872	5.36648e-08	2.41001e-07
AT5G46500	1751.53	3.82088	0.518577	7.368	1.73204e-13	1.2132e-12
AT5G56980	201.711	3.81826	0.272957	13.9885	1.83198e-44	5.09345e-43
AT5G57190	2096.55	3.81576	0.415133	9.19167	3.868e-20	3.98932e-19
AT1G13310	69.1454	3.81543	0.593961	6.4237	1.33001e-10	7.46079e-10
AT1G14480	344.337	3.81472	0.427404	8.92533	4.44372e-19	4.35451e-18
AT1G61260	2165.18	3.81381	0.304658	12.5183	5.92695e-36	1.23336e-34
AT5G35580	62.8549	3.81311	0.584397	6.52487	6.80622e-11	3.92444e-10
AT5G44820	1002.44	3.81089	0.342445	11.1285	9.11949e-29	1.41547e-27
AT2G26480	44.5823	3.80757	0.901695	4.22269	2.41408e-05	8.03455e-05
AT1G73050	7.44498	3.80705	1.09617	3.47304	0.000514591	0.00142234
AT5G06990	3.97794	3.80652	1.59011	2.39386	0.0166719	0.0345559
AT5G20250	2260.83	3.80582	1.30853	2.90847	0.00363199	0.00863482
AT5G11920	373.896	3.80401	0.505543	7.52461	5.28778e-14	3.83482e-13
AT1G53430	17023.6	3.79574	0.178417	21.2745	1.95666e-100	2.97627e-98
AT3G10640	11.2637	3.79346	0.873546	4.3426	1.40805e-05	4.83789e-05
AT2G05875	19.4572	3.79301	1.02727	3.69231	0.00022223	0.000648536
AT1G78850	24591.9	3.79065	0.729296	5.19768	2.0179e-07	8.56144e-07
AT2G05940	8685.62	3.78618	0.283155	13.3714	8.88322e-41	2.17261e-39
AT1G66173	27.0796	3.78322	0.791121	4.7821	1.73471e-06	6.64922e-06
AT1G52790	48.5091	3.78299	0.520505	7.26792	3.65056e-13	2.5042e-12
AT1G19300	19.4559	3.78256	0.807898	4.68197	2.84125e-06	1.06635e-05
AT2G41430	93595.1	3.78195	0.283807	13.3258	1.63926e-40	3.96398e-39
AT2G28570	1461.93	3.78106	0.314017	12.0409	2.16532e-33	4.06139e-32
AT4G18195	278.731	3.77992	0.547136	6.90856	4.8961e-12	3.10728e-11
AT3G09640	8.19218	3.77768	1.47542	2.56042	0.0104547	0.0227557
AT4G21500	136.537	3.77735	0.417324	9.05138	1.4117e-19	1.41995e-18
AT5G54650	2133.84	3.77557	0.24745	15.2579	1.45856e-52	5.19462e-51
AT3G28930	9.10072	3.77482	1.08819	3.4689	0.000522594	0.00144192
AT2G20010	6988.46	3.77394	0.186885	20.1939	1.1075e-90	1.31214e-88
AT5G64510	945.472	3.77357	0.518598	7.27649	3.42615e-13	2.35437e-12
AT1G12200	5021.84	3.77237	0.279513	13.4962	1.64638e-41	4.19186e-40
AT3G12040	935.743	3.76797	0.281246	13.3974	6.26074e-41	1.54242e-39
AT1G77360	278.608	3.76783	0.377893	9.97063	2.04919e-23	2.5085e-22
AT1G47510	1539.48	3.76316	0.438232	8.58715	8.91537e-18	8.11888e-17
AT4G27580	34.7054	3.76299	0.775253	4.85388	1.21069e-06	4.72823e-06
AT1G35710	22109	3.76037	0.494722	7.60098	2.93894e-14	2.16603e-13
AT3G50200	30.1039	3.75892	0.652884	5.75742	8.5411e-09	4.12651e-08
AT3G30775	3556.92	3.75825	0.4811	7.81179	5.63807e-15	4.35832e-14
AT1G17590	1561.13	3.75689	0.280736	13.3823	7.67617e-41	1.88522e-39
AT3G50910	10477.4	3.75629	0.304073	12.3533	4.67694e-35	9.42464e-34
AT3G56410	4217.26	3.75563	0.252932	14.8484	7.12897e-50	2.35736e-48
AT3G19930	12660	3.75507	0.324921	11.5569	6.81445e-31	1.15752e-29
AT3G16030	1925.27	3.74988	0.404998	9.25902	2.0631e-20	2.15324e-19
AT4G17720	8409.27	3.74955	0.183283	20.4577	5.12601e-93	6.36084e-91
AT1G61290	42.7928	3.74486	1.03242	3.62726	0.000286441	0.00082399
AT1G25550	8890.44	3.74346	0.441305	8.4827	2.2003e-17	1.96651e-16
AT3G21630	8516.1	3.73923	0.197059	18.9752	2.73424e-80	2.29413e-78
AT5G26930	8.79541	3.73897	1.21394	3.08002	0.00206986	0.00516195
AT4G29050	1611.32	3.73722	0.304888	12.2577	1.5276e-34	3.02403e-33
AT4G09570	4928.92	3.73268	0.136667	27.3122	3.04237e-164	2.98874e-161
AT4G23130	741.075	3.73211	0.557895	6.68962	2.23745e-11	1.34367e-10
AT1G64070	26.1076	3.73112	0.922048	4.04656	5.19763e-05	0.000165043
AT4G12040	10229	3.72538	0.273518	13.6202	3.03533e-42	7.83833e-41
AT5G18150	1935.54	3.72503	0.242793	15.3424	3.98256e-53	1.44903e-51
AT4G05100	277.479	3.72381	0.582238	6.39568	1.59829e-10	8.90851e-10
AT2G19890	22.1054	3.72259	0.802392	4.63936	3.4949e-06	1.29885e-05
AT3G09490	376.7	3.72077	0.482687	7.70845	1.27356e-14	9.60859e-14
AT3G02240	7.96326	3.71296	1.50791	2.46233	0.0138039	0.0291574
AT5G46050	271.798	3.71253	0.461559	8.04345	8.7345e-16	7.09626e-15
AT1G02440	41.1821	3.71191	1.04684	3.54582	0.0003914	0.00110199
AT2G26190	9190.59	3.70978	0.368782	10.0595	8.3396e-24	1.04254e-22
AT5G55050	2706.61	3.70765	0.233821	15.8568	1.26165e-56	5.05023e-55
AT2G20560	2390.06	3.70651	0.2749	13.4831	1.96596e-41	4.97333e-40
AT5G65609	19.4031	3.70362	1.22209	3.03056	0.00244099	0.00600492
AT5G50760	16.9581	3.70276	1.35986	2.72289	0.0064713	0.0146821
AT2G02497	4.53124	3.70187	1.38295	2.6768	0.00743296	0.0166854
AT1G33600	13301.9	3.70099	0.232544	15.9153	4.96623e-57	2.0153e-55
AT5G27060	145.037	3.69961	0.525126	7.04518	1.8522e-12	1.20867e-11
AT4G01540	621.641	3.6993	0.452983	8.16652	3.17412e-16	2.63508e-15
AT4G36150	1860.18	3.69773	0.319108	11.5877	4.75547e-31	8.13052e-30
AT4G32630	37.4425	3.69424	0.675586	5.4682	4.54629e-08	2.0542e-07
AT5G04185	7.44355	3.69399	1.16316	3.17583	0.00149407	0.00381355
AT4G17070	3992.05	3.69383	0.24803	14.8927	3.67884e-50	1.22682e-48
AT5G04340	4001.2	3.6915	0.81264	4.5426	5.55636e-06	2.0114e-05
AT3G57330	18782.4	3.69121	0.228288	16.1691	8.33533e-59	3.58617e-57
AT5G45240	101.692	3.69044	0.902174	4.09061	4.30241e-05	0.00013818
AT1G71120	11.5464	3.68908	1.24302	2.96783	0.00299913	0.00724715
AT1G60440	5256.49	3.68907	0.248343	14.8547	6.48267e-50	2.14666e-48
AT2G32930	2664.27	3.68739	0.221214	16.6689	2.20552e-62	1.06121e-60
AT1G71400	547.792	3.68505	0.406924	9.05587	1.35483e-19	1.36333e-18
AT5G58940	1808.76	3.68326	0.374058	9.84676	7.07889e-23	8.3911e-22
AT2G41380	1816.24	3.68174	0.451719	8.15049	3.62441e-16	3.00044e-15
AT5G13220	759.256	3.67856	0.356645	10.3144	6.06821e-25	8.00168e-24
AT3G08710	4743.08	3.67664	0.260919	14.0911	4.30823e-45	1.22775e-43
AT3G13430	2201.12	3.67424	0.220206	16.6855	1.67118e-62	8.07407e-61
AT5G45350	135.343	3.6712	0.439864	8.34621	7.04866e-17	6.10754e-16
AT4G33880	7.8686	3.6708	1.22468	2.99736	0.00272329	0.00664049
AT1G35350	5377.3	3.66862	0.244558	15.001	7.23055e-51	2.47065e-49
AT4G26910	14131	3.66711	0.183858	19.9453	1.64523e-88	1.85596e-86
AT3G60010	5.9784	3.66437	1.57933	2.32021	0.0203294	0.0411952
AT5G16910	4804.87	3.65963	0.277904	13.1687	1.32878e-39	3.11417e-38
AT5G26690	82.9732	3.65957	0.780287	4.69003	2.73159e-06	1.0265e-05
AT3G51160	10773.6	3.65805	0.197561	18.5161	1.53185e-76	1.11816e-74
AT2G30720	5072.61	3.65763	0.1991	18.3708	2.25063e-75	1.56068e-73
AT3G13910	1912.86	3.65757	0.223641	16.3546	4.03155e-60	1.81051e-58
AT1G05857	13.6752	3.65476	1.52649	2.39423	0.0166553	0.0345306
AT3G47570	1232.66	3.65355	0.240479	15.1928	3.94634e-52	1.39704e-50
AT2G44490	34734	3.65334	0.23359	15.64	3.88881e-55	1.49815e-53
AT3G02140	374.157	3.65195	0.232685	15.6948	1.64036e-55	6.39252e-54
AT1G73080	7660.97	3.65139	0.198307	18.4128	1.03768e-75	7.39133e-74
AT5G03330	3812.47	3.64663	0.235989	15.4525	7.25285e-54	2.67606e-52
AT1G76980	1574.72	3.64586	0.471004	7.74061	9.89448e-15	7.52038e-14
AT5G27093	22.2489	3.64537	0.836213	4.35939	1.30428e-05	4.49837e-05
AT3G51540	29.3131	3.64274	0.914466	3.98346	6.79178e-05	0.000212005
AT1G33607	4.6544	3.64135	1.5942	2.28413	0.0223638	0.0448551
AT1G56520	3966.33	3.64066	0.273701	13.3016	2.26549e-40	5.43371e-39
AT2G20960	11067.3	3.63994	0.313806	11.5993	4.15328e-31	7.11125e-30
AT5G04170	8454.97	3.63905	0.282889	12.8639	7.18717e-38	1.58961e-36
AT5G18480	8929.9	3.63873	0.200298	18.1666	9.48759e-74	6.2834e-72
AT2G16720	147.783	3.63703	0.47298	7.6896	1.47596e-14	1.10895e-13
AT1G17420	4129.85	3.63642	0.26098	13.9337	3.95405e-44	1.08653e-42
AT1G63930	219.892	3.63454	0.653814	5.55899	2.71344e-08	1.25146e-07
AT5G62620	4043.07	3.63301	0.231845	15.67	2.4268e-55	9.39517e-54
AT1G66580	30532.6	3.63168	0.24482	14.8341	8.81948e-50	2.90821e-48
AT1G04490	221.117	3.62918	0.494614	7.3374	2.1778e-13	1.51776e-12
AT1G69270	162.158	3.6267	0.440678	8.22983	1.87483e-16	1.58036e-15
AT5G60800	2408.98	3.62557	0.277295	13.0748	4.58779e-39	1.0522e-37
AT3G02070	9.97737	3.62459	1.13369	3.19717	0.00138785	0.00356324
AT1G58410	134.732	3.62367	0.512678	7.06811	1.57055e-12	1.03058e-11
AT5G65610	97.6445	3.62272	0.49548	7.31154	2.64102e-13	1.83139e-12
AT1G20680	10.0378	3.62246	1.20594	3.00385	0.00266584	0.00651052
AT3G46520	52.6039	3.62217	0.745485	4.8588	1.18097e-06	4.61907e-06
AT1G68840	52.9434	3.62161	0.468998	7.72202	1.14501e-14	8.66922e-14
AT3G59660	12687.5	3.6169	0.29525	12.2503	1.6733e-34	3.30414e-33
AT3G11080	454.916	3.61659	0.514914	7.02368	2.16103e-12	1.40128e-11
AT1G21525	96.2012	3.61646	1.01724	3.55515	0.000377768	0.00106513
AT4G19370	1043.82	3.61609	0.454376	7.95835	1.74348e-15	1.3939e-14
AT5G57035	5585.15	3.61425	0.301354	11.9933	3.8502e-33	7.15901e-32
AT1G09575	646.201	3.6124	0.373258	9.67802	3.73895e-22	4.25862e-21
AT3G56780	27.3408	3.60858	0.620508	5.81552	6.04458e-09	2.95364e-08
AT2G25440	419.662	3.60466	1.11903	3.22124	0.00127638	0.00329428
AT3G26550	27.599	3.60348	0.85179	4.23048	2.33197e-05	7.77445e-05
AT5G42965	19.9352	3.60148	0.804104	4.47887	7.50394e-06	2.66808e-05
AT2G36580	20342.1	3.60022	0.200894	17.921	8.09136e-72	4.99398e-70
AT2G35290	103.11	3.59905	0.338035	10.647	1.801e-26	2.54264e-25
AT3G57700	9.72599	3.59763	0.948648	3.79238	0.000149212	0.000445631
AT3G15450	2455.62	3.59749	1.01642	3.53938	0.000401063	0.0011265
AT3G26680	2318.27	3.5971	0.309667	11.616	3.41699e-31	5.86761e-30
AT3G05360	6.59147	3.59231	1.3654	2.63095	0.00851466	0.0188643
AT1G50590	742.866	3.59175	0.30217	11.8865	1.39129e-32	2.52521e-31
AT1G80610	1706.9	3.59095	0.248533	14.4486	2.55734e-47	7.81015e-46
AT5G58170	7.65371	3.59049	1.50662	2.38314	0.0171655	0.0354667
AT2G41440	1575.06	3.58789	0.195693	18.3343	4.40444e-75	3.01871e-73
AT4G21380	2361.94	3.58754	0.311542	11.5154	1.10296e-30	1.85481e-29
AT5G20960	3550.12	3.58684	0.308597	11.6231	3.14674e-31	5.4233e-30
AT5G48570	3661.11	3.58486	0.280074	12.7997	1.64567e-37	3.58595e-36
AT2G19130	3266.75	3.5836	0.402935	8.89375	5.90825e-19	5.74191e-18
AT2G47060	7656.07	3.58166	0.191406	18.7124	3.92488e-78	3.07432e-76
AT3G54100	2849.55	3.57992	0.224298	15.9606	2.40598e-57	9.83118e-56
AT1G44350	1413.49	3.57876	0.330682	10.8224	2.6974e-27	3.91846e-26
AT2G20900	10980.3	3.57848	0.327988	10.9104	1.02821e-27	1.5218e-26
AT1G56510	12398.6	3.57835	0.252087	14.1949	9.85608e-46	2.84776e-44
AT5G19560	9.64532	3.57483	1.30032	2.7492	0.00597409	0.0136431
AT5G04020	4949.22	3.57361	0.212639	16.806	2.20661e-63	1.08612e-61
AT5G00825	11.3712	3.57161	0.993537	3.59484	0.000324586	0.000926485
AT5G54810	38993.4	3.57048	0.225759	15.8154	2.43474e-56	9.66396e-55
AT3G04620	297.088	3.5704	0.223381	15.9834	1.66673e-57	6.85801e-56
AT1G56145	1707.14	3.56982	0.272639	13.0936	3.58285e-39	8.24931e-38
AT3G25510	14.3711	3.56824	1.23633	2.88615	0.00389986	0.00922143
AT1G70520	4481	3.56739	0.153228	23.2816	6.8123e-120	1.76498e-117
AT1G27100	4271.48	3.56344	0.220577	16.1551	1.04607e-58	4.48423e-57
AT2G24165	80.2854	3.56197	0.548145	6.49822	8.12769e-11	4.65905e-10
AT4G02075	1152.83	3.56129	0.252734	14.091	4.31174e-45	1.22775e-43
AT4G23180	10533.8	3.56105	0.376761	9.45175	3.33227e-21	3.62217e-20
AT5G01720	1771.19	3.55967	0.163642	21.7528	6.49375e-105	1.15987e-102
AT1G29860	20.4933	3.55753	1.08053	3.29241	0.00099334	0.00261063
AT1G18210	13909.4	3.55693	0.200846	17.7097	3.52645e-70	2.10489e-68
AT4G30910	3371.69	3.55632	0.163825	21.7081	1.72031e-104	3.02684e-102
AT4G19970	137.276	3.55587	0.454052	7.83142	4.82395e-15	3.74866e-14
AT2G04430	1193.03	3.55405	0.263687	13.4783	2.09799e-41	5.29029e-40
AT1G12420	1938.73	3.55346	0.157509	22.5603	1.06364e-112	2.23906e-110
AT1G19270	3151.94	3.55235	0.21341	16.6457	3.25371e-62	1.56238e-60
[truncated: 2,885 more rows]

## Sheet: Col0_Ozone_down
GeneIDs	baseMean	log2FoldChange	lfcSE	stat	pvalue	padj		Genes downregulated by ozone in Col-0
AT1G29460	151.916	-10.3878	1.29048	-8.04961	8.30612e-16	9.75191e-15
AT2G22810	191.418	-9.47623	1.25907	-7.5264	5.21569e-14	5.32001e-13
AT5G02865	22.1307	-7.45677	1.39736	-5.33633	9.4847e-08	5.1076e-07
AT5G18050	41.0917	-6.82455	1.23239	-5.53767	3.06516e-08	1.74924e-07
AT3G45950	9.22674	-6.65722	1.41414	-4.70761	2.50641e-06	1.12796e-05
AT5G18030	218.217	-6.55043	1.09523	-5.98087	2.21944e-09	1.44056e-08
AT5G39860	160.714	-6.14023	0.715746	-8.57878	9.58806e-18	1.30358e-16
AT4G33370	4.17712	-6.10536	1.78887	-3.41297	0.000642594	0.00197348
AT1G23350	7.06551	-6.07499	1.68943	-3.59589	0.000323284	0.00104735
AT5G19810	9.22949	-5.93807	1.3999	-4.24179	2.21742e-05	8.71276e-05
AT1G29440	69.9545	-5.85529	0.904636	-6.47254	9.63722e-11	7.26805e-10
AT1G29450	192.586	-5.84964	0.533483	-10.965	5.62993e-28	1.55527e-26
AT5G24155	20.5383	-5.83917	1.17886	-4.95324	7.29893e-07	3.51791e-06
AT5G48010	3.47201	-5.80686	2.2318	-2.60188	0.00927154	0.0223481
AT2G33280	5.33012	-5.78524	1.6277	-3.55424	0.000379068	0.00121654
AT2G39370	6.54808	-5.75797	1.8932	-3.0414	0.00235483	0.00648932
AT2G27880	7.46643	-5.75495	1.60998	-3.57455	0.000350824	0.00113056
AT1G71740	7.75376	-5.72921	1.75035	-3.27317	0.00106348	0.00313822
AT5G03395	16.0159	-5.69628	1.45239	-3.922	8.7817e-05	0.000313223
AT4G06175-AT4G14096-AT4G14100	4.47988	-5.6855	1.77157	-3.2093	0.00133057	0.00384388
AT4G28840	4.79926	-5.6068	2.01509	-2.78241	0.00539563	0.0137418
AT4G25420	196.61	-5.60304	0.428641	-13.0716	4.78387e-39	2.30916e-37
AT1G61050	3.93169	-5.59422	1.83822	-3.04328	0.00234011	0.00645111
AT1G74675	7.42922	-5.58066	1.58673	-3.51708	0.000436322	0.00138334
AT1G09785	7.4954	-5.57725	1.66284	-3.35405	0.000796372	0.00240351
AT2G15318	2.58641	-5.52469	2.24806	-2.45753	0.0139896	0.0322315
AT4G33870	2.69673	-5.51613	2.40648	-2.2922	0.0218943	0.0480005
AT1G36675	3.75678	-5.5015	1.83354	-3.00048	0.00269557	0.00733151
AT3G03840	47.6729	-5.46808	0.887079	-6.16414	7.08679e-10	4.87044e-09
AT3G28958	4.66933	-5.46392	1.99048	-2.74502	0.00605065	0.0152463
AT2G16980	3.70315	-5.4569	1.86374	-2.92792	0.00341234	0.00907711
AT4G10160	6.15551	-5.43378	1.57987	-3.43939	0.000583021	0.00180528
AT5G18020	188.29	-5.40108	0.586882	-9.203	3.48078e-20	5.73146e-19
AT5G10250	173.814	-5.39029	0.573786	-9.39425	5.76285e-21	1.00859e-19
AT5G61650	4.68259	-5.36791	1.70284	-3.15232	0.00161977	0.00460498
AT4G07840	3.80252	-5.34967	2.15391	-2.48371	0.0130022	0.0302005
AT2G36815	4.82263	-5.34168	1.733	-3.08234	0.00205384	0.00571575
AT5G66660	3.7277	-5.32462	2.29231	-2.32282	0.0201888	0.0445954
AT3G08445	7.54661	-5.32227	1.45576	-3.65601	0.000256174	0.000844992
AT3G61120	4.65046	-5.31157	1.81001	-2.93455	0.00334036	0.00890262
AT5G55370	3.13848	-5.30763	2.30703	-2.30063	0.0214124	0.0470307
AT2G12380	3.31117	-5.28526	1.89842	-2.78403	0.00536882	0.0136766
AT3G21320	39.1824	-5.22631	1.45988	-3.57997	0.000343636	0.00110851
AT1G15580	48.4609	-5.21079	0.989201	-5.26767	1.38164e-07	7.31617e-07
AT2G18115	3.99393	-5.1733	1.93166	-2.67817	0.00740263	0.0182731
AT5G05840	282.655	-5.1433	0.625579	-8.22166	2.00707e-16	2.47097e-15
AT5G62730	228.502	-5.11375	0.467032	-10.9495	6.68324e-28	1.83948e-26
AT3G08620	7.85573	-5.08018	1.49318	-3.40226	0.000668305	0.00204687
AT3G49230	8.92974	-5.02483	1.69757	-2.96001	0.00307629	0.00825446
AT4G08090	9.41439	-5.00715	1.61533	-3.09976	0.00193675	0.00541598
AT3G02870	3.09551	-4.98605	1.79253	-2.78158	0.00540951	0.0137724
AT3G62610	29.8988	-4.98565	1.0531	-4.73428	2.1983e-06	9.96863e-06
AT3G01405-AT3G01425-AT3G04184	7.10999	-4.95986	1.56429	-3.17069	0.00152079	0.00434825
AT5G43840	8.31595	-4.95294	1.86804	-2.65141	0.00801565	0.0196166
AT5G20430	2.73114	-4.92825	2.16139	-2.28013	0.0225998	0.0493744
AT4G13290	6.61539	-4.86407	1.81572	-2.67886	0.00738733	0.0182373
AT3G45960	87.1558	-4.84538	1.34497	-3.60259	0.000315065	0.00102263
AT5G25475	3.92045	-4.8421	1.78098	-2.71878	0.00655233	0.0163732
AT1G29430	272.572	-4.80836	0.526447	-9.13362	6.62478e-20	1.07128e-18
AT1G28220	5.00334	-4.76946	1.83468	-2.59961	0.00933293	0.0224816
AT1G15990	2.95303	-4.70775	1.66276	-2.8313	0.00463597	0.0119625
AT4G38860	1182.66	-4.70382	0.303034	-15.5224	2.44692e-54	2.5072e-52
AT2G35840-AT2G35850	4.93393	-4.6972	1.64381	-2.8575	0.00426992	0.0110864
AT4G38140	3.52181	-4.66898	1.93207	-2.41658	0.0156672	0.0356199
AT4G18490	4.24692	-4.64532	1.65835	-2.80117	0.00509181	0.0130313
AT5G10990	32.0468	-4.56828	1.20545	-3.78968	0.000150844	0.000518262
AT5G18407	3.33648	-4.56494	1.99097	-2.29282	0.0218586	0.0479317
AT1G32510	5.93409	-4.56316	1.92507	-2.37039	0.0177691	0.0397373
AT1G02490	2.8812	-4.56302	1.92155	-2.37465	0.0175654	0.0393247
AT3G52160	4.917	-4.49102	1.63621	-2.74477	0.00605532	0.015253
AT3G21330	29.504	-4.46673	0.677159	-6.59628	4.21589e-11	3.28839e-10
AT4G14560	363.766	-4.45094	0.284892	-15.6232	5.05657e-55	5.35141e-53
AT1G15460	6.26979	-4.44824	1.87297	-2.37497	0.0175505	0.0392989
AT3G28170	9.98203	-4.44682	1.5097	-2.9455	0.00322435	0.00861993
AT3G51510-AT3G51520	27.1832	-4.41466	0.747792	-5.90359	3.55671e-09	2.25401e-08
AT4G25480	51.784	-4.41206	0.915305	-4.82032	1.4333e-06	6.63711e-06
AT2G33520	4.75267	-4.39822	1.62143	-2.71256	0.00667649	0.0166576
AT1G73120	4.19625	-4.39588	1.65356	-2.65843	0.00785053	0.019269
AT1G52615	4.39765	-4.38676	1.91711	-2.28821	0.0221252	0.0484456
AT5G00360	8.35485	-4.38338	1.5369	-2.85209	0.00434332	0.011255
AT2G08295	19.7868	-4.34122	1.18555	-3.66178	0.000250473	0.000827154
AT2G38220	12.9522	-4.33849	1.60632	-2.70089	0.00691545	0.0171967
AT4G33666	8.9633	-4.31552	1.23421	-3.49658	0.00047126	0.00148327
AT5G18010	9.44031	-4.29689	1.27506	-3.36996	0.000751795	0.00227966
AT4G10440	8.41439	-4.26512	1.29575	-3.29162	0.000996119	0.00295571
AT2G24290	4.02264	-4.25503	1.67263	-2.54391	0.0109618	0.0259379
AT5G16020	18.5652	-4.21388	1.59414	-2.64335	0.00820902	0.0200442
AT5G54585	625.448	-4.20991	0.437262	-9.62789	6.09708e-22	1.13964e-20
AT2G29370	45.2726	-4.18776	0.856728	-4.88809	1.01821e-06	4.81081e-06
AT1G43270	4.11605	-4.17755	1.72483	-2.42201	0.0154349	0.0351662
AT3G29638	9.2352	-4.135	1.43752	-2.87649	0.00402127	0.0105086
AT1G78440	90.792	-4.11471	0.580055	-7.09366	1.30612e-12	1.18529e-11
AT2G17690	14.8411	-4.10291	1.26772	-3.23645	0.00121028	0.00352894
AT5G66580	155.684	-4.06487	0.46119	-8.81387	1.20894e-18	1.75254e-17
AT5G50360	24.582	-4.04588	1.65995	-2.43736	0.0147951	0.0338969
AT2G42540	8.00785	-4.0431	1.5376	-2.62949	0.0085513	0.0207831
AT2G35637	6.67447	-3.93576	1.70712	-2.30549	0.0211392	0.0464944
AT5G65340	34.1616	-3.92515	0.536371	-7.31798	2.51736e-13	2.42921e-12
AT1G29510	181.944	-3.91954	0.556042	-7.04899	1.80218e-12	1.6153e-11
AT1G07187	7.24152	-3.91546	1.47442	-2.65558	0.00791714	0.0194156
AT4G29905	1688.56	-3.90481	0.435474	-8.96681	3.05233e-19	4.71271e-18
AT2G05995	43.7117	-3.86795	0.87496	-4.42071	9.83756e-06	4.06896e-05
AT2G18340	12.4596	-3.81553	1.64143	-2.32451	0.0200982	0.0444257
AT5G57550	6.47564	-3.81226	1.48821	-2.56163	0.0104181	0.0247805
AT5G59340	28.0688	-3.8113	1.23172	-3.09429	0.00197287	0.00550879
AT5G35495	23.5854	-3.79015	0.792722	-4.78118	1.74267e-06	7.99741e-06
AT5G20670	131.599	-3.76436	0.520185	-7.23657	4.60186e-13	4.33675e-12
AT1G78990	132.906	-3.76189	0.754569	-4.98548	6.18067e-07	3.00982e-06
AT2G27420	629.541	-3.75347	0.887824	-4.22771	2.36077e-05	9.24538e-05
AT1G52830	28.6751	-3.7478	1.13523	-3.30137	0.00096215	0.00286472
AT5G02170	19.5402	-3.72418	1.06447	-3.49862	0.000467671	0.00147423
AT1G23205	595.878	-3.72217	0.456281	-8.15763	3.41664e-16	4.12743e-15
AT1G58520	84.3766	-3.71017	0.691329	-5.36672	8.01824e-08	4.38069e-07
AT3G28420	82.9306	-3.70864	0.411186	-9.01939	1.89132e-19	2.96482e-18
AT5G38230	34.9114	-3.69865	0.666809	-5.54679	2.90955e-08	1.66253e-07
AT3G24750	16.3882	-3.69854	1.3393	-2.76155	0.00575282	0.0145659
AT3G08595	5.94755	-3.69012	1.59995	-2.30641	0.021088	0.0463862
AT4G19170	325.183	-3.67609	0.465071	-7.90438	2.69276e-15	3.03198e-14
AT5G56700	41.3286	-3.67606	0.856337	-4.29276	1.76462e-05	7.04037e-05
AT1G78230	1222.62	-3.66929	0.299535	-12.2499	1.68108e-34	6.51114e-33
AT5G35935	85.0631	-3.66372	1.24453	-2.94384	0.00324163	0.00866203
AT1G61575	15.1198	-3.6558	1.04511	-3.498	0.000468753	0.00147702
AT5G42120	9.68705	-3.64791	1.5522	-2.35015	0.0187657	0.0417588
AT2G40610	1970.31	-3.64014	0.7289	-4.99402	5.91368e-07	2.88604e-06
AT4G26795	5.51223	-3.60703	1.36581	-2.64095	0.00826736	0.0201713
AT5G18080	192.721	-3.59784	0.371914	-9.67386	3.89424e-22	7.32754e-21
AT1G06980	167.916	-3.57816	0.383266	-9.33597	1.00066e-20	1.71666e-19
AT4G38840	1543.2	-3.56796	0.296983	-12.014	2.99896e-33	1.08861e-31
AT4G11950	15.5191	-3.56045	1.23769	-2.87669	0.00401868	0.0105031
AT3G09162	4.82634	-3.55692	1.42122	-2.50273	0.012324	0.0287824
AT3G48526	5.36916	-3.54894	1.37342	-2.58402	0.0097656	0.023374
AT4G33790	31.3946	-3.53244	1.25803	-2.8079	0.00498651	0.0127821
AT3G59250	52.4504	-3.5261	0.776915	-4.5386	5.66294e-06	2.4329e-05
AT5G28280	5.74458	-3.52139	1.40636	-2.50391	0.012283	0.0286985
AT2G30300	40.5108	-3.51868	0.891412	-3.94731	7.90331e-05	0.000283779
AT5G49740	5274.97	-3.51246	0.308199	-11.3967	4.34261e-30	1.34466e-28
AT1G45616	96.731	-3.50587	0.614694	-5.70344	1.17411e-08	7.03716e-08
AT3G21670	4581.14	-3.50518	0.270868	-12.9405	2.65793e-38	1.24305e-36
AT3G58070	364.2	-3.48292	0.318804	-10.925	8.7573e-28	2.38414e-26
AT1G64780	2708.43	-3.47557	0.340315	-10.2128	1.73803e-24	3.8676e-23
AT3G03820	188.56	-3.45741	0.581658	-5.94406	2.78055e-09	1.78319e-08
AT1G56600	1181.98	-3.45538	0.803246	-4.30177	1.69438e-05	6.77691e-05
AT5G15500	651.071	-3.44171	0.575703	-5.97827	2.25514e-09	1.46121e-08
AT4G04840	958.085	-3.42727	0.324985	-10.5459	5.30401e-26	1.28562e-24
AT3G03830	18.3592	-3.42147	1.07507	-3.18256	0.00145979	0.00418873
AT1G63570	13.6634	-3.41268	0.942608	-3.62046	0.000294078	0.000959212
AT5G35510	12.5028	-3.39687	1.39825	-2.42938	0.0151247	0.0345468
AT1G68460	11.6334	-3.37458	0.936127	-3.60483	0.000312355	0.00101442
AT4G38850	103.677	-3.37147	0.494767	-6.81426	9.47486e-12	7.87836e-11
AT5G45850	51.4382	-3.36726	0.668802	-5.03477	4.7842e-07	2.35522e-06
AT1G34060	1256.68	-3.35875	1.08482	-3.09614	0.00196059	0.00547654
AT5G24880	12.0226	-3.35822	0.920376	-3.64875	0.00026352	0.000867193
AT5G62140	8.71248	-3.35448	1.06556	-3.14808	0.00164345	0.004667
AT1G22370	325.246	-3.35387	0.271845	-12.3374	5.69423e-35	2.26383e-33
AT5G49730	6681.65	-3.34581	0.353569	-9.46295	2.99365e-21	5.36857e-20
AT1G74480	8.52995	-3.34235	1.39967	-2.38796	0.0169423	0.0380924
AT4G25780	89.623	-3.34219	0.680352	-4.91245	8.99457e-07	4.28206e-06
AT1G51090	130.974	-3.33686	0.475293	-7.02063	2.20864e-12	1.96787e-11
AT2G29090	150.49	-3.32946	0.324482	-10.2609	1.05764e-24	2.37228e-23
AT5G25240	66.3456	-3.32578	0.576208	-5.77184	7.84107e-09	4.80716e-08
AT3G48240	136.733	-3.32509	0.400344	-8.30558	9.93333e-17	1.25233e-15
AT3G07675	20.9095	-3.32323	0.887947	-3.7426	0.000182129	0.000617375
AT1G64640	4.88042	-3.30335	1.40041	-2.35884	0.018332	0.0408988
AT5G50800	495.961	-3.27521	1.00355	-3.26363	0.00109994	0.0032343
AT5G25120	517.8	-3.26531	0.33312	-9.80221	1.10147e-22	2.1742e-21
AT5G05345	8.89335	-3.26403	0.936541	-3.4852	0.000491769	0.00154264
AT5G08030	114.899	-3.24008	0.63527	-5.10032	3.39085e-07	1.69935e-06
AT4G14100	10.8651	-3.23058	1.33052	-2.42806	0.01518	0.034652
AT3G56080	1483.45	-3.2201	0.270785	-11.8917	1.30674e-32	4.60978e-31
AT5G64770	2974.3	-3.2165	0.143057	-22.484	5.95356e-112	6.71026e-109
AT4G12320	3052.58	-3.19675	0.470809	-6.78991	1.12202e-11	9.26126e-11
AT1G43675	64.3112	-3.19382	0.665871	-4.79646	1.61495e-06	7.44158e-06
AT1G09350	341.31	-3.19365	0.421742	-7.57253	3.66022e-14	3.77096e-13
AT4G01080	1790.79	-3.17911	0.301211	-10.5544	4.84633e-26	1.17722e-24
AT5G15310	654.219	-3.16776	0.186905	-16.9485	1.97348e-64	3.06801e-62
AT1G04240	1213.62	-3.16592	0.147252	-21.5	1.55802e-102	1.06427e-99
AT4G37770	32.3165	-3.16523	0.894158	-3.5399	0.000400275	0.0012775
AT4G34760	514.596	-3.16356	0.365966	-8.64442	5.40794e-18	7.51578e-17
AT5G18000	12.7343	-3.14856	0.976043	-3.22584	0.00125602	0.00365191
AT3G50840	536.468	-3.14128	0.47951	-6.55101	5.71506e-11	4.40591e-10
AT4G17098	7.19413	-3.11908	1.3278	-2.34905	0.0188215	0.0418622
AT1G26790	35.2154	-3.10203	0.592982	-5.23124	1.68379e-07	8.80039e-07
AT5G62130	4298.5	-3.10074	0.195053	-15.8969	6.66149e-57	7.70068e-55
AT3G21760	12.1747	-3.09806	0.820618	-3.77528	0.000159828	0.000547214
AT1G70270	78.4021	-3.09758	0.766709	-4.04011	5.34271e-05	0.000197468
AT3G48290	112.023	-3.09601	0.586439	-5.27933	1.29658e-07	6.88352e-07
AT1G07450	178.395	-3.09141	0.32336	-9.56025	1.17467e-21	2.15807e-20
AT5G52900	454.847	-3.08129	0.494612	-6.22972	4.67258e-10	3.27516e-09
AT1G22600	29.5082	-3.07888	0.778371	-3.95555	7.63602e-05	0.000275141
AT1G26945	553.236	-3.07588	0.41563	-7.40051	1.35662e-13	1.33833e-12
AT5G06520	19.2562	-3.07091	0.984468	-3.11936	0.00181242	0.00509295
AT3G45940	42.0794	-3.06268	0.885848	-3.45734	0.000545532	0.00169783
AT3G28070	1617.85	-3.05802	0.25779	-11.8625	1.85445e-32	6.45108e-31
AT5G45820	1218.16	-3.04949	0.377034	-8.08812	6.05906e-16	7.19618e-15
AT1G56650	1051.43	-3.049	0.78242	-3.89688	9.74379e-05	0.000344811
AT5G11590	220.828	-3.04479	0.376197	-8.09361	5.79224e-16	6.88653e-15
AT3G16690	49.9451	-3.04445	0.62057	-4.9059	9.30011e-07	4.42005e-06
AT5G01015	19.7285	-3.03676	0.882237	-3.44212	0.000577184	0.00178819
AT1G23340	188.013	-3.03443	0.322289	-9.41524	4.71986e-21	8.35126e-20
AT5G51850	451.925	-3.03313	0.385708	-7.8638	3.72652e-15	4.14626e-14
AT2G42380	533.933	-3.02616	0.38578	-7.84426	4.35518e-15	4.82667e-14
AT2G46570	30.3567	-3.02441	0.537659	-5.62514	1.85357e-08	1.08556e-07
AT4G10150	71.3608	-3.02435	0.514119	-5.88258	4.03908e-09	2.54968e-08
AT1G73870	596.863	-2.99905	0.40939	-7.32564	2.3776e-13	2.30124e-12
AT5G47370	725.944	-2.99066	0.259359	-11.531	9.21171e-31	2.94958e-29
AT1G57590	716.052	-2.99002	0.372609	-8.02455	1.01899e-15	1.19078e-14
AT3G30460	54.3572	-2.97801	0.429746	-6.9297	4.21729e-12	3.64603e-11
AT4G13577	122.44	-2.97317	0.804417	-3.69606	0.00021897	0.000731045
AT2G00440	18.6652	-2.97302	1.02082	-2.91237	0.00358696	0.00948583
AT1G54355	6.779	-2.97119	1.26769	-2.34379	0.019089	0.0423695
AT2G29290-AT2G29300	32.1693	-2.96935	0.55424	-5.35752	8.4374e-08	4.58635e-07
AT5G46665	8.7743	-2.9678	1.15556	-2.56828	0.0102203	0.0243589
AT3G15310	462.474	-2.95613	0.225838	-13.0896	3.77723e-39	1.82718e-37
AT1G07330	18.1776	-2.95469	1.03401	-2.85751	0.00426981	0.0110864
AT1G01520	436.349	-2.95294	0.460435	-6.41337	1.42338e-10	1.05373e-09
AT2G26710	357.225	-2.94336	0.364628	-8.07224	6.90219e-16	8.1503e-15
AT2G15020	113.47	-2.94102	0.583767	-5.038	4.7042e-07	2.31887e-06
AT5G65730	3216.45	-2.93298	0.238195	-12.3133	7.67733e-35	3.01502e-33
AT1G30840	103.303	-2.93265	0.547395	-5.35746	8.43997e-08	4.58664e-07
AT3G26280	1175.03	-2.932	0.382661	-7.66213	1.82871e-14	1.93352e-13
AT5G25390	61.3286	-2.92698	0.701581	-4.17197	3.01973e-05	0.00011642
AT2G04790	388.778	-2.90967	0.21276	-13.6758	1.41616e-42	8.18538e-41
AT5G02760	198.096	-2.9049	0.462841	-6.27624	3.46856e-10	2.46729e-09
AT5G17030	9.5713	-2.90183	1.07528	-2.69866	0.00696189	0.0173007
AT2G44230	757.621	-2.90133	0.275043	-10.5486	5.15431e-26	1.25068e-24
AT3G12915	60.3718	-2.89983	0.646058	-4.48851	7.17247e-06	3.02945e-05
AT1G07993	12.2333	-2.8959	1.00914	-2.86967	0.00410899	0.0107118
AT1G11070	90.2256	-2.88962	0.708534	-4.07831	4.5364e-05	0.000170036
AT1G25440	13351.8	-2.87518	0.245736	-11.7003	1.27002e-31	4.21632e-30
AT1G76110	1435.73	-2.85794	0.228293	-12.5187	5.89839e-36	2.45317e-34
AT5G42100	38.0576	-2.85703	0.805008	-3.54907	0.00038659	0.00123856
AT1G31173	104.071	-2.85257	0.511429	-5.57763	2.43811e-08	1.40598e-07
AT1G62510	69.2248	-2.83634	0.935657	-3.03139	0.00243427	0.00669431
AT4G17770	2573.35	-2.83504	0.417591	-6.78905	1.12877e-11	9.3068e-11
AT5G67370	19.3143	-2.83424	0.794277	-3.56833	0.000359265	0.00115611
AT4G03823	15.9343	-2.82738	0.914535	-3.09161	0.00199078	0.00555466
AT4G13800	482.456	-2.82029	0.240268	-11.7381	8.12918e-32	2.74323e-30
AT5G66590	376.365	-2.8013	0.352899	-7.93796	2.05526e-15	2.33164e-14
AT1G67900	3213.56	-2.79055	0.20234	-13.7914	2.87268e-43	1.71312e-41
AT4G26530	11424.6	-2.78651	0.465011	-5.99235	2.06827e-09	1.34845e-08
AT2G47050	15.9437	-2.78323	1.1901	-2.33866	0.0193528	0.0428874
AT2G45560	988.15	-2.77508	0.252126	-11.0067	3.5475e-28	9.90926e-27
AT3G21870	353.053	-2.77128	0.29032	-9.54561	1.3531e-21	2.4778e-20
AT1G51140	2151.15	-2.76035	0.257294	-10.7284	7.489e-27	1.9162e-25
AT4G20230	53.4803	-2.74309	0.455328	-6.02443	1.69711e-09	1.11697e-08
AT3G15570	744.774	-2.74198	0.32278	-8.49488	1.98145e-17	2.63205e-16
AT1G29500	157.789	-2.73504	0.387778	-7.05309	1.74989e-12	1.57093e-11
AT3G11110	9.40408	-2.73376	0.836297	-3.26889	0.00107971	0.00318114
AT1G09765	4.66065	-2.72925	1.19603	-2.28193	0.0224934	0.04918
AT4G02850	48.4601	-2.72709	0.500183	-5.45219	4.97523e-08	2.78085e-07
AT1G07280	4125.97	-2.72322	0.260875	-10.4388	1.64957e-25	3.87745e-24
AT1G64625	102.053	-2.72099	0.401844	-6.77126	1.27665e-11	1.04648e-10
AT2G21210	1265.72	-2.71992	0.522262	-5.20796	1.90931e-07	9.90787e-07
AT5G10570	54.4219	-2.71853	0.520213	-5.22581	1.73391e-07	9.0511e-07
AT2G20750	915.925	-2.71256	0.248836	-10.901	1.13997e-27	3.0665e-26
AT1G72030	2209.95	-2.70999	0.25283	-10.7187	8.31989e-27	2.12638e-25
AT4G01930	14.9221	-2.70672	1.08577	-2.49289	0.0126707	0.0295125
AT4G22560	224.985	-2.70327	0.2311	-11.6974	1.31376e-31	4.34872e-30
AT1G78070	3579.91	-2.70159	0.303582	-8.89905	5.63285e-19	8.45378e-18
AT5G47610	413.903	-2.6969	0.399559	-6.74971	1.48141e-11	1.20251e-10
AT3G25670	150.375	-2.68974	0.312285	-8.61309	7.11184e-18	9.82925e-17
AT5G03120	196.631	-2.6853	0.416209	-6.45182	1.10513e-10	8.28183e-10
AT4G02630	902.528	-2.68009	0.197953	-13.539	9.20108e-42	5.14667e-40
AT4G23990	1117.28	-2.67608	0.394215	-6.78836	1.13413e-11	9.34757e-11
AT3G59580	187.094	-2.67491	0.462068	-5.789	7.08085e-09	4.35873e-08
AT2G23673	47.5019	-2.66037	0.54624	-4.87033	1.11413e-06	5.22897e-06
AT3G21755	73.5062	-2.64799	0.485786	-5.45094	5.01033e-08	2.79977e-07
AT1G60190	703.516	-2.64514	0.487593	-5.42489	5.7989e-08	3.2165e-07
AT2G12430	11.3781	-2.63543	0.970096	-2.71667	0.00659419	0.0164668
AT4G18220	249.296	-2.63538	0.268837	-9.80287	1.09431e-22	2.16195e-21
AT4G24700	487.189	-2.6308	0.297235	-8.85093	8.67958e-19	1.27879e-17
AT1G20070	78.4913	-2.6289	0.624283	-4.21106	2.5417e-05	9.91607e-05
AT3G21660	71.8361	-2.61474	0.593165	-4.40811	1.04275e-05	4.29797e-05
AT3G03850	62.569	-2.61245	0.794469	-3.28829	0.00100797	0.00298694
AT2G32540	1872.19	-2.61157	0.281936	-9.263	1.98773e-20	3.33886e-19
AT2G23430	622.219	-2.60976	0.242	-10.7841	4.09027e-27	1.06347e-25
AT2G09955	17.4171	-2.60403	0.94477	-2.75626	0.00584667	0.014777
AT4G34550	163.246	-2.603	0.404203	-6.43982	1.19614e-10	8.92535e-10
AT5G41400	657.109	-2.60106	0.274623	-9.47137	2.76186e-21	4.9687e-20
AT4G03070	333.125	-2.60074	0.320592	-8.11229	4.96747e-16	5.92783e-15
AT5G16030	3685.28	-2.59913	0.275139	-9.44661	3.49978e-21	6.24639e-20
AT1G74670	1363.66	-2.5982	0.841874	-3.08622	0.00202722	0.00564865
AT3G47430	1675.62	-2.59758	0.26729	-9.71823	2.52123e-22	4.82867e-21
AT4G32280	93.3902	-2.59058	0.529568	-4.89188	9.98779e-07	4.72993e-06
AT4G36540	1368.58	-2.5848	0.396133	-6.52508	6.79631e-11	5.21274e-10
AT4G10770	3038.71	-2.58389	0.215601	-11.9846	4.27861e-33	1.54565e-31
AT2G21320	1305.64	-2.58333	0.25413	-10.1654	2.82982e-24	6.19318e-23
AT3G02380	2112.78	-2.57968	0.214292	-12.0381	2.23926e-33	8.2077e-32
AT5G28030	872.056	-2.57783	0.345051	-7.47086	7.96727e-14	8.02853e-13
AT3G53420	56440.3	-2.57692	0.232141	-11.1007	1.24487e-28	3.58388e-27
AT3G10150	101.593	-2.57643	0.491639	-5.24049	1.60151e-07	8.39371e-07
AT5G18404	17.0992	-2.57588	0.98043	-2.6273	0.00860652	0.0209016
AT5G66740	407.303	-2.57411	0.515188	-4.99645	5.83958e-07	2.85173e-06
AT5G25140	455.348	-2.56998	0.33845	-7.59337	3.11698e-14	3.23048e-13
AT5G09930	179.655	-2.56238	0.492388	-5.20398	1.95069e-07	1.01109e-06
AT1G06190	7.41545	-2.56233	1.11375	-2.30062	0.021413	0.0470307
AT3G10525	148.745	-2.5601	0.313547	-8.16496	3.21537e-16	3.89055e-15
AT4G38690	723.349	-2.55663	0.220342	-11.603	3.97876e-31	1.29049e-29
AT5G20110	223.17	-2.55314	0.406684	-6.27796	3.43043e-10	2.44557e-09
AT2G40130	1445.28	-2.54802	0.415415	-6.13368	8.58704e-10	5.838e-09
AT1G18990	23.2111	-2.54295	0.960871	-2.64651	0.0081327	0.0198793
AT4G12980	3711.47	-2.54283	0.158924	-16.0003	1.27187e-57	1.53318e-55
AT5G45950	2040.3	-2.53477	0.168277	-15.0631	2.83048e-51	2.53193e-49
AT2G03310	424.309	-2.53071	0.313214	-8.07981	6.48699e-16	7.6761e-15
AT2G35640	10.0568	-2.52773	1.07634	-2.34845	0.0188516	0.041921
AT3G28080	1301.66	-2.52707	0.226858	-11.1394	8.06513e-29	2.33381e-27
AT5G43870	1066.05	-2.52455	0.157177	-16.0618	4.72766e-58	5.88789e-56
AT5G13730	998.814	-2.52374	0.267042	-9.45072	3.36501e-21	6.01539e-20
AT3G17640	394.128	-2.52304	0.334814	-7.53566	4.85854e-14	4.9602e-13
AT4G09890	934.131	-2.51311	0.255147	-9.84964	6.87896e-23	1.37348e-21
AT2G32530	893.369	-2.50585	0.362411	-6.91439	4.69875e-12	4.04272e-11
AT1G05690	298.511	-2.49834	0.242419	-10.3059	6.62919e-25	1.51097e-23
AT4G14550	247.005	-2.4939	0.402827	-6.191	5.97846e-10	4.15305e-09
AT3G28270	5342.36	-2.49266	0.392687	-6.34771	2.18546e-10	1.59278e-09
AT4G27360	52.8329	-2.49221	0.62876	-3.9637	7.37985e-05	0.000266811
AT5G25130	553.972	-2.4892	0.415385	-5.99252	2.06613e-09	1.34765e-08
AT2G40475	782.298	-2.48685	0.216372	-11.4934	1.42399e-30	4.51472e-29
AT5G56860	1502.9	-2.48547	0.259434	-9.58035	9.67144e-22	1.78553e-20
AT2G34620	3645.59	-2.47418	0.356759	-6.93517	4.05731e-12	3.51094e-11
AT1G29660	6132.73	-2.47255	0.254995	-9.69644	3.12213e-22	5.9142e-21
AT5G61350	76.8969	-2.46723	0.5771	-4.27522	1.9095e-05	7.57015e-05
AT5G18060	89.2241	-2.46681	0.437724	-5.63553	1.74521e-08	1.0253e-07
AT1G76530	199.049	-2.46112	0.75125	-3.27604	0.00105275	0.00310943
AT2G37170	4588.05	-2.459	0.234324	-10.494	9.20482e-26	2.18202e-24
AT5G44190	5591.92	-2.45861	0.172314	-14.2682	3.45163e-46	2.38671e-44
AT1G55960	5440.63	-2.45604	0.279385	-8.79086	1.48416e-18	2.14324e-17
AT5G47640	1167.31	-2.45517	0.337871	-7.26659	3.68663e-13	3.49781e-12
AT1G15260	849	-2.45331	0.194573	-12.6087	1.89187e-36	8.03134e-35
AT2G00600	13.5542	-2.44819	0.746236	-3.28072	0.00103542	0.00306183
AT4G06430	26.2254	-2.43814	0.681314	-3.57858	0.000345469	0.00111394
AT5G42750	14.2123	-2.42775	0.692408	-3.50623	0.000454494	0.00143691
AT3G23880	154.698	-2.42195	0.35975	-6.7323	1.67001e-11	1.35027e-10
AT5G62280	53.5915	-2.42164	0.594553	-4.07304	4.64041e-05	0.000173646
AT2G28550	4275.97	-2.42097	0.193048	-12.5408	4.4652e-36	1.8709e-34
AT5G40380	510.377	-2.41775	0.333714	-7.24497	4.32544e-13	4.08822e-12
AT1G70940	2498.89	-2.41745	0.127279	-18.9933	1.93894e-80	6.07049e-78
AT2G23130	791.187	-2.41698	0.387477	-6.23772	4.43982e-10	3.12293e-09
AT1G20650	2194.74	-2.41471	0.203669	-11.8561	2.0016e-32	6.94156e-31
AT1G50280	179.647	-2.41438	0.404962	-5.96198	2.49202e-09	1.60776e-08
AT3G26960	879.317	-2.41399	0.226313	-10.6666	1.45904e-26	3.67071e-25
AT1G68570	2564.14	-2.41166	0.266333	-9.05505	1.36509e-19	2.16856e-18
AT5G01520	534.292	-2.4115	0.300807	-8.01677	1.08566e-15	1.26476e-14
AT1G54040	55.9425	-2.40846	0.402064	-5.99023	2.0954e-09	1.36516e-08
AT2G18120	98.647	-2.40562	0.562666	-4.27539	1.90803e-05	7.56568e-05
AT3G52740	541.586	-2.4014	0.220204	-10.9054	1.0867e-27	2.9302e-26
AT1G72720	24.271	-2.40125	0.716074	-3.35336	0.000798378	0.00240924
AT3G25717	743.894	-2.40025	0.378828	-6.33599	2.35816e-10	1.7098e-09
AT3G63520	35.4967	-2.40014	0.490027	-4.89798	9.68287e-07	4.59325e-06
AT1G05257-AT1G16720-AT1G16740	15.7437	-2.40008	0.764077	-3.14115	0.00168286	0.0047645
AT2G42240-AT2G42247	8.52188	-2.40003	0.954211	-2.5152	0.0118965	0.0279054
AT1G18265	77.7797	-2.397	0.865594	-2.7692	0.00561942	0.0142569
AT4G12310	1343.28	-2.38894	0.234099	-10.2048	1.88626e-24	4.1752e-23
AT4G37925	3658.42	-2.38875	0.192998	-12.3771	3.47754e-35	1.40234e-33
AT1G66130	1396.51	-2.38708	0.129687	-18.4065	1.16596e-75	2.92034e-73
AT4G04760	78.9968	-2.38701	0.563045	-4.23947	2.24052e-05	8.802e-05
AT1G68520	4781.4	-2.38597	0.360513	-6.61826	3.63459e-11	2.85773e-10
AT3G52180	38.04	-2.38139	0.639862	-3.72172	0.00019787	0.000666923
AT1G65890	81.7897	-2.36563	0.485702	-4.87053	1.11297e-06	5.22571e-06
AT4G10120	7933.54	-2.36362	0.243132	-9.72158	2.43963e-22	4.68434e-21
AT1G18810	570.516	-2.36278	0.303933	-7.77404	7.60216e-15	8.29066e-14
AT5G62100	231.97	-2.36209	0.241777	-9.76971	1.51892e-22	2.95933e-21
AT1G26761	1298.93	-2.35918	0.295667	-7.97919	1.47302e-15	1.69153e-14
AT1G31240	35.3998	-2.35729	0.503729	-4.67968	2.87327e-06	1.28434e-05
AT1G50290	322.645	-2.35438	0.345025	-6.82378	8.86732e-12	7.39775e-11
AT2G18470	57.7838	-2.35269	0.612987	-3.83808	0.000124	0.000431361
AT5G01790	639.353	-2.35158	0.263965	-8.90867	5.16464e-19	7.78217e-18
AT4G14620	519.334	-2.35117	0.222955	-10.5455	5.32992e-26	1.28913e-24
AT3G13980	539.316	-2.33929	0.33611	-6.95988	3.40561e-12	2.97556e-11
AT2G18735	181.523	-2.33803	0.336712	-6.94372	3.81913e-12	3.31374e-11
AT3G06770	984.229	-2.33636	0.232742	-10.0384	1.03318e-23	2.17459e-22
AT5G12900	539.497	-2.33211	0.29237	-7.97655	1.50478e-15	1.72625e-14
AT1G78995	652.34	-2.32999	0.284435	-8.19165	2.57668e-16	3.14646e-15
AT2G10940	34288.3	-2.3296	0.287897	-8.09177	5.88035e-16	6.9876e-15
AT1G79529	14.0793	-2.32142	0.79929	-2.90435	0.00368011	0.00971052
AT4G17810	421.364	-2.32007	0.452821	-5.12358	2.99781e-07	1.51212e-06
AT2G32290	484.941	-2.31957	0.301883	-7.68368	1.54578e-14	1.64518e-13
AT2G01918	259.601	-2.31559	0.542894	-4.26526	1.99666e-05	7.90042e-05
AT4G37470	850.816	-2.31355	0.298458	-7.75168	9.06821e-15	9.80411e-14
AT1G47580	493.155	-2.30746	0.263514	-8.75651	2.01398e-18	2.86813e-17
AT3G61970	307.8	-2.30521	0.270776	-8.51335	1.68978e-17	2.26059e-16
AT1G01250	199.802	-2.30052	0.42291	-5.43974	5.33594e-08	2.97215e-07
AT2G41940	1294.98	-2.29404	0.147402	-15.5632	1.29502e-54	1.34527e-52
AT3G01660	406.056	-2.29372	0.165177	-13.8864	7.65703e-44	4.71598e-42
AT1G12010	128.403	-2.28347	0.398463	-5.73069	1.00021e-08	6.05279e-08
AT2G34510	144.536	-2.28126	0.406025	-5.61851	1.92607e-08	1.12539e-07
AT2G18480	165.747	-2.27797	0.296627	-7.67957	1.59623e-14	1.69567e-13
AT4G33280	21.9944	-2.27592	0.888977	-2.56016	0.0104624	0.0248753
AT4G24010	238.903	-2.2754	0.36553	-6.22492	4.81802e-10	3.37396e-09
AT4G32990	45.204	-2.27536	0.583348	-3.90051	9.59897e-05	0.000340006
AT5G07700	166.345	-2.2717	0.374158	-6.0715	1.26722e-09	8.45887e-09
AT1G72510	1669.64	-2.27105	0.223462	-10.163	2.89981e-24	6.3402e-23
AT1G44446	15446.9	-2.26819	0.248024	-9.14504	5.9609e-20	9.68088e-19
AT5G17040	44.5896	-2.26586	0.49217	-4.60381	4.14833e-06	1.81717e-05
AT2G17470	131.092	-2.26084	0.464934	-4.86271	1.15787e-06	5.4286e-06
AT5G23920	2210.41	-2.25954	0.16799	-13.4504	3.06057e-41	1.66244e-39
AT5G01300	50.3474	-2.25874	0.625349	-3.61197	0.000303879	0.000989174
AT2G12190	62.0172	-2.2554	0.493337	-4.57173	4.83722e-06	2.09936e-05
AT1G14280	1626.26	-2.24727	0.203787	-11.0275	2.81467e-28	7.90141e-27
AT4G01060	142.648	-2.24691	0.395851	-5.67615	1.37763e-08	8.17656e-08
AT2G05160	264.327	-2.24641	0.557033	-4.03282	5.51123e-05	0.000203329
AT1G60590	2294.19	-2.24322	0.274011	-8.18662	2.68676e-16	3.27201e-15
AT2G47460	45.222	-2.24155	0.423921	-5.28767	1.23887e-07	6.59422e-07
AT5G37300	249.562	-2.24015	0.387821	-5.77624	7.63895e-09	4.68819e-08
AT2G29320	1409.19	-2.23987	0.224722	-9.96729	2.11936e-23	4.39106e-22
AT4G09350	1344.6	-2.23545	0.213511	-10.47	1.1869e-25	2.80451e-24
AT3G44990	2895.22	-2.23161	0.40944	-5.4504	5.02574e-08	2.80769e-07
AT4G24860	75.5481	-2.23128	0.619291	-3.60295	0.000314623	0.00102135
AT5G40630	47.6048	-2.23017	0.550101	-4.0541	5.03268e-05	0.000187021
AT3G44805	30.6518	-2.22936	0.917016	-2.4311	0.0150531	0.0344076
AT1G54820	1606.42	-2.22518	0.150227	-14.8122	1.22243e-49	1.00938e-47
AT5G55740	819.296	-2.22437	0.32306	-6.88532	5.76574e-12	4.91385e-11
AT3G14395	62.492	-2.2229	0.656224	-3.38741	0.000705552	0.00215276
AT2G45830	114.984	-2.22209	0.400021	-5.55493	2.77721e-08	1.59136e-07
AT5G13770	4286.61	-2.22075	0.225252	-9.85895	6.27007e-23	1.25859e-21
AT1G80130	2295.55	-2.21857	0.854143	-2.59742	0.00939277	0.0226113
AT5G41900	650.544	-2.21795	0.286525	-7.74085	9.87512e-15	1.06408e-13
AT1G43605	28.4443	-2.21739	0.691026	-3.20884	0.00133274	0.00384964
AT5G46690	690.474	-2.21053	0.180063	-12.2764	1.21252e-34	4.72882e-33
AT1G78450	341.473	-2.20897	0.294772	-7.49383	6.68916e-14	6.78609e-13
AT5G58770	2355.3	-2.20676	0.264781	-8.33426	7.79841e-17	9.89818e-16
AT5G60890	1186.01	-2.20518	0.227141	-9.70842	2.77613e-22	5.28989e-21
AT5G44490	148.221	-2.20345	0.363158	-6.06746	1.29947e-09	8.65879e-09
AT2G38210	246.351	-2.2017	0.289355	-7.60897	2.7629e-14	2.8794e-13
AT4G21445	759.48	-2.19876	0.268652	-8.1844	2.73674e-16	3.32928e-15
AT2G01505	236.065	-2.19449	0.338644	-6.48024	9.15771e-11	6.92264e-10
AT2G43010	3413.95	-2.19263	0.184513	-11.8833	1.44532e-32	5.09067e-31
AT3G46900	68.5882	-2.18915	0.404853	-5.40727	6.39926e-08	3.53213e-07
AT3G50560	186.309	-2.18815	0.439839	-4.97488	6.52881e-07	3.16841e-06
AT2G30424	167.095	-2.18798	0.264634	-8.26794	1.36288e-16	1.69923e-15
AT5G48490	834.242	-2.18579	0.344708	-6.341	2.2828e-10	1.65832e-09
AT5G40790	31.819	-2.18529	0.821785	-2.6592	0.00783268	0.0192294
AT2G32100	311.812	-2.18336	0.406185	-5.37529	7.64598e-08	4.18542e-07
AT5G57670	36.9377	-2.18302	0.560328	-3.89596	9.78094e-05	0.000346071
AT1G75460	5775.63	-2.17975	0.371221	-5.87182	4.31024e-09	2.71098e-08
AT1G47370	50.4585	-2.17958	0.588278	-3.70502	0.000211376	0.000708104
AT1G29530	1208.48	-2.17869	0.229263	-9.50301	2.03906e-21	3.69787e-20
AT4G26540	378.441	-2.17786	0.269735	-8.07406	6.79978e-16	8.03358e-15
AT4G22730	214.66	-2.17559	0.286535	-7.59277	3.13147e-14	3.24252e-13
AT3G21890	263.862	-2.1743	0.380859	-5.70894	1.13681e-08	6.8263e-08
AT2G20724	517.594	-2.17326	0.353071	-6.1553	7.4934e-10	5.12489e-09
AT1G48400	7.49106	-2.16974	0.87224	-2.48754	0.0128628	0.0299106
AT4G14819	21.985	-2.1696	0.605675	-3.58212	0.00034082	0.0010999
AT1G66840	1264.87	-2.16954	0.19613	-11.0618	1.92258e-28	5.45141e-27
AT4G04750	1442.95	-2.16495	0.298162	-7.26099	3.84263e-13	3.63799e-12
AT4G17880	1717.79	-2.1584	0.188307	-11.4621	2.0441e-30	6.4445e-29
AT5G41780	41.6043	-2.15633	0.739507	-2.91591	0.00354658	0.0093967
AT5G10945-AT5G10946	24.2217	-2.15586	0.522382	-4.12698	3.67558e-05	0.000140005
AT1G05870	1950.15	-2.1557	0.181976	-11.8461	2.25532e-32	7.77362e-31
AT5G38860	15.3839	-2.14752	0.925494	-2.32041	0.020319	0.0448609
AT5G05890	154.325	-2.14743	0.36882	-5.82245	5.79922e-09	3.60425e-08
AT3G46970	6489.84	-2.1462	0.262348	-8.18074	2.82117e-16	3.42645e-15
AT1G76955	162.713	-2.145	0.4979	-4.3081	1.64661e-05	6.60577e-05
AT1G32780	193.608	-2.14241	0.380198	-5.63499	1.75073e-08	1.028e-07
AT1G06645	507.818	-2.13941	0.2912	-7.34688	2.02894e-13	1.97736e-12
AT2G01870	153.211	-2.13538	0.446098	-4.7868	1.69458e-06	7.78623e-06
AT3G58120	431.673	-2.13407	0.332341	-6.42132	1.35096e-10	1.00373e-09
AT4G12917	516.672	-2.13387	0.40845	-5.22432	1.74794e-07	9.11663e-07
AT2G41290	509.583	-2.13189	0.155436	-13.7155	8.19559e-43	4.83625e-41
AT1G25430	420.609	-2.1251	0.371494	-5.72042	1.06263e-08	6.41506e-08
AT5G45310	86.8299	-2.1233	0.398964	-5.32203	1.02614e-07	5.51009e-07
AT1G55370	1113.11	-2.12163	0.264836	-8.01111	1.13676e-15	1.32087e-14
AT1G11700	1542.55	-2.11777	0.356093	-5.94724	2.72696e-09	1.75154e-08
AT1G19070-AT1G19080	24.4895	-2.11726	0.658231	-3.21659	0.00129726	0.00375968
AT4G14740	1167.1	-2.11213	0.175058	-12.0653	1.61154e-33	5.97488e-32
AT3G48200	6598	-2.11057	0.194365	-10.8588	1.81154e-27	4.83835e-26
AT2G23000	2741.85	-2.1097	0.187231	-11.2679	1.89083e-29	5.62311e-28
AT3G46130	740.05	-2.10918	0.345847	-6.09859	1.0701e-09	7.20066e-09
AT2G35700	189.705	-2.10902	0.265739	-7.93641	2.08123e-15	2.35991e-14
AT3G27690	63838.7	-2.10835	0.299905	-7.03008	2.06414e-12	1.84276e-11
AT1G75380	9688.6	-2.10744	0.317184	-6.64423	3.04812e-11	2.41175e-10
AT5G59350	804.111	-2.10732	0.179924	-11.7122	1.10347e-31	3.67965e-30
AT5G38005	63.5321	-2.1051	0.618931	-3.40118	0.000670955	0.00205414
AT5G42760	530.31	-2.10278	0.237595	-8.8503	8.72867e-19	1.28435e-17
AT3G09450	616.88	-2.10169	0.334103	-6.29056	3.1632e-10	2.26437e-09
AT3G18070	86.0668	-2.10059	0.350922	-5.98591	2.15177e-09	1.39831e-08
AT3G55710	324.185	-2.10045	0.287047	-7.31743	2.52771e-13	2.43815e-12
AT5G23280	1577.62	-2.09982	0.127148	-16.5147	2.87378e-61	4.12616e-59
AT4G03930	13.236	-2.09933	0.721106	-2.91127	0.00359966	0.0095172
AT4G26790	84.1329	-2.09793	0.549959	-3.8147	0.000136348	0.000471477
AT3G07340	284.607	-2.09752	0.293882	-7.13729	9.51914e-13	8.72633e-12
AT5G39210	737.105	-2.0974	0.323539	-6.48269	9.01034e-11	6.82086e-10
AT1G12672	34.1694	-2.09604	0.797769	-2.62738	0.0086046	0.0208991
AT3G05140	63.3888	-2.09532	0.443199	-4.72771	2.2707e-06	1.02763e-05
AT4G08570	51.0947	-2.09053	0.866022	-2.41395	0.0157808	0.0358419
AT1G14700	799.5	-2.08844	0.428465	-4.87424	1.09231e-06	5.13616e-06
AT2G03550	1098.42	-2.08538	0.202565	-10.2949	7.43156e-25	1.68703e-23
AT3G18870	98.9329	-2.0843	0.246583	-8.45274	2.84547e-17	3.72273e-16
AT1G15550	728.223	-2.08415	0.418729	-4.97732	6.44703e-07	3.13007e-06
AT2G19860	1801.15	-2.08174	0.183853	-11.3229	1.01128e-29	3.08476e-28
AT1G08765	34.5464	-2.08119	0.617902	-3.36815	0.000756741	0.00229342
AT4G23020	545.897	-2.08083	0.201292	-10.3373	4.77591e-25	1.09856e-23
AT1G42550	4742.33	-2.08048	0.244163	-8.5209	1.5832e-17	2.12558e-16
AT3G26460	41.9522	-2.07868	0.573466	-3.62476	0.000289227	0.000944618
AT1G10020	991.636	-2.07789	0.21309	-9.75123	1.82252e-22	3.53251e-21
AT2G22200	200.364	-2.07092	0.474444	-4.36494	1.27155e-05	5.18605e-05
AT2G24692	75.9321	-2.07072	0.667616	-3.10166	0.00192438	0.00538274
AT3G04140	1375.73	-2.06817	0.167417	-12.3534	4.67106e-35	1.86693e-33
AT3G56370	2907.23	-2.06807	0.155192	-13.3259	1.63652e-40	8.4935e-39
AT1G01355	16.1497	-2.06766	0.90678	-2.28022	0.0225946	0.0493725
AT3G05936	89.7356	-2.06501	0.418241	-4.93736	7.91854e-07	3.80029e-06
AT3G51420	2748.22	-2.06318	0.230894	-8.93563	4.04849e-19	6.16213e-18
AT4G00050	1635.94	-2.0627	0.188448	-10.9457	6.9667e-28	1.91283e-26
AT2G40435	359.705	-2.06133	0.368136	-5.59937	2.15133e-08	1.24988e-07
AT4G37080	1892.4	-2.06009	0.216592	-9.51139	1.88139e-21	3.42295e-20
AT5G23750	691.743	-2.05182	0.241675	-8.48999	2.06656e-17	2.74026e-16
AT4G28270	663.696	-2.05053	0.302014	-6.78953	1.12502e-11	9.28268e-11
AT1G64500	3499.36	-2.04824	0.184583	-11.0966	1.30317e-28	3.73742e-27
AT4G35320	879.326	-2.04823	0.239489	-8.55251	1.20439e-17	1.62571e-16
AT3G05035	27.9776	-2.04417	0.699672	-2.92161	0.00348222	0.00923919
AT2G17660	85.3343	-2.04355	0.679102	-3.00919	0.00261946	0.00714518
AT5G01075	120.548	-2.04292	0.456698	-4.47325	7.7039e-06	3.23754e-05
AT1G14190	107.337	-2.04121	0.280291	-7.28246	3.27794e-13	3.13631e-12
AT2G24762	489.124	-2.03783	0.427383	-4.76815	1.85923e-06	8.5046e-06
AT2G37100	312.402	-2.0371	0.216405	-9.41337	4.80477e-21	8.48818e-20
AT4G12900	178.015	-2.03573	0.328855	-6.19037	6.00226e-10	4.1683e-09
AT4G34220	724.868	-2.03509	0.236402	-8.6086	7.39587e-18	1.01906e-16
AT5G10930	1122.39	-2.03508	0.209363	-9.72032	2.47012e-22	4.73884e-21
AT3G18050	2462.91	-2.03479	0.212147	-9.59145	8.68579e-22	1.61016e-20
AT3G26290	2603.92	-2.0344	0.221697	-9.17652	4.45258e-20	7.28375e-19
AT3G62550	191.682	-2.03166	0.337836	-6.01374	1.81286e-09	1.18933e-08
AT1G72650	16.1532	-2.03095	0.642712	-3.15996	0.00157789	0.00449725
AT5G12050	483.452	-2.03001	0.294403	-6.89537	5.37266e-12	4.58925e-11
AT2G32560	2420.22	-2.02175	0.210473	-9.60575	7.56082e-22	1.40973e-20
AT4G01460	942.03	-2.02124	0.33287	-6.07217	1.26197e-09	8.42782e-09
AT1G77580	1160.22	-2.02119	0.239115	-8.45279	2.84423e-17	3.72273e-16
AT3G46370	746.471	-2.02117	0.298505	-6.77099	1.27905e-11	1.04807e-10
AT4G38960	784.872	-2.0209	0.180451	-11.1991	4.11826e-29	1.20563e-27
AT4G19530	3513.5	-2.02046	0.331106	-6.10215	1.04652e-09	7.04618e-09
AT2G34430	61781.3	-2.01912	0.343402	-5.87977	4.10829e-09	2.58974e-08
AT3G04960	59.1775	-2.01909	0.382697	-5.27594	1.32081e-07	7.00721e-07
AT4G14860	18.9427	-2.01863	0.704443	-2.86557	0.00416258	0.010839
AT4G14760	2647.64	-2.01644	0.132005	-15.2755	1.11389e-52	1.05946e-50
AT5G10660	18.788	-2.01593	0.69433	-2.90342	0.00369108	0.00973721
AT3G08600	660.188	-2.0138	0.237255	-8.4879	2.10403e-17	2.78503e-16
AT1G11120	76.4037	-2.01189	0.390213	-5.15588	2.52439e-07	1.28831e-06
AT2G41310	1398.78	-2.01116	0.22975	-8.75367	2.06521e-18	2.93902e-17
AT2G18300	1792.75	-2.00808	0.425362	-4.72086	2.34844e-06	1.06026e-05
AT3G61430	12454.1	-2.00396	0.155496	-12.8875	5.29018e-38	2.4337e-36
AT4G35783	22.0989	-2.00077	0.670689	-2.98316	0.00285292	0.00771018
AT5G45770	28.4059	-2.00056	0.668461	-2.99278	0.00276447	0.0074981
AT3G05180	698.995	-1.99986	0.154626	-12.9335	2.9112e-38	1.35868e-36
AT5G53020	725.661	-1.99921	0.216077	-9.25232	2.19668e-20	3.67613e-19
AT1G73600	70026.8	-1.99866	0.28641	-6.97831	2.9876e-12	2.62764e-11
AT2G01890	284.029	-1.99807	0.36445	-5.48242	4.1955e-08	2.36024e-07
AT4G21760	1697.29	-1.99657	0.277503	-7.19476	6.25708e-13	5.81637e-12
AT5G52930	36.3004	-1.99467	0.668351	-2.98446	0.00284078	0.00768013
AT5G41620	280.186	-1.99349	0.286317	-6.96254	3.34199e-12	2.92223e-11
AT1G22160	1498.73	-1.99245	0.789225	-2.52457	0.0115839	0.0272516
AT2G11810	157.17	-1.99236	0.722286	-2.75841	0.00580837	0.0146917
AT1G31570	26.4749	-1.98696	0.668875	-2.9706	0.00297222	0.00799997
AT3G22210	73.702	-1.9813	0.309256	-6.40664	1.48761e-10	1.09911e-09
AT5G19190	1688.6	-1.98128	0.470116	-4.21445	2.50384e-05	9.78531e-05
AT3G11670	4231.64	-1.98059	0.215808	-9.17756	4.40987e-20	7.21912e-19
AT5G06790	207.916	-1.97965	0.34414	-5.75245	8.79614e-09	5.35465e-08
AT5G07520	18.1153	-1.97887	0.760516	-2.60201	0.00926803	0.022345
AT4G32980	2278.83	-1.97295	0.187386	-10.5288	6.36613e-26	1.53154e-24
AT4G31875	100.165	-1.97221	0.583063	-3.38249	0.00071831	0.00218665
AT3G07310	2703.47	-1.97135	0.141321	-13.9494	3.17251e-44	1.97011e-42
AT5G09820	630.329	-1.97115	0.242565	-8.12627	4.42696e-16	5.29404e-15
AT4G13840	5166.62	-1.97013	0.173726	-11.3404	8.27255e-30	2.53714e-28
AT3G25590	459.475	-1.96915	0.174675	-11.2732	1.77886e-29	5.31113e-28
AT1G33240	332.857	-1.96789	0.234901	-8.37752	5.40565e-17	6.95118e-16
AT5G44005	93.1801	-1.96138	0.479112	-4.09379	4.24379e-05	0.000160133
AT5G16000	1272.92	-1.96047	0.235212	-8.33491	7.75578e-17	9.84962e-16
AT1G02300	609.18	-1.95987	0.350514	-5.5914	2.25251e-08	1.30396e-07
AT3G61950	360.951	-1.95915	0.265489	-7.3794	1.59005e-13	1.56178e-12
AT2G42190	1884.23	-1.95722	0.208938	-9.36747	7.42953e-21	1.28927e-19
AT5G36790	10.7762	-1.95516	0.755047	-2.58945	0.00961291	0.023055
AT2G35060	2986.51	-1.95512	0.153132	-12.7675	2.48936e-37	1.096e-35
AT5G20510	18.208	-1.95318	0.742894	-2.62915	0.00855982	0.0208016
AT1G32900	19599	-1.95153	0.397726	-4.90673	9.26074e-07	4.40227e-06
AT2G21180	179.12	-1.94747	0.435966	-4.46702	7.93152e-06	3.3239e-05
AT1G79760	55.3532	-1.94656	0.596097	-3.26551	0.00109265	0.00321422
AT2G21970	4268.26	-1.9464	0.220267	-8.83655	9.87181e-19	1.44594e-17
AT4G30610	678.031	-1.94633	0.414867	-4.69146	2.71262e-06	1.21784e-05
AT5G35490	683.136	-1.94479	0.272638	-7.13324	9.80351e-13	8.97606e-12
AT3G18490	163.765	-1.94428	0.335266	-5.79921	6.66287e-09	4.11604e-08
AT3G57040	1243.43	-1.94378	0.293146	-6.63076	3.3396e-11	2.63683e-10
AT3G50270	707.447	-1.9412	0.346455	-5.60304	2.10628e-08	1.2256e-07
AT5G44020	3521.44	-1.93871	0.399646	-4.85108	1.22794e-06	5.73683e-06
AT1G16400	522.212	-1.9384	0.461772	-4.19774	2.6959e-05	0.000104687
AT4G24810	1079	-1.9359	0.195077	-9.92376	3.28143e-23	6.72454e-22
AT1G65420	20.2283	-1.9332	0.786133	-2.45913	0.0139273	0.0321045
AT5G55620	1947.37	-1.93297	0.250221	-7.72505	1.11814e-14	1.1991e-13
AT1G73700	200.925	-1.93289	0.689539	-2.80317	0.00506032	0.0129566
AT3G44610	434.334	-1.93261	0.234531	-8.2403	1.71777e-16	2.12525e-15
AT2G17650	323.242	-1.9322	0.230691	-8.37573	5.48841e-17	7.04955e-16
AT3G08660	128.241	-1.93194	0.300315	-6.43304	1.25075e-10	9.31428e-10
AT3G26490	321.221	-1.93087	0.19259	-10.0258	1.17386e-23	2.46149e-22
AT1G01430	1513.04	-1.92812	0.183294	-10.5193	7.0399e-26	1.69003e-24
AT1G11210	89.9571	-1.92738	0.669854	-2.87732	0.00401073	0.0104847
AT4G20260	5268.29	-1.9256	0.259919	-7.40845	1.27782e-13	1.26281e-12
AT4G02130	1648.42	-1.92528	0.230832	-8.3406	7.39152e-17	9.40292e-16
AT2G35075	59.3946	-1.92451	0.648181	-2.96909	0.00298685	0.00803456
AT2G44740	160.315	-1.9211	0.271892	-7.06566	1.59853e-12	1.44154e-11
AT2G15970	3042.72	-1.91837	0.123055	-15.5895	8.57835e-55	8.9941e-53
AT2G32490	33.9895	-1.91801	0.551976	-3.47481	0.000511217	0.00159837
AT5G25630	6462.63	-1.91693	0.22101	-8.67347	4.19136e-18	5.85388e-17
AT5G60050	349.161	-1.91464	0.411303	-4.65505	3.23902e-06	1.43927e-05
AT2G35820	23.9738	-1.91248	0.553892	-3.45281	0.000554788	0.00172426
AT4G28080	25791.4	-1.91202	0.372495	-5.133	2.85158e-07	1.44385e-06
AT3G26165	467.121	-1.91065	0.274258	-6.96663	3.24621e-12	2.844e-11
AT4G24670	707.758	-1.90964	0.350644	-5.4461	5.14871e-08	2.87425e-07
AT2G28350	1108.94	-1.90938	0.202288	-9.43891	3.76688e-21	6.71249e-20
AT5G59130	1994.92	-1.90802	0.221832	-8.60119	7.88953e-18	1.08179e-16
AT1G70820	1989.6	-1.90775	0.282277	-6.75845	1.39475e-11	1.13791e-10
AT2G34310	56.5941	-1.90629	0.452273	-4.21491	2.49876e-05	9.76883e-05
AT5G48320	44.849	-1.90338	0.498348	-3.81938	0.000133787	0.000463045
AT2G22980	559.904	-1.90293	0.494562	-3.8477	0.000119232	0.000415799
AT1G75100	3427.04	-1.90122	0.165127	-11.5137	1.12598e-30	3.58502e-29
AT1G28610	1202.74	-1.89653	0.185726	-10.2114	1.76255e-24	3.91443e-23
AT5G53200	305.712	-1.89611	0.368274	-5.14864	2.62383e-07	1.33513e-06
AT2G39010	9471.5	-1.8956	0.227641	-8.32717	8.27988e-17	1.04916e-15
AT5G10150	898.61	-1.89539	0.260516	-7.2755	3.45128e-13	3.29098e-12
AT2G03710	544.671	-1.89476	0.327387	-5.78752	7.14312e-09	4.39466e-08
AT1G12090	14618.4	-1.89414	0.248753	-7.61455	2.64615e-14	2.76411e-13
AT2G36870	1176.58	-1.89388	0.331965	-5.70505	1.16306e-08	6.97484e-08
AT4G23890	1269.76	-1.89338	0.148588	-12.7425	3.43243e-37	1.49659e-35
AT5G49330	156.147	-1.89179	0.365581	-5.17474	2.28226e-07	1.17191e-06
AT4G14540	1038.86	-1.89178	0.268564	-7.04405	1.86733e-12	1.67103e-11
AT2G47930	62.717	-1.89074	0.499954	-3.78182	0.000155687	0.000533925
AT1G60460	53.097	-1.89004	0.476833	-3.96374	7.37843e-05	0.000266802
AT5G62210	982.921	-1.88723	0.242086	-7.79569	6.40591e-15	7.02344e-14
AT2G15050	2266.12	-1.88387	0.196465	-9.58881	8.91105e-22	1.65056e-20
AT2G21050	1172.04	-1.88318	0.171286	-10.9944	4.06786e-28	1.12928e-26
AT4G27030	1242.62	-1.8805	0.221455	-8.49157	2.03869e-17	2.7049e-16
AT4G22200	2773.34	-1.87505	0.1705	-10.9974	3.93432e-28	1.09356e-26
AT1G19960	99.0004	-1.87063	0.450673	-4.15074	3.31403e-05	0.000126941
AT4G36105	57.5698	-1.86756	0.684353	-2.72894	0.00635391	0.0159357
AT5G63180	4337.38	-1.86515	0.174145	-10.7103	9.10395e-27	2.32414e-25
AT3G10230	4612.57	-1.86224	0.161073	-11.5614	6.46308e-31	2.09025e-29
AT5G60850	1277.5	-1.86104	0.227288	-8.18805	2.65499e-16	3.23682e-15
AT1G68190	1248.1	-1.86061	0.32209	-5.77668	7.61891e-09	4.67717e-08
AT1G03310	3771.02	-1.85981	0.193728	-9.60008	7.9884e-22	1.48454e-20
AT3G16370	7510.45	-1.85859	0.239682	-7.75438	8.87793e-15	9.60299e-14
AT3G16570	2192.6	-1.85768	0.163705	-11.3477	7.61177e-30	2.33766e-28
AT1G27480	1518.73	-1.85706	0.194641	-9.54096	1.4152e-21	2.58729e-20
AT3G23080	2213.27	-1.85624	0.390492	-4.75359	1.99834e-06	9.10768e-06
AT5G67390	637.912	-1.85484	0.310159	-5.9803	2.22724e-09	1.4452e-08
AT5G49215	788.71	-1.85355	0.16841	-11.0062	3.56706e-28	9.95157e-27
AT5G07240	1377.82	-1.85299	0.157222	-11.7858	4.61913e-32	1.57525e-30
AT3G15115	217.053	-1.85252	0.29746	-6.2278	4.73038e-10	3.31465e-09
AT3G63370-AT3G63375	13.8518	-1.85042	0.640968	-2.88692	0.00389035	0.0102091
AT4G30400	522.519	-1.84878	0.198388	-9.31902	1.17422e-20	2.00829e-19
AT1G51080	350.483	-1.84793	0.304198	-6.07476	1.24176e-09	8.3031e-09
AT4G25910	1477.84	-1.84677	0.156828	-11.7758	5.20474e-32	1.77228e-30
AT4G15450	1017.11	-1.84638	0.182503	-10.117	4.64322e-24	1.00545e-22
AT1G28570	505.224	-1.84589	0.471352	-3.91616	8.99715e-05	0.000320097
AT2G28150	976.049	-1.84558	0.184053	-10.0274	1.15484e-23	2.42386e-22
AT1G65320	949.882	-1.84299	0.144068	-12.7925	1.80643e-37	7.96882e-36
AT1G05540	355.065	-1.84226	0.276232	-6.66925	2.57105e-11	2.05375e-10
AT3G61880	670.574	-1.84128	0.442166	-4.16424	3.12398e-05	0.000120275
AT2G22930	41.9277	-1.84017	0.62174	-2.95971	0.00307926	0.00825851
AT5G66520	131.665	-1.83994	0.439705	-4.18449	2.85808e-05	0.000110547
AT2G41820	1629.86	-1.83968	0.176267	-10.4369	1.68251e-25	3.95074e-24
AT1G07440	1981.23	-1.83898	0.2295	-8.013	1.11943e-15	1.30207e-14
AT4G04830	445.687	-1.8353	0.260194	-7.05357	1.74381e-12	1.56672e-11
AT4G26150	371.79	-1.835	0.221346	-8.29021	1.13052e-16	1.42132e-15
AT2G39920	80.2856	-1.83376	0.633415	-2.89504	0.00379111	0.00997308
AT3G04860	203.451	-1.83163	0.316269	-5.79137	6.98166e-09	4.30002e-08
AT1G23400	2416.17	-1.8303	0.208358	-8.78443	1.57162e-18	2.26228e-17
AT1G74875	49.6015	-1.82899	0.40503	-4.5157	6.31086e-06	2.68871e-05
AT1G13090	2502.01	-1.82889	0.192329	-9.50914	1.92241e-21	3.49193e-20
AT1G11360	17.0292	-1.82871	0.752945	-2.42874	0.0151515	0.0346009
AT5G43850	6050.67	-1.82825	0.269118	-6.79349	1.0945e-11	9.05068e-11
AT5G08330	19.6495	-1.82612	0.502226	-3.63605	0.00027685	0.000907613
AT4G36830	167.314	-1.82606	0.346181	-5.27487	1.32853e-07	7.04653e-07
AT1G68780	518.563	-1.82565	0.224795	-8.12138	4.60903e-16	5.50592e-15
AT3G22150	1231.52	-1.82489	0.280389	-6.50841	7.59493e-11	5.78982e-10
AT3G15354	3862.08	-1.82328	0.142021	-12.8381	1.00327e-37	4.53222e-36
AT4G36240	606.701	-1.82233	0.257822	-7.06816	1.57003e-12	1.4168e-11
AT2G31560	171.016	-1.81954	0.249797	-7.28407	3.23886e-13	3.10022e-12
AT3G52720	4904.85	-1.81859	0.295106	-6.1625	7.16036e-10	4.9165e-09
AT4G26850	30418.1	-1.81683	0.208818	-8.70055	3.3029e-18	4.64467e-17
AT1G21460	1433.06	-1.8155	0.200792	-9.0417	1.54249e-19	2.44349e-18
AT1G26920	909.35	-1.81524	0.297325	-6.10525	1.02641e-09	6.91551e-09
AT1G18620	1998.7	-1.81518	0.289259	-6.27527	3.49035e-10	2.48044e-09
AT1G30530	3970.36	-1.81349	0.184974	-9.80402	1.08193e-22	2.13937e-21
AT3G06868	38.3495	-1.81346	0.488317	-3.71369	0.000204256	0.000685781
AT5G05630	129.88	-1.80992	0.32158	-5.62823	1.8207e-08	1.06686e-07
AT2G40840	8582.97	-1.80771	0.241743	-7.47782	7.5564e-14	7.63156e-13
AT3G28130	977.017	-1.80632	0.213215	-8.47182	2.4159e-17	3.18475e-16
AT5G24870	844.66	-1.80622	0.313745	-5.75695	8.56473e-09	5.22365e-08
AT2G21830	396.116	-1.8055	0.191925	-9.40733	5.08895e-21	8.94813e-20
AT3G19720	7683.33	-1.80352	0.293718	-6.14032	8.23562e-10	5.61547e-09
AT3G28350	18.2016	-1.80212	0.752941	-2.39344	0.0166912	0.0376214
AT1G14520	117.207	-1.79994	0.404183	-4.45327	8.45738e-06	3.52853e-05
AT1G13080	2555.74	-1.79854	0.205856	-8.73691	2.3957e-18	3.3922e-17
AT5G23020	2373.88	-1.79815	0.732211	-2.45579	0.0140576	0.032375
AT1G72430	1239.26	-1.79624	0.266002	-6.75272	1.45097e-11	1.18036e-10
AT4G29720	1306.64	-1.79557	0.239996	-7.48166	7.33891e-14	7.42188e-13
AT1G69480	271.797	-1.79363	0.619157	-2.89689	0.00376877	0.00992055
AT5G28020	2139.3	-1.79247	0.180795	-9.91442	3.60335e-23	7.3442e-22
AT1G65060	1828.48	-1.79166	0.294108	-6.09186	1.11605e-09	7.49306e-09
AT4G17340	9018.17	-1.791	0.228252	-7.84659	4.27494e-15	4.74241e-14
AT1G06460	1733.36	-1.78684	0.182754	-9.77729	1.40938e-22	2.75067e-21
AT4G23680	34.9536	-1.78538	0.654905	-2.72617	0.00640732	0.0160526
AT5G44680	1939.78	-1.78483	0.198424	-8.99502	2.36179e-19	3.67169e-18
AT1G68600	3641.82	-1.78483	0.699744	-2.55068	0.0107512	0.0254832
AT1G10640	957.561	-1.78311	0.34653	-5.14561	2.66647e-07	1.35561e-06
AT5G47710	44.975	-1.7815	0.564952	-3.15337	0.00161398	0.00459025
AT1G45545	98.6502	-1.78136	0.375548	-4.74338	2.10184e-06	9.54852e-06
AT4G15810	633.186	-1.78115	0.164253	-10.844	2.12988e-27	5.64844e-26
AT2G17770	26.3835	-1.78099	0.518955	-3.43187	0.000599427	0.00185125
AT4G12000	744.642	-1.77993	0.254278	-6.99991	2.56127e-12	2.2704e-11
AT5G43630	2927.1	-1.77894	0.189641	-9.38055	6.56321e-21	1.14157e-19
AT1G14345	3410.56	-1.77648	0.263291	-6.74719	1.50733e-11	1.22223e-10
AT5G52780	1274.81	-1.77435	0.309688	-5.72948	1.00739e-08	6.09299e-08
AT2G45340	2026.44	-1.77386	0.148837	-11.9181	9.52156e-33	3.38008e-31
AT1G49010	1347.55	-1.77185	0.145897	-12.1445	6.13626e-34	2.33261e-32
AT2G02070	1518.18	-1.77136	0.178144	-9.9434	2.69458e-23	5.54208e-22
AT3G46650	259.535	-1.77073	0.384285	-4.60785	4.06847e-06	1.78427e-05
AT3G28160	718.821	-1.77055	0.319488	-5.54184	2.9931e-08	1.70854e-07
AT5G43040	58.7702	-1.77038	0.509529	-3.47454	0.000511726	0.00159959
AT5G66150	17.8462	-1.77032	0.596322	-2.96874	0.00299027	0.00804088
AT2G42395	26.0762	-1.77018	0.680251	-2.60225	0.00926141	0.0223351
AT4G16515	125.938	-1.769	0.442372	-3.9989	6.36365e-05	0.000232646
AT1G53450	452.02	-1.76848	0.148598	-11.9011	1.16794e-32	4.13308e-31
AT3G61550	405.012	-1.76742	0.21867	-8.08257	6.34171e-16	7.51603e-15
AT4G04340	4638.15	-1.76668	0.108174	-16.3319	5.84946e-60	7.71102e-58
AT2G40670	428.751	-1.76625	0.42057	-4.19966	2.67319e-05	0.000103913
AT2G03750	1797.94	-1.76462	0.253383	-6.96424	3.3018e-12	2.89158e-11
AT2G34060	149.611	-1.75988	0.441521	-3.98595	6.72093e-05	0.000244518
AT2G17300	207.989	-1.75941	0.294217	-5.97995	2.23208e-09	1.44751e-08
AT4G27595	978.722	-1.75891	0.134854	-13.043	6.96481e-39	3.34044e-37
AT3G52840	2711.51	-1.75821	0.347323	-5.06217	4.14515e-07	2.05679e-06
AT1G72150	5136.79	-1.75816	0.23071	-7.62064	2.5242e-14	2.64039e-13
AT1G28670	1281.58	-1.75803	0.176557	-9.95727	2.34412e-23	4.84336e-22
AT4G31850	1649.09	-1.75785	0.279743	-6.28382	3.30359e-10	2.36037e-09
AT5G13930	22020.1	-1.75704	0.405892	-4.32883	1.49905e-05	6.04608e-05
AT4G01330	730.949	-1.75696	0.246812	-7.1186	1.09027e-12	9.95172e-12
AT2G41480	27.8513	-1.75622	0.568297	-3.09031	0.00199945	0.00557817
AT3G06880	1873.27	-1.75561	0.239716	-7.32368	2.41262e-13	2.33113e-12
AT3G02690	3307.35	-1.75473	0.166214	-10.5571	4.71021e-26	1.14539e-24
AT3G20460	41.8975	-1.75451	0.47595	-3.68634	0.000227506	0.000757414
AT5G54630	843.735	-1.75414	0.254396	-6.89529	5.37558e-12	4.59001e-11
AT3G17130	188.319	-1.75397	0.250326	-7.00674	2.43927e-12	2.16566e-11
AT4G17550	769.725	-1.75377	0.144887	-12.1044	1.00056e-33	3.75285e-32
AT5G20270	1647.54	-1.75305	0.189139	-9.26854	1.88718e-20	3.17706e-19
AT5G03230	429.528	-1.75263	0.374624	-4.67836	2.89176e-06	1.29209e-05
AT3G05345	1386.28	-1.75125	0.279021	-6.27639	3.46521e-10	2.46578e-09
AT3G45780	12001.7	-1.7499	0.131314	-13.326	1.6337e-40	8.4935e-39
AT1G56670	410.676	-1.74952	0.190985	-9.16054	5.16393e-20	8.41688e-19
AT5G24215	275.407	-1.74912	0.259342	-6.74448	1.53576e-11	1.24351e-10
AT1G04250	2941.81	-1.74762	0.20406	-8.56425	1.08784e-17	1.47103e-16
AT1G70100	21.8943	-1.74697	0.685543	-2.54831	0.0108248	0.0256422
AT1G20190	664.002	-1.74611	0.533483	-3.27304	0.00106398	0.00313931
AT4G01490	174.044	-1.74349	0.329736	-5.28753	1.23981e-07	6.5977e-07
AT1G78680	4219.75	-1.74342	0.19759	-8.82344	1.11e-18	1.6143e-17
AT2G41312	79.7146	-1.74283	0.358833	-4.85695	1.1921e-06	5.57866e-06
AT3G28040	3560.73	-1.73967	0.138881	-12.5263	5.36157e-36	2.23402e-34
AT1G74890	346.808	-1.73942	0.438069	-3.97066	7.16745e-05	0.000259882
AT3G09050	213.764	-1.73782	0.28182	-6.16641	6.98558e-10	4.80821e-09
AT2G42150	23.2049	-1.73772	0.664206	-2.61623	0.00889069	0.0215175
AT1G70280	1599.54	-1.73741	0.196761	-8.83007	1.04614e-18	1.52833e-17
AT4G23290	3406.42	-1.73664	0.266166	-6.52463	6.81711e-11	5.22692e-10
AT3G12110	1618.02	-1.73613	0.381363	-4.55243	5.30293e-06	2.28957e-05
AT5G35480	199.978	-1.73611	0.529377	-3.27953	0.00103981	0.00307362
AT3G01440	1236.62	-1.73558	0.405862	-4.27627	1.90048e-05	7.53972e-05
AT2G45180	8126.85	-1.73489	0.36053	-4.81205	1.49392e-06	6.90079e-06
AT5G07250	615.936	-1.73414	0.27624	-6.27765	3.43727e-10	2.4489e-09
AT2G32010	890.682	-1.73396	0.178913	-9.69162	3.27298e-22	6.18956e-21
AT5G15160	276.864	-1.73375	0.224547	-7.7211	1.1533e-14	1.23504e-13
AT1G33102	59.6554	-1.73322	0.66916	-2.59014	0.00959377	0.023014
AT3G57190	756.121	-1.7327	0.204228	-8.48416	2.17291e-17	2.86946e-16
AT3G56220	142.629	-1.73266	0.443809	-3.90406	9.45936e-05	0.000335377
AT4G16880	1017.5	-1.73152	0.232057	-7.46163	8.54607e-14	8.58874e-13
AT4G27820	1314.56	-1.72945	0.158389	-10.919	9.3515e-28	2.53367e-26
AT3G61750	457.8	-1.72842	0.269063	-6.42383	1.32889e-10	9.88643e-10
AT4G08910	11.8171	-1.72807	0.750391	-2.30289	0.021285	0.0467878
AT5G06510	271.536	-1.72731	0.64782	-2.66635	0.00766797	0.0188764
AT1G58270	735.459	-1.7269	0.167068	-10.3365	4.81795e-25	1.1071e-23
AT1G45010	1082.17	-1.72666	0.195198	-8.84565	9.09974e-19	1.3372e-17
AT4G34060	595.557	-1.72656	0.219893	-7.85181	4.1007e-15	4.5536e-14
AT5G48910	870.813	-1.72554	0.173992	-9.91732	3.50016e-23	7.14033e-22
AT3G10405	1605.49	-1.72552	0.274449	-6.28724	3.2316e-10	2.31039e-09
AT4G32950	54.1742	-1.72357	0.562306	-3.06517	0.00217543	0.00602809
AT5G20700	13713.1	-1.72317	0.17122	-10.0641	7.96415e-24	1.69526e-22
AT1G29395	1923.66	-1.7228	0.451967	-3.81179	0.000137962	0.000476693
AT3G26480	43.4415	-1.7224	0.591646	-2.91119	0.00360054	0.00951839
AT5G26010	71.3045	-1.72216	0.496561	-3.46817	0.000524007	0.00163626
AT1G57980	298.313	-1.72165	0.401453	-4.28855	1.79843e-05	7.16763e-05
AT1G64860	9379.34	-1.72006	0.240518	-7.15147	8.58553e-13	7.89939e-12
AT2G28470	5253.81	-1.71962	0.172543	-9.96628	2.14088e-23	4.43156e-22
AT5G56850	4217.08	-1.71882	0.22631	-7.59499	3.07824e-14	3.19327e-13
AT1G02820	1407.18	-1.7187	0.428164	-4.01411	5.96711e-05	0.000219144
AT1G17100	3521.29	-1.71731	0.182959	-9.38632	6.21328e-21	1.08238e-19
AT1G62630	996.844	-1.71726	0.259443	-6.61903	3.61573e-11	2.84488e-10
AT1G67750	1489.4	-1.71678	0.261203	-6.57261	4.94414e-11	3.83256e-10
AT1G32450	865.447	-1.71578	0.455214	-3.76917	0.000163792	0.000559425
AT3G48720	1484.84	-1.71544	0.260429	-6.58697	4.48902e-11	3.49418e-10
AT3G27350	1196.17	-1.71428	0.153318	-11.1812	5.04037e-29	1.46986e-27
AT3G62750	3352.14	-1.71426	0.162558	-10.5455	5.32947e-26	1.28913e-24
AT5G28360	13.1158	-1.71368	0.688443	-2.48921	0.0128026	0.0297797
AT5G57180	1718.55	-1.71271	0.319592	-5.35904	8.36663e-08	4.55337e-07
AT4G03500	285.781	-1.71169	0.282038	-6.06902	1.28693e-09	8.58538e-09
AT1G34100	11.8911	-1.7111	0.696962	-2.45508	0.0140854	0.0324357
AT3G03770	4758.16	-1.71081	0.127204	-13.4494	3.10547e-41	1.68278e-39
AT5G50915	602.782	-1.70968	0.555966	-3.07515	0.00210397	0.00584372
AT4G09970	291.075	-1.70891	0.26731	-6.39301	1.62656e-10	1.19863e-09
AT1G24580	415.875	-1.70852	0.541713	-3.15393	0.0016109	0.00458264
AT4G02050	534.209	-1.70653	0.184114	-9.26884	1.88187e-20	3.17049e-19
AT5G54980	354.317	-1.70642	0.271591	-6.28304	3.32014e-10	2.37144e-09
AT2G18890	509.657	-1.70531	0.275779	-6.18364	6.26415e-10	4.3408e-09
AT3G20820	3790.88	-1.70423	0.228617	-7.45449	9.02185e-14	9.04673e-13
AT3G61890	898.683	-1.70392	0.401061	-4.24853	2.15178e-05	8.4785e-05
AT5G20935	174.365	-1.70239	0.243983	-6.9775	3.00472e-12	2.64064e-11
AT2G31380	3464.87	-1.70175	0.16361	-10.4012	2.44708e-25	5.71035e-24
AT5G03760	6145.51	-1.70071	0.114321	-14.8767	4.67221e-50	3.88638e-48
AT1G64390	6094.77	-1.69993	0.157146	-10.8175	2.84289e-27	7.45167e-26
AT3G49670	3367.8	-1.69914	0.192502	-8.82662	1.07884e-18	1.57202e-17
AT3G23410	1653.71	-1.69737	0.250613	-6.77288	1.26243e-11	1.03671e-10
AT3G19850	634.465	-1.69657	0.271642	-6.24562	4.22126e-10	2.97641e-09
AT1G02350	68.1413	-1.6963	0.506756	-3.34736	0.000815853	0.00245868
AT3G26520	38933.2	-1.69581	0.243716	-6.95816	3.44733e-12	3.00851e-11
AT1G01320	20398.9	-1.69508	0.204488	-8.28938	1.13839e-16	1.43041e-15
AT1G08390	387.925	-1.69498	0.317453	-5.33931	9.33015e-08	5.03158e-07
AT4G22570	3964.24	-1.69336	0.244936	-6.91348	4.72896e-12	4.06716e-11
AT5G18930	137.878	-1.69154	0.243358	-6.95083	3.63153e-12	3.16002e-11
AT1G72130	1471.86	-1.69112	0.206741	-8.17989	2.84109e-16	3.44878e-15
AT3G45430	67.3762	-1.68647	0.596676	-2.82645	0.00470677	0.0121188
AT4G39340	31.8963	-1.6857	0.602918	-2.7959	0.00517553	0.0132275
AT1G22630	2101.25	-1.68349	0.223171	-7.54348	4.57576e-14	4.69062e-13
AT3G06145	614.142	-1.68329	0.373604	-4.50555	6.62005e-06	2.81087e-05
AT1G60010	1476.31	-1.68185	0.168985	-9.95268	2.45479e-23	5.0674e-22
AT2G29360	3087.91	-1.68161	0.148681	-11.3102	1.16849e-29	3.55467e-28
AT3G07130	172.711	-1.6775	0.284635	-5.89351	3.78077e-09	2.39265e-08
AT2G30150	1120.97	-1.67746	0.231762	-7.23784	4.55892e-13	4.29988e-12
AT1G62870	241.489	-1.67712	0.216759	-7.73724	1.01601e-14	1.0927e-13
AT3G27170	464.179	-1.67704	0.34725	-4.82948	1.36887e-06	6.35837e-06
AT1G34640	265.256	-1.67585	0.209721	-7.99087	1.33987e-15	1.54335e-14
AT4G23493	21.707	-1.67547	0.729365	-2.29717	0.0216092	0.0474078
AT5G66052	138.431	-1.67494	0.365779	-4.57911	4.6695e-06	2.03087e-05
AT2G32090	1000.48	-1.67452	0.180307	-9.28705	1.58622e-20	2.69049e-19
AT3G56040	3905.71	-1.67434	0.20893	-8.01388	1.11142e-15	1.29343e-14
AT1G30250	970.888	-1.67381	0.327343	-5.11333	3.16525e-07	1.59088e-06
AT4G35290	625.145	-1.67223	0.175435	-9.53187	1.54475e-21	2.81957e-20
AT3G14650	4546.48	-1.67211	0.152182	-10.9876	4.38626e-28	1.21618e-26
AT3G63450	28.3769	-1.66893	0.622611	-2.68054	0.00735031	0.0181678
AT4G18570	2116.25	-1.66808	0.137673	-12.1162	8.66751e-34	3.27275e-32
AT1G77520	23.9209	-1.66721	0.615324	-2.70948	0.00673896	0.0167967
AT1G66150	2741.76	-1.66612	0.195778	-8.51025	1.73554e-17	2.31632e-16
AT2G38750	546.035	-1.66494	0.259345	-6.41978	1.36473e-10	1.01263e-09
AT1G49740	1132.35	-1.66469	0.136349	-12.2091	2.77992e-34	1.06755e-32
AT5G67280	25.5017	-1.66274	0.564607	-2.94495	0.00323005	0.00863313
AT2G01755	387.497	-1.66183	0.277941	-5.97907	2.24409e-09	1.45447e-08
AT4G38400	271.128	-1.66073	0.245806	-6.75625	1.41606e-11	1.15365e-10
AT3G28150	116.059	-1.66062	0.409071	-4.05949	4.91793e-05	0.000183179
AT1G48100	507.662	-1.65981	0.254	-6.53471	6.37322e-11	4.90492e-10
AT5G45650	2485.15	-1.65955	0.238519	-6.9577	3.45881e-12	3.01735e-11
AT3G22970	3725.51	-1.65899	0.202433	-8.19527	2.50035e-16	3.05656e-15
AT4G14890	2698.96	-1.65324	0.284619	-5.80859	6.30021e-09	3.90592e-08
AT5G11420	5781.54	-1.65316	0.290356	-5.69356	1.24418e-08	7.4275e-08
AT2G42975	1125.36	-1.65314	0.139858	-11.8202	3.06969e-32	1.05483e-30
AT4G16190	12298.6	-1.65181	0.421664	-3.91737	8.95188e-05	0.000318688
AT5G05810	54.9339	-1.6518	0.436447	-3.78465	0.000153926	0.000528128
AT3G62700	6647.04	-1.6501	0.193671	-8.52009	1.5943e-17	2.13666e-16
AT5G55960	2005.18	-1.64909	0.217753	-7.5732	3.64131e-14	3.75664e-13
AT3G20680	531.533	-1.64905	0.212443	-7.76231	8.33962e-15	9.05548e-14
AT2G35260	11597.3	-1.64843	0.140925	-11.6972	1.31681e-31	4.35242e-30
AT5G02830	3223.68	-1.64811	0.23796	-6.92598	4.32961e-12	3.73653e-11
AT2G42170	100.238	-1.64737	0.400716	-4.11106	3.93851e-05	0.000149314
AT5G14820	13.1986	-1.64705	0.699706	-2.35392	0.0185765	0.0414032
AT2G45960	51278.3	-1.6467	0.12352	-13.3315	1.51844e-40	7.94168e-39
AT4G28900	163.364	-1.64561	0.608024	-2.70649	0.00679996	0.0169357
AT2G19650	1029.4	-1.64522	0.205665	-7.9995	1.2492e-15	1.44334e-14
AT1G52750	47.4932	-1.64518	0.605939	-2.71509	0.00662584	0.0165386
AT2G20340	1731.95	-1.64322	0.232225	-7.07597	1.48406e-12	1.34136e-11
AT1G34570	1270.39	-1.64321	0.152804	-10.7537	5.69189e-27	1.46636e-25
AT4G09020	2119.18	-1.64247	0.463727	-3.54189	0.000397274	0.00126846
AT1G62910	44.7586	-1.64166	0.552069	-2.97364	0.00294286	0.00792568
AT5G08640	2092.09	-1.64149	0.25597	-6.41281	1.4286e-10	1.05724e-09
AT4G18740	1097.4	-1.64103	0.147635	-11.1154	1.05527e-28	3.04583e-27
AT1G05420	84.3287	-1.64071	0.330161	-4.96942	6.71532e-07	3.25192e-06
AT2G22540	5214.89	-1.63942	0.188878	-8.67978	3.96541e-18	5.54863e-17
AT5G21222	2596.15	-1.63746	0.246643	-6.63899	3.15846e-11	2.49817e-10
AT1G66330	4803.09	-1.63668	0.177582	-9.21648	3.07002e-20	5.0923e-19
AT5G23480	152.434	-1.6366	0.225055	-7.27198	3.54261e-13	3.36951e-12
AT1G04550	1162.37	-1.63631	0.239527	-6.83145	8.40619e-12	7.02604e-11
AT5G06530	6624.9	-1.63414	0.294811	-5.54301	2.97309e-08	1.69798e-07
AT1G33780	1313.94	-1.63275	0.152554	-10.7028	9.87518e-27	2.51533e-25
AT5G45040	43.0501	-1.63231	0.607098	-2.68871	0.00717281	0.017772
AT2G38760	116.689	-1.6322	0.374465	-4.35876	1.30802e-05	5.32804e-05
AT2G05920	6623.29	-1.63182	0.0881046	-18.5214	1.38698e-76	3.72205e-74
AT4G27700	5890.52	-1.63166	0.302506	-5.39381	6.89798e-08	3.79162e-07
AT5G09870	11330.9	-1.63068	0.143831	-11.3375	8.55955e-30	2.62159e-28
AT5G02890	730.967	-1.62948	0.219604	-7.42007	1.1706e-13	1.16246e-12
AT5G03780	211.395	-1.62841	0.325261	-5.00647	5.54363e-07	2.71308e-06
AT4G15440	380.452	-1.62839	0.313327	-5.19711	2.02407e-07	1.04576e-06
AT1G78100	50.7113	-1.62814	0.441963	-3.68388	0.000229711	0.000764078
AT3G48480	103.135	-1.62754	0.415268	-3.91924	8.8828e-05	0.000316579
AT1G19490	405.401	-1.6275	0.244087	-6.66771	2.59828e-11	2.07476e-10
AT1G49490	130.355	-1.62731	0.4711	-3.45428	0.000551774	0.0017156
AT2G30790	400.315	-1.62667	0.181483	-8.96321	3.15358e-19	4.85574e-18
AT5G44410	625.074	-1.62657	0.2776	-5.8594	4.64546e-09	2.91531e-08
AT5G13400	903.4	-1.62444	0.22546	-7.20499	5.80478e-13	5.41603e-12
AT5G42200	117.69	-1.62392	0.312291	-5.2	1.99284e-07	1.03176e-06
AT2G07042	169.456	-1.62305	0.223153	-7.27326	3.50915e-13	3.3391e-12
AT3G60320	3653.31	-1.62296	0.166172	-9.76676	1.56367e-22	3.04127e-21
AT3G18485	92.7945	-1.62263	0.347708	-4.66665	3.06143e-06	1.36412e-05
AT2G23560	152.504	-1.62242	0.314313	-5.16179	2.44599e-07	1.25142e-06
AT3G55240	2227.5	-1.6216	0.243518	-6.65907	2.75558e-11	2.19414e-10
AT1G70210	930.095	-1.62104	0.240231	-6.74785	1.50048e-11	1.21712e-10
AT5G45115	53.0976	-1.62083	0.440536	-3.67922	0.00023395	0.000777067
AT3G07360	2688.98	-1.62039	0.24858	-6.5186	7.09669e-11	5.4302e-10
AT5G07720	129.488	-1.62026	0.314474	-5.15227	2.57346e-07	1.31158e-06
AT3G03480	89.7969	-1.62019	0.569306	-2.8459	0.00442857	0.0114693
AT3G08885	82.0255	-1.61992	0.629498	-2.57335	0.0100721	0.0240335
AT2G44940	1343.02	-1.6167	0.257335	-6.28248	3.33214e-10	2.3785e-09
AT1G76800	574.09	-1.61426	0.417445	-3.86699	0.000110187	0.000386891
AT5G44530	2304.5	-1.61327	0.307031	-5.25443	1.48487e-07	7.81507e-07
AT4G18270	403.158	-1.61075	0.267696	-6.01709	1.77582e-09	1.16605e-08
AT4G31115	955.523	-1.60863	0.154463	-10.4143	2.13266e-25	4.99216e-24
AT4G35090	76671.5	-1.60754	0.161347	-9.96321	2.20809e-23	4.56649e-22
AT3G56290	3047.18	-1.60683	0.130901	-12.2752	1.23093e-34	4.79235e-33
AT4G30825	1014.75	-1.60669	0.240287	-6.68655	2.28495e-11	1.82974e-10
AT3G14810	1310.2	-1.60587	0.182011	-8.82291	1.11526e-18	1.6209e-17
AT4G36770	43.511	-1.60512	0.432233	-3.71356	0.000204362	0.000686034
AT4G27710	1045.05	-1.60369	0.297182	-5.39632	6.80229e-08	3.74176e-07
AT3G20100	827.648	-1.60304	0.244642	-6.55261	5.65407e-11	4.36039e-10
AT3G16175	149.692	-1.6024	0.292136	-5.48512	4.13191e-08	2.32621e-07
AT2G35950	68.4965	-1.6023	0.437327	-3.66385	0.000248453	0.000821327
AT5G06270	292.119	-1.60229	0.330944	-4.84156	1.28821e-06	6.00222e-06
AT4G00750	653.176	-1.60224	0.195663	-8.18874	2.63984e-16	3.22183e-15
AT2G24820	3452.23	-1.60215	0.169437	-9.45572	3.20808e-21	5.74397e-20
AT1G01420	500.204	-1.6011	0.298805	-5.35835	8.39871e-08	4.56862e-07
AT1G73170	2955.3	-1.60074	0.151503	-10.5657	4.29583e-26	1.04915e-24
AT1G50732	906.406	-1.59808	0.451119	-3.54247	0.000396405	0.00126605
AT2G42300	1141.11	-1.5962	0.237406	-6.72349	1.77421e-11	1.43195e-10
AT5G39240	19.7559	-1.59563	0.60864	-2.62163	0.00875106	0.0212092
AT5G17670	21.4168	-1.59546	0.605604	-2.63449	0.00842636	0.0205149
AT3G53700	970.017	-1.59452	0.222995	-7.15045	8.64915e-13	7.95468e-12
AT1G75500	7090.42	-1.59445	0.151619	-10.5162	7.27631e-26	1.74307e-24
AT4G33660	666.031	-1.59292	0.250823	-6.35079	2.14217e-10	1.56325e-09
AT3G26932	601.888	-1.59206	0.191523	-8.31266	9.35819e-17	1.18313e-15
AT2G33510	391.616	-1.59204	0.199422	-7.98329	1.42481e-15	1.63784e-14
AT3G03180	153.768	-1.59077	0.25516	-6.23439	4.5354e-10	3.18595e-09
AT3G03470	1483.58	-1.59063	0.441309	-3.60435	0.000312934	0.00101616
AT5G24120	5643.44	-1.58968	0.284419	-5.58923	2.2808e-08	1.31966e-07
AT3G02050	2508.63	-1.58916	0.192972	-8.23521	1.79243e-16	2.21459e-15
AT2G33855	861.375	-1.58914	0.257649	-6.16786	6.92216e-10	4.77039e-09
AT3G09650	1093.41	-1.58832	0.234193	-6.78212	1.18428e-11	9.74309e-11
AT2G46030	1750.37	-1.58774	0.159707	-9.94157	2.74469e-23	5.64001e-22
AT5G57100	322.996	-1.58659	0.232546	-6.8227	8.93436e-12	7.45092e-11
AT1G76890	671.833	-1.58432	0.240286	-6.59349	4.296e-11	3.34857e-10
AT5G52420	1357.5	-1.5839	0.167867	-9.43545	3.8931e-21	6.93193e-20
AT1G67440	1123.19	-1.58387	0.229628	-6.89758	5.28972e-12	4.52871e-11
AT3G27027	23.5328	-1.58383	0.524792	-3.01801	0.00254442	0.00696325
AT4G38700	94.1531	-1.58325	0.32376	-4.8902	1.00733e-06	4.76344e-06
AT5G46270	1349.75	-1.58271	0.277646	-5.70046	1.19485e-08	7.15009e-08
AT5G07690	3382.72	-1.58107	0.270136	-5.85286	4.83205e-09	3.02679e-08
AT2G23840	2088.81	-1.58076	0.273875	-5.77183	7.84133e-09	4.80716e-08
AT4G28780	2359.05	-1.58048	0.239348	-6.60328	4.02154e-11	3.1455e-10
AT2G45400	277.37	-1.58048	0.258244	-6.12009	9.35244e-10	6.33101e-09
AT1G44000	7219.78	-1.57814	0.28604	-5.51718	3.44488e-08	1.95652e-07
AT5G14410	242.421	-1.57798	0.216345	-7.29381	3.01319e-13	2.89159e-12
AT5G25810	70.646	-1.5775	0.501924	-3.14291	0.00167276	0.00473826
AT5G54250	1621.26	-1.57707	0.173957	-9.0659	1.2358e-19	1.96872e-18
AT3G49650	566.717	-1.57692	0.236262	-6.67445	2.48154e-11	1.98435e-10
AT2G28140	168.89	-1.57675	0.485734	-3.24611	0.00116995	0.00342195
AT4G30250	487.032	-1.57397	0.243904	-6.45326	1.09472e-10	8.20658e-10
AT5G55250	131.867	-1.5738	0.405748	-3.87876	0.000104989	0.000369616
AT1G80850	551.624	-1.57295	0.284558	-5.52769	3.24469e-08	1.84748e-07
AT3G11410	4582.56	-1.5727	0.303267	-5.18586	2.15023e-07	1.10764e-06
AT1G78020	7902.61	-1.57208	0.313823	-5.00944	5.45879e-07	2.67214e-06
AT1G03300	217.885	-1.5708	0.353489	-4.44368	8.84312e-06	3.68128e-05
AT5G64380	907.544	-1.5695	0.195873	-8.01285	1.12082e-15	1.30302e-14
AT4G06120	294.981	-1.56935	0.653398	-2.40182	0.0163136	0.0368736
AT4G01030	145.787	-1.56868	0.288633	-5.43484	5.48446e-08	3.0496e-07
AT5G58140	15620.9	-1.56705	0.145238	-10.7895	3.85948e-27	1.00578e-25
AT5G46220	187.18	-1.56685	0.463764	-3.37855	0.000728682	0.00221481
AT5G67385	5551.84	-1.56534	0.179529	-8.71915	2.80288e-18	3.95385e-17
AT5G48730	233.818	-1.56513	0.271497	-5.7648	8.17565e-09	5.00123e-08
AT2G40460	1713.91	-1.56502	0.239576	-6.53243	6.471e-11	4.97507e-10
AT5G04275	62.7481	-1.56454	0.37318	-4.19244	2.75972e-05	0.000107002
AT2G01420	2985.19	-1.56434	0.189295	-8.26404	1.40819e-16	1.75402e-15
AT2G43310	13.179	-1.56304	0.647571	-2.4137	0.0157914	0.0358552
AT5G23980	52.5067	-1.56283	0.594868	-2.62719	0.00860936	0.020905
AT3G63290	209.26	-1.56239	0.211882	-7.37388	1.65737e-13	1.62436e-12
AT4G09900	1659.55	-1.56096	0.180117	-8.66634	4.46227e-18	6.22453e-17
AT1G06240	907.288	-1.56004	0.172646	-9.03603	1.62472e-19	2.56294e-18
AT2G39930	2144.51	-1.55978	0.193349	-8.06718	7.19433e-16	8.46422e-15
AT1G19940	164.404	-1.55945	0.228869	-6.81372	9.51043e-12	7.90211e-11
AT5G35970	24872.6	-1.55924	0.170729	-9.13286	6.67148e-20	1.07805e-18
AT5G48880	5248.88	-1.55812	0.224848	-6.92967	4.21828e-12	3.64603e-11
AT2G02080	1651.38	-1.55771	0.173459	-8.98026	2.70138e-19	4.18388e-18
AT5G40210	95.2016	-1.55711	0.318253	-4.89269	9.9468e-07	4.7125e-06
AT3G44900	66.9879	-1.55685	0.478297	-3.255	0.00113394	0.0033257
AT4G21190	737.549	-1.55544	0.122414	-12.7064	5.45123e-37	2.34955e-35
AT4G23400	4289.26	-1.55438	0.187438	-8.29276	1.10648e-16	1.39186e-15
AT1G75710	945.975	-1.55323	0.212614	-7.30542	2.76407e-13	2.66159e-12
AT4G23670	2971.7	-1.55182	0.216445	-7.16959	7.5223e-13	6.95805e-12
AT2G18050	138.621	-1.55106	0.623451	-2.48787	0.0128511	0.0298866
AT3G15850	8364.43	-1.55028	0.372713	-4.15945	3.19019e-05	0.000122662
AT1G38131	269.64	-1.5501	0.29691	-5.22077	1.78181e-07	9.28042e-07
AT2G46790	2108.73	-1.54965	0.26098	-5.93781	2.88852e-09	1.84822e-08
AT1G69690	1015.15	-1.54809	0.257925	-6.00209	1.94792e-09	1.27423e-08
AT1G01240	913.377	-1.54733	0.1975	-7.8346	4.70328e-15	5.19458e-14
AT1G30520	1918.78	-1.54728	0.297591	-5.19936	1.99971e-07	1.0346e-06
AT3G02830	6752.08	-1.54633	0.142796	-10.8289	2.51049e-27	6.62664e-26
AT2G44210	6509.46	-1.54534	0.17684	-8.73867	2.3588e-18	3.34206e-17
AT3G08860	124.996	-1.54513	0.622391	-2.48258	0.0130436	0.0302872
AT2G38995	640.542	-1.54317	0.210477	-7.33179	2.27097e-13	2.20371e-12
AT3G05910	3819.61	-1.54304	0.140895	-10.9517	6.52441e-28	1.80016e-26
AT1G59720	289.57	-1.54271	0.267395	-5.7694	7.95562e-09	4.87325e-08
AT5G52280	1137.86	-1.54235	0.205697	-7.49818	6.47104e-14	6.56777e-13
AT1G19150	6342.63	-1.54185	0.335734	-4.59248	4.38008e-06	1.91089e-05
AT1G78180	794.616	-1.54177	0.223587	-6.89564	5.36213e-12	4.58316e-11
AT3G14210	46062.2	-1.53808	0.184845	-8.32095	8.72594e-17	1.10444e-15
AT4G03060	2930.26	-1.53705	0.440158	-3.49205	0.000479337	0.00150679
AT5G42310	3478.25	-1.53699	0.19633	-7.82861	4.93302e-15	5.44298e-14
AT3G04485	203.246	-1.53594	0.260821	-5.88885	3.88884e-09	2.45828e-08
AT3G63445	172.904	-1.53567	0.307143	-4.99986	5.73734e-07	2.80362e-06
AT5G43700	1222.62	-1.53566	0.260598	-5.89281	3.79677e-09	2.4021e-08
AT5G63530	3105.27	-1.5345	0.264407	-5.80357	6.49189e-09	4.01592e-08
AT5G52320	1293.15	-1.5343	0.186595	-8.2226	1.99133e-16	2.45293e-15
AT1G05140	2659.83	-1.53414	0.223912	-6.85153	7.30629e-12	6.15465e-11
AT3G06750	986.379	-1.53411	0.251067	-6.11037	9.94007e-10	6.70665e-09
AT3G10190	314.053	-1.53399	0.410738	-3.73472	0.000187922	0.000635295
AT1G70370	867.321	-1.53379	0.180681	-8.48893	2.08555e-17	2.76219e-16
AT3G12610	1880.24	-1.53357	0.188383	-8.14071	3.92978e-16	4.71197e-15
AT1G48745	284.573	-1.53242	0.234913	-6.52334	6.87595e-11	5.26486e-10
AT1G11410	1361.45	-1.53221	0.173276	-8.8426	9.35159e-19	1.37153e-17
AT3G29590	930.252	-1.53147	0.485413	-3.15498	0.00160509	0.00456727
AT4G20840	1066.98	-1.53051	0.238337	-6.42165	1.34809e-10	1.00194e-09
AT2G38120	2513.66	-1.52944	0.159308	-9.60052	7.95452e-22	1.47946e-20
AT2G34170	1045.3	-1.52843	0.169622	-9.01085	2.04467e-19	3.20076e-18
AT2G24350	183.631	-1.52761	0.272915	-5.59738	2.17613e-08	1.26266e-07
AT5G05330	121.76	-1.52685	0.362598	-4.21086	2.54404e-05	9.92175e-05
AT4G01130	146.252	-1.52623	0.333522	-4.5761	4.73734e-06	2.05879e-05
AT4G16447	161.368	-1.52554	0.423079	-3.6058	0.000311196	0.00101124
AT1G63690	103.929	-1.52527	0.358243	-4.25763	2.06603e-05	8.16057e-05
AT2G47220	349.119	-1.52511	0.181489	-8.40331	4.34076e-17	5.61708e-16
AT3G10840	1302.85	-1.52499	0.190968	-7.98556	1.39885e-15	1.61047e-14
AT2G43340	628.343	-1.5246	0.288602	-5.28271	1.27288e-07	6.76726e-07
AT5G40830	1059.09	-1.52424	0.180105	-8.46303	2.60527e-17	3.42438e-16
AT1G30360	5007.4	-1.5242	0.184438	-8.26403	1.40838e-16	1.75402e-15
AT1G04350	3302.44	-1.52398	0.207718	-7.33677	2.18808e-13	2.12694e-12
AT2G46730	189.259	-1.52391	0.347544	-4.38481	1.16086e-05	4.7587e-05
AT2G18940	877.742	-1.52315	0.256789	-5.93151	3.00163e-09	1.91788e-08
AT4G37590	2233.61	-1.52296	0.161631	-9.42247	4.40583e-21	7.80175e-20
AT5G59050	1332.21	-1.52291	0.460838	-3.30465	0.000950956	0.00283326
AT5G03180	362.208	-1.52244	0.302162	-5.0385	4.69204e-07	2.31338e-06
AT5G50950	5953.44	-1.5208	0.3544	-4.29121	1.77699e-05	7.08471e-05
AT2G47370	531.718	-1.52039	0.141382	-10.7538	5.68598e-27	1.46636e-25
AT5G01240	1579.94	-1.52026	0.228516	-6.65275	2.87664e-11	2.28409e-10
AT3G08940	111455	-1.51821	0.180444	-8.41375	3.97093e-17	5.14737e-16
AT1G45230	1916	-1.5178	0.218003	-6.96229	3.34776e-12	2.92614e-11
AT1G67040	447.344	-1.51598	0.250501	-6.05177	1.43262e-09	9.50944e-09
AT2G28950	4583.12	-1.51464	0.166411	-9.10177	8.88724e-20	1.4269e-18
AT1G60160	1346.82	-1.51397	0.141017	-10.736	6.8958e-27	1.76843e-25
AT4G18970	185.851	-1.51323	0.367231	-4.12064	3.77818e-05	0.000143646
AT1G12860	1520.58	-1.51312	0.163623	-9.24759	2.29607e-20	3.83109e-19
AT5G15450	12047.1	-1.5119	0.176384	-8.57163	1.02029e-17	1.38384e-16
AT2G28720	1223.47	-1.51147	0.223182	-6.77237	1.26692e-11	1.03926e-10
AT3G28960	119.128	-1.50967	0.363228	-4.15627	3.23489e-05	0.000124226
AT5G33280	1465.09	-1.50938	0.208635	-7.23452	4.67172e-13	4.396e-12
AT1G73860	94.6625	-1.50835	0.362966	-4.15562	3.24407e-05	0.000124558
AT4G25280-AT4G25290	54.9612	-1.50804	0.419263	-3.59687	0.000322064	0.0010437
AT3G21620	31.4841	-1.50784	0.581583	-2.59264	0.00952425	0.022874
AT3G62070	184.463	-1.50707	0.507602	-2.96901	0.00298766	0.00803577
AT5G63780	2101.5	-1.50666	0.257584	-5.8492	4.93933e-09	3.08855e-08
AT2G46710	1616.31	-1.50653	0.184006	-8.18739	2.66944e-16	3.25267e-15
AT4G19130	65.3853	-1.50556	0.55154	-2.72975	0.0063383	0.0159069
AT5G53500	1296.14	-1.50556	0.204414	-7.36522	1.76854e-13	1.73031e-12
AT5G65320	74.183	-1.50521	0.660935	-2.27739	0.0227631	0.0496974
AT2G41190	718.331	-1.50294	0.436023	-3.44693	0.000566993	0.00175928
AT3G05415	89.3953	-1.50216	0.43723	-3.43562	0.0005912	0.0018281
AT2G21380	3372.42	-1.5019	0.175029	-8.58084	9.41814e-18	1.28203e-16
AT4G09920	80.6474	-1.501	0.274447	-5.46917	4.52145e-08	2.53476e-07
AT1G80970	87.4278	-1.50027	0.316568	-4.73918	2.14581e-06	9.7404e-06
AT2G36990	4540.34	-1.50022	0.255815	-5.86448	4.50536e-09	2.82975e-08
AT3G05400	59.3693	-1.49915	0.425061	-3.52691	0.000420438	0.00133693
AT2G35800	2896.46	-1.49859	0.368548	-4.06619	4.77881e-05	0.000178351
AT3G27020	3110.52	-1.49852	0.152758	-9.80977	1.02202e-22	2.02269e-21
AT4G39800	34059.8	-1.49783	0.304954	-4.91167	9.03052e-07	4.29736e-06
AT1G78730	201.287	-1.49772	0.25679	-5.8325	5.4604e-09	3.40305e-08
AT4G13100	1216.45	-1.49764	0.128194	-11.6826	1.56489e-31	5.14974e-30
AT2G37450	1182.92	-1.49673	0.251577	-5.94938	2.69168e-09	1.73112e-08
AT5G38510	1885.36	-1.49626	0.27146	-5.51189	3.55e-08	2.01369e-07
AT4G33625	1196.13	-1.49566	0.186814	-8.00612	1.18386e-15	1.37277e-14
AT2G02780	685.615	-1.49359	0.182009	-8.20615	2.28391e-16	2.79956e-15
AT5G54130	2242.31	-1.49324	0.160034	-9.33079	1.0508e-20	1.80131e-19
AT5G10340	145.331	-1.49181	0.539204	-2.76669	0.00566281	0.0143557
AT1G28310	431.319	-1.49137	0.212929	-7.00405	2.48662e-12	2.20509e-11
AT3G25011	15.8889	-1.49042	0.64113	-2.32467	0.0200894	0.044415
AT2G38170	8861.51	-1.48954	0.287853	-5.17466	2.28329e-07	1.17217e-06
AT4G29910	325.064	-1.48903	0.26049	-5.71625	1.08898e-08	6.55482e-08
AT1G09310	29288.3	-1.48803	0.152113	-9.78235	1.34067e-22	2.62338e-21
AT5G35790	5620.75	-1.4874	0.298771	-4.97837	6.41212e-07	3.11647e-06
AT2G47450	14571.5	-1.48728	0.270953	-5.48908	4.0404e-08	2.28096e-07
AT3G28050	3633.93	-1.48724	0.298467	-4.98293	6.26279e-07	3.04849e-06
AT5G04810	3207.89	-1.48723	0.200165	-7.43003	1.08576e-13	1.08154e-12
AT5G59360	60.838	-1.4868	0.446467	-3.33014	0.000868014	0.00260647
AT4G06115	90.1983	-1.48645	0.430108	-3.456	0.000548247	0.00170534
AT5G64840	28199.2	-1.48532	0.158002	-9.40064	5.42336e-21	9.51388e-20
AT4G03600	68.8798	-1.48453	0.430931	-3.44493	0.000571209	0.00177163
AT1G72180	2685.79	-1.48327	0.173261	-8.56092	1.1197e-17	1.51321e-16
AT1G20870	133.759	-1.48194	0.292469	-5.06701	4.04103e-07	2.00822e-06
AT1G19740	3434.73	-1.48159	0.169283	-8.75213	2.09369e-18	2.97391e-17
AT4G15540	2558.37	-1.48137	0.372079	-3.98133	6.85321e-05	0.000249129
AT5G27360	728.493	-1.48097	0.348032	-4.25526	2.08808e-05	8.23756e-05
AT4G17460	628.281	-1.47994	0.301016	-4.91647	8.81187e-07	4.19863e-06
AT3G53920	2644.16	-1.47936	0.215229	-6.87341	6.26856e-12	5.32627e-11
AT1G65295	937.741	-1.47898	0.239851	-6.16627	6.99184e-10	4.81105e-09
AT5G57170	824.576	-1.47747	0.27382	-5.39579	6.82214e-08	3.75176e-07
AT5G67030	37185.5	-1.47735	0.146549	-10.0809	6.70901e-24	1.4417e-22
AT3G54600	7709.39	-1.47722	0.233008	-6.33977	2.30111e-10	1.66951e-09
AT1G54050	257.085	-1.47664	0.374558	-3.94235	8.06868e-05	0.000289302
AT5G35750	1305.41	-1.47573	0.139101	-10.6091	2.70389e-26	6.69792e-25
AT2G03420	1128.83	-1.47565	0.268698	-5.49183	3.9778e-08	2.24787e-07
AT3G45600	1042.33	-1.4755	0.247984	-5.94998	2.68168e-09	1.72518e-08
AT1G54500	4612.34	-1.47331	0.252131	-5.84345	5.11303e-09	3.19362e-08
AT5G15410	4481.18	-1.47307	0.143209	-10.2861	8.1372e-25	1.83981e-23
AT4G13575	1232.86	-1.47285	0.399084	-3.69058	0.00022374	0.000745868
AT3G30875	68.0505	-1.47226	0.393144	-3.74483	0.000180519	0.000612748
AT3G22104	1196.46	-1.47171	0.203353	-7.23723	4.57947e-13	4.31746e-12
AT5G03250	103.262	-1.47111	0.308476	-4.76896	1.85177e-06	8.47223e-06
AT1G16410	17647.8	-1.47106	0.347378	-4.23476	2.28799e-05	8.97752e-05
AT4G21970	28.0921	-1.4693	0.629785	-2.33302	0.0196473	0.0435015
AT2G23690	94.7093	-1.46874	0.54718	-2.6842	0.00727033	0.017984
AT2G45590	1469.71	-1.46793	0.147205	-9.97197	2.02172e-23	4.19647e-22
AT5G08720	3193	-1.46785	0.163909	-8.95527	3.38895e-19	5.20038e-18
AT5G19530	1172.26	-1.4675	0.112731	-13.0177	9.71016e-39	4.61786e-37
AT1G18650	1511.65	-1.467	0.185383	-7.91333	2.50586e-15	2.8286e-14
AT1G77960	206.597	-1.46619	0.469285	-3.1243	0.00178226	0.00501506
AT5G43270	1396.94	-1.46598	0.13637	-10.75	5.92499e-27	1.52467e-25
AT2G42200	418.063	-1.46533	0.200876	-7.29467	2.99385e-13	2.87425e-12
AT3G13810	985.417	-1.46519	0.287604	-5.09445	3.49761e-07	1.75004e-06
AT2G42690	6480.81	-1.4646	0.1933	-7.57682	3.54118e-14	3.65667e-13
AT3G19480	2748.11	-1.4639	0.296452	-4.93807	7.8899e-07	3.78896e-06
AT4G38810	3383.89	-1.46209	0.180287	-8.10979	5.07086e-16	6.04162e-15
AT1G69440	528.09	-1.46153	0.255327	-5.72418	1.03935e-08	6.27785e-08
AT1G30500	598.667	-1.46134	0.472978	-3.08966	0.00200387	0.00558911
AT5G05830	489.582	-1.46124	0.23322	-6.2655	3.71634e-10	2.63191e-09
AT5G53900	853.27	-1.46096	0.15378	-9.50034	2.0921e-21	3.791e-20
AT5G57960	2385.56	-1.46039	0.171499	-8.51549	1.65884e-17	2.22184e-16
AT5G19730	819.159	-1.46006	0.179148	-8.15003	3.63825e-16	4.37881e-15
AT3G44735	505.847	-1.46004	0.265082	-5.50789	3.63164e-08	2.05793e-07
AT3G05410	774.738	-1.46002	0.267231	-5.46351	4.66799e-08	2.61366e-07
AT3G09415	43.2344	-1.45963	0.580796	-2.51315	0.0119658	0.0280424
AT4G04810	95.7783	-1.45947	0.410237	-3.55762	0.000374224	0.00120202
AT4G39400	4496.71	-1.4586	0.129246	-11.2855	1.54799e-29	4.64026e-28
AT2G05100	177019	-1.4581	0.197037	-7.40012	1.3606e-13	1.34167e-12
AT5G40150	222.074	-1.45755	0.25817	-5.64569	1.64518e-08	9.69305e-08
AT4G12970	311.412	-1.45738	0.396655	-3.67418	0.000238613	0.000790884
AT1G60800	3156.05	-1.45632	0.140971	-10.3307	5.1209e-25	1.17432e-23
AT3G13270	129.001	-1.45567	0.468881	-3.10457	0.00190557	0.00533541
AT5G59020	179.286	-1.45559	0.302067	-4.81878	1.44439e-06	6.68573e-06
AT3G12820	64.7273	-1.45514	0.572801	-2.5404	0.0110727	0.0261717
AT4G24780	5671.66	-1.45448	0.213429	-6.81481	9.43857e-12	7.85108e-11
AT1G58290	29460.8	-1.45328	0.342151	-4.24749	2.16176e-05	8.51346e-05
AT1G76570	1405.36	-1.45256	0.18452	-7.87207	3.48816e-15	3.89837e-14
AT5G14880	2815.49	-1.45219	0.145016	-10.014	1.3233e-23	2.76971e-22
AT2G39000	1607.46	-1.45204	0.242839	-5.97944	2.23911e-09	1.45165e-08
AT1G14840	1930.5	-1.45134	0.147858	-9.81576	9.63128e-23	1.91116e-21
AT4G18390	1499.73	-1.44976	0.20794	-6.97199	3.12479e-12	2.74082e-11
AT1G49990	130.761	-1.4496	0.333215	-4.35036	1.35914e-05	5.52231e-05
AT3G59110	1020.89	-1.44917	0.175224	-8.27037	1.33549e-16	1.66693e-15
AT5G42030	2766.22	-1.44852	0.194181	-7.45964	8.67589e-14	8.71533e-13
AT3G11750	165.626	-1.44771	0.24969	-5.79805	6.70903e-09	4.14229e-08
AT4G08920	8034.19	-1.44719	0.180793	-8.00466	1.198e-15	1.38774e-14
AT5G14650	69.7924	-1.44504	0.293341	-4.92615	8.38649e-07	4.01121e-06
AT2G28410	532.194	-1.44418	0.209391	-6.89704	5.30985e-12	4.54422e-11
AT3G24190	8927.81	-1.4438	0.168515	-8.56777	1.05508e-17	1.42844e-16
AT4G10060	6213.5	-1.44355	0.276911	-5.21304	1.85767e-07	9.65096e-07
AT3G61420	1612.44	-1.44235	0.163991	-8.79528	1.42693e-18	2.06191e-17
AT3G29030	3178.55	-1.44082	0.187823	-7.67117	1.70428e-14	1.8062e-13
AT4G22880	6816.12	-1.44056	0.483825	-2.97744	0.00290666	0.00784318
AT2G35830	3328.85	-1.44023	0.166408	-8.65482	4.93672e-18	6.8736e-17
AT3G14580	26.6393	-1.44001	0.553727	-2.60058	0.00930667	0.0224279
AT5G47820	3686.12	-1.43599	0.166864	-8.60573	7.58342e-18	1.04299e-16
AT3G23805	402.054	-1.43563	0.329508	-4.35689	1.31925e-05	5.37186e-05
AT3G17040	5422.71	-1.43547	0.176183	-8.1476	3.71208e-16	4.46519e-15
AT2G05070	134069	-1.43472	0.161726	-8.87131	7.22878e-19	1.07417e-17
AT4G33000	1355.59	-1.43315	0.13992	-10.2427	1.27621e-24	2.85684e-23
AT4G15430	585.556	-1.43265	0.200768	-7.13585	9.61895e-13	8.81066e-12
AT2G45720	342.071	-1.43185	0.262157	-5.46181	4.71316e-08	2.63829e-07
AT2G24220	322.098	-1.43132	0.390412	-3.66618	0.000246203	0.000814365
AT1G63420	1210.72	-1.43113	0.219022	-6.53419	6.39548e-11	4.92038e-10
AT2G32770	96.0749	-1.43072	0.431489	-3.31578	0.000913864	0.00273286
AT3G56940	73022.6	-1.43072	0.256941	-5.56827	2.5728e-08	1.47949e-07
AT1G31650	1670.55	-1.43063	0.140293	-10.1975	2.03534e-24	4.48053e-23
AT3G55760	1477.17	-1.43029	0.273833	-5.22322	1.75836e-07	9.16462e-07
AT3G09035	593.419	-1.42875	0.188906	-7.56329	3.92998e-14	4.0415e-13
AT5G01920	4505.1	-1.42865	0.168352	-8.48608	2.13724e-17	2.82401e-16
AT4G36230	45.5474	-1.42673	0.42745	-3.33777	0.000844524	0.00253864
AT3G14067	1577.48	-1.42662	0.27306	-5.22456	1.74572e-07	9.10782e-07
AT1G12700	194.614	-1.42625	0.272619	-5.23166	1.67999e-07	8.78253e-07
AT5G03552	40.7583	-1.42575	0.3887	-3.668	0.000244459	0.000809074
AT1G19700	2219.48	-1.42563	0.267676	-5.32596	1.0042e-07	5.40127e-07
AT5G65380	2848.19	-1.42338	0.166412	-8.55337	1.1955e-17	1.61468e-16
AT5G18140	1219.67	-1.42319	0.262948	-5.41245	6.21687e-08	3.43482e-07
AT2G45600	590.421	-1.42295	0.232346	-6.12426	9.1106e-10	6.17844e-09
AT1G05460	674.174	-1.42287	0.171694	-8.28724	1.15902e-16	1.45391e-15
AT1G20450	88.298	-1.42252	0.286194	-4.97048	6.67861e-07	3.23623e-06
AT5G61810	866.615	-1.42231	0.184034	-7.72852	1.08805e-14	1.16906e-13
AT3G23050	2948.84	-1.42224	0.207881	-6.8416	7.83135e-12	6.57483e-11
AT3G23870	71.8058	-1.42213	0.515056	-2.76111	0.00576048	0.0145836
AT5G13630	157849	-1.42199	0.327699	-4.33931	1.42929e-05	5.78543e-05
AT4G32570	1607.08	-1.42183	0.243737	-5.83348	5.42834e-09	3.384e-08
AT5G23370	40.4095	-1.42165	0.560148	-2.53799	0.0111492	0.0263277
AT3G48460	2031.72	-1.42109	0.231056	-6.15041	7.72853e-10	5.27769e-09
AT1G80880	77.9127	-1.42082	0.349878	-4.0609	4.88834e-05	0.000182167
AT1G60550	3622.49	-1.41979	0.245132	-5.79195	6.95733e-09	4.2862e-08
AT4G13570	267.184	-1.41879	0.329366	-4.30765	1.65e-05	6.61702e-05
AT1G08550	2045.76	-1.41744	0.316145	-4.4835	7.343e-06	3.09568e-05
AT3G16450	55.2898	-1.41704	0.512036	-2.76746	0.00564945	0.0143267
AT1G75125	56.0305	-1.4168	0.353979	-4.00251	6.2675e-05	0.000229354
AT1G76620	781.604	-1.41668	0.220879	-6.41383	1.41908e-10	1.05123e-09
AT3G53680	483.222	-1.4166	0.261286	-5.42163	5.90587e-08	3.27182e-07
AT1G19000	9043.39	-1.41617	0.118645	-11.9363	7.65769e-33	2.73132e-31
AT5G02180	1060.37	-1.41554	0.201993	-7.00789	2.41932e-12	2.14879e-11
AT2G47360	28.7434	-1.41525	0.518753	-2.72818	0.00636844	0.0159668
AT3G07500	108.917	-1.41482	0.264764	-5.3437	9.10661e-08	4.92163e-07
AT3G56630	997.837	-1.41463	0.164412	-8.60419	7.68575e-18	1.05577e-16
AT1G16515	91.6675	-1.41424	0.44009	-3.21352	0.00131119	0.00379471
AT1G29170	1136.52	-1.41268	0.176579	-8.00027	1.24152e-15	1.43519e-14
AT1G78290	1938.04	-1.41185	0.355546	-3.97094	7.159e-05	0.000259659
AT4G34250	433.004	-1.41166	0.286923	-4.91999	8.65468e-07	4.13159e-06
AT3G05030	2503.86	-1.41141	0.157956	-8.93545	4.0552e-19	6.16817e-18
AT1G10657	1282.72	-1.41088	0.247944	-5.69031	1.26812e-08	7.5624e-08
AT4G20140	136.539	-1.40873	0.434859	-3.23952	0.00119733	0.00349523
AT5G03140	1072.64	-1.40832	0.165649	-8.50185	1.86589e-17	2.4844e-16
AT4G31730	114.417	-1.40805	0.458446	-3.07136	0.00213086	0.0059133
AT2G43440	116.632	-1.40645	0.414859	-3.39018	0.000698461	0.00213256
AT4G38050	228.205	-1.40495	0.238789	-5.88364	4.01331e-09	2.53483e-08
AT4G36870	1291.38	-1.40489	0.215504	-6.51906	7.07483e-11	5.41531e-10
AT2G32480	2668.19	-1.40447	0.183891	-7.63751	2.2147e-14	2.32962e-13
AT3G25500	2108.66	-1.40392	0.125189	-11.2144	3.46519e-29	1.01709e-27
AT4G35420	277.877	-1.40385	0.271058	-5.17916	2.22887e-07	1.14553e-06
AT4G26700	3529.34	-1.40376	0.214139	-6.55539	5.54965e-11	4.28279e-10
AT2G21330	100965	-1.4014	0.216654	-6.46837	9.90653e-11	7.46118e-10
AT2G46810	93.3567	-1.40065	0.40047	-3.49751	0.000469618	0.00147934
AT5G09315	216.371	-1.39971	0.233227	-6.00148	1.95531e-09	1.27833e-08
AT5G06440	1779.16	-1.39962	0.159653	-8.76666	1.84042e-18	2.63408e-17
AT2G27402	1028.92	-1.3986	0.462529	-3.02381	0.00249616	0.00684613
AT3G08010	2731.1	-1.39846	0.159626	-8.7609	1.93702e-18	2.76532e-17
AT4G12080	52.97	-1.39788	0.4724	-2.95911	0.00308532	0.00827279
AT2G29630	11553.9	-1.39782	0.166724	-8.38401	5.11558e-17	6.58946e-16
AT4G13990	343.924	-1.3969	0.154564	-9.03767	1.60041e-19	2.52814e-18
AT1G74850	1889.96	-1.39639	0.254326	-5.49054	4.00714e-08	2.26331e-07
AT1G71710	1509.43	-1.39631	0.234847	-5.94562	2.7542e-09	1.7678e-08
AT1G01360	930.772	-1.39609	0.386755	-3.60976	0.000306479	0.000997065
AT3G52920	2529.66	-1.39584	0.184179	-7.57872	3.48977e-14	3.60524e-13
AT3G51950	8549.67	-1.39502	0.124071	-11.2437	2.48783e-29	7.35968e-28
AT2G46250	606.243	-1.39407	0.257064	-5.42304	5.85924e-08	3.24837e-07
AT4G24790	548.412	-1.39329	0.27042	-5.15233	2.57276e-07	1.31158e-06
AT1G26150	7274.81	-1.39324	0.207364	-6.71883	1.83188e-11	1.47796e-10
AT1G21260	217.863	-1.39292	0.197011	-7.07025	1.54657e-12	1.39675e-11
AT2G38460	585.51	-1.39292	0.227755	-6.11587	9.60288e-10	6.49469e-09
AT5G16590	1366.77	-1.39242	0.229282	-6.07296	1.25576e-09	8.38987e-09
AT1G13930	16035.6	-1.39195	0.155616	-8.94477	3.72723e-19	5.69622e-18
AT4G29020	4815.05	-1.39192	0.178619	-7.79272	6.55834e-15	7.18009e-14
AT2G20210	266.051	-1.39178	0.216844	-6.41836	1.37746e-10	1.02107e-09
AT2G47910	32.0348	-1.39138	0.557583	-2.49537	0.0125825	0.0293344
AT2G38570	286.103	-1.38963	0.279751	-4.96736	6.78693e-07	3.28589e-06
AT1G16320	1872.72	-1.38948	0.184914	-7.51421	5.72569e-14	5.82439e-13
AT3G59060	8159.37	-1.38769	0.138038	-10.0529	8.91638e-24	1.89081e-22
AT5G37680	682.903	-1.38752	0.214481	-6.46919	9.8529e-11	7.42574e-10
AT2G15790	422.396	-1.38737	0.195687	-7.08974	1.34369e-12	1.2184e-11
AT1G47520	184.89	-1.38735	0.458393	-3.02656	0.00247356	0.0067916
AT1G16680	1134.7	-1.38619	0.195099	-7.10504	1.20284e-12	1.09553e-11
AT3G18320	137.448	-1.3856	0.513908	-2.6962	0.00701357	0.0174176
AT2G21530	4020.31	-1.38515	0.204017	-6.78939	1.12605e-11	9.28774e-11
AT2G37460	2255.1	-1.38455	0.186757	-7.41365	1.22871e-13	1.21694e-12
AT1G17870	554.165	-1.38424	0.325737	-4.24958	2.14171e-05	8.44174e-05
AT1G71180	463.111	-1.38384	0.195005	-7.09644	1.28009e-12	1.1626e-11
AT3G59200	58.8301	-1.38366	0.442552	-3.12655	0.00176868	0.00498245
AT1G30100	38.6884	-1.38338	0.589481	-2.34677	0.0189367	0.0420604
AT4G23490	573.415	-1.38283	0.121364	-11.394	4.47974e-30	1.38522e-28
AT1G55260	1836.82	-1.38272	0.200431	-6.8987	5.24792e-12	4.49805e-11
AT2G36370	378.863	-1.3825	0.306536	-4.51008	6.48039e-06	2.7552e-05
AT1G18360	2501.27	-1.38142	0.147597	-9.35945	8.015e-21	1.3866e-19
AT5G52100	293.591	-1.37996	0.341463	-4.04133	5.31492e-05	0.000196537
AT5G24105	147.26	-1.37891	0.333232	-4.13798	3.50372e-05	0.000133934
AT1G12330	973.18	-1.37889	0.195154	-7.06564	1.59873e-12	1.44154e-11
AT3G56140	3694.4	-1.37768	0.157834	-8.72862	2.57789e-18	3.6456e-17
AT3G51750	479.872	-1.3767	0.268345	-5.13035	2.89211e-07	1.46273e-06
AT4G38770	13586.2	-1.37586	0.167233	-8.22722	1.91613e-16	2.36158e-15
AT1G73710	798.656	-1.37532	0.167731	-8.1996	2.41191e-16	2.95486e-15
AT1G31420	4491.36	-1.37492	0.122141	-11.2568	2.1433e-29	6.3655e-28
AT2G04270	1574.82	-1.37424	0.227319	-6.04542	1.4902e-09	9.86843e-09
AT1G77110	208.095	-1.37373	0.330248	-4.1597	3.18664e-05	0.000122562
AT2G40540	2805.83	-1.37364	0.133005	-10.3277	5.28065e-25	1.20972e-23
AT5G16540	2066.71	-1.37358	0.141456	-9.71028	2.7258e-22	5.2028e-21
AT1G30440	1762.67	-1.37337	0.161539	-8.50178	1.86702e-17	2.48444e-16
AT4G22990	871.118	-1.37329	0.188388	-7.28967	3.10706e-13	2.9766e-12
AT1G52870	8727.79	-1.3731	0.276516	-4.96572	6.84472e-07	3.31173e-06
AT4G09500	415.959	-1.37135	0.398893	-3.43789	0.00058626	0.00181407
AT4G13250	3802.42	-1.37113	0.23717	-5.78122	7.41618e-09	4.55519e-08
AT4G39330	9532.23	-1.37052	0.174751	-7.84273	4.40849e-15	4.88095e-14
AT1G56310	432.064	-1.36956	0.200255	-6.83911	7.96869e-12	6.68516e-11
AT1G63850	1330.65	-1.36934	0.164784	-8.30991	9.57708e-17	1.21013e-15
AT3G01180	3549.8	-1.3675	0.141463	-9.66686	4.1697e-22	7.83931e-21
AT5G06470	53.1663	-1.36641	0.492921	-2.77207	0.00557011	0.014145
AT3G52290	1074.48	-1.36614	0.209084	-6.53394	6.40631e-11	4.92702e-10
AT3G46550	1383.68	-1.36608	0.168085	-8.12733	4.38854e-16	5.25366e-15
AT3G30300	2454.49	-1.3657	0.132273	-10.3249	5.43692e-25	1.24425e-23
AT5G17600	805.524	-1.36485	0.291547	-4.68142	2.84899e-06	1.27374e-05
AT4G00150	719.241	-1.36417	0.16093	-8.47683	2.31421e-17	3.05248e-16
AT4G00755	819.097	-1.36371	0.178745	-7.62941	2.35834e-14	2.47379e-13
AT1G14580	1040.73	-1.36292	0.205835	-6.62146	3.55671e-11	2.8004e-10
AT1G15290	10445	-1.36247	0.181964	-7.48758	7.01568e-14	7.10456e-13
AT4G38430	3560.74	-1.36092	0.145691	-9.34116	9.52858e-21	1.63839e-19
AT1G11440	427.282	-1.3605	0.214286	-6.34898	2.16743e-10	1.58066e-09
AT1G27120	981.867	-1.36042	0.194623	-6.99002	2.74841e-12	2.42484e-11
AT3G52370	1455.94	-1.36034	0.22658	-6.00382	1.92722e-09	1.26179e-08
AT5G55380	338.84	-1.35962	0.184076	-7.38616	1.51134e-13	1.48641e-12
AT5G26910	909.626	-1.35955	0.185911	-7.31293	2.61387e-13	2.51911e-12
AT3G62390	468.257	-1.35934	0.182275	-7.45761	8.81078e-14	8.84294e-13
AT2G38480	343.883	-1.35909	0.298349	-4.55537	5.22929e-06	2.25821e-05
AT2G20570	14962.7	-1.35876	0.174614	-7.78154	7.16475e-15	7.82878e-14
AT4G37380	206.398	-1.35863	0.333734	-4.071	4.68116e-05	0.000174909
AT3G03780	24274.4	-1.35839	0.125503	-10.8236	2.65998e-27	6.98035e-26
AT2G37180	2938.66	-1.35781	0.296268	-4.58305	4.58252e-06	1.99496e-05
AT4G31590	2067.05	-1.3578	0.142783	-9.50949	1.91598e-21	3.48306e-20
AT5G11550	1312.64	-1.35771	0.222716	-6.09617	1.08641e-09	7.30389e-09
AT3G56270	392.738	-1.35657	0.205429	-6.60357	4.01377e-11	3.14052e-10
AT1G34580	339.353	-1.35649	0.315197	-4.30362	1.68031e-05	6.72421e-05
AT5G66130	208.767	-1.3558	0.284291	-4.76904	1.85102e-06	8.4705e-06
AT5G12080	1281.48	-1.35576	0.174605	-7.76472	8.18234e-15	8.90185e-14
AT5G58960	1442.29	-1.35527	0.143693	-9.4317	4.03512e-21	7.16217e-20
AT1G13860	1007.31	-1.35508	0.153866	-8.80688	1.28679e-18	1.8618e-17
AT2G22990	8186.35	-1.35359	0.466048	-2.9044	0.00367958	0.00971026
AT5G14060	10811	-1.35333	0.263325	-5.13941	2.75603e-07	1.39798e-06
AT4G14510	912.876	-1.35319	0.252174	-5.36609	8.04603e-08	4.39161e-07
AT4G34881	68.3789	-1.35213	0.342563	-3.94711	7.90996e-05	0.000283927
AT3G06080	2191.43	-1.35208	0.150835	-8.96398	3.13168e-19	4.82861e-18
AT2G01760	477.901	-1.35196	0.223903	-6.03813	1.5591e-09	1.03035e-08
AT3G29320	8396.84	-1.35173	0.159157	-8.49305	2.01277e-17	2.67208e-16
AT4G32250	1665.83	-1.35102	0.233175	-5.79401	6.87239e-09	4.23851e-08
AT3G02410	75.2361	-1.35084	0.449283	-3.00665	0.00264144	0.00719817
AT5G17050	4386.72	-1.34899	0.373456	-3.61218	0.000303628	0.000988502
AT5G05270	4022.59	-1.34838	0.30413	-4.43357	9.26856e-06	3.84844e-05
AT5G67570	710.216	-1.34817	0.17059	-7.90299	2.72285e-15	3.06433e-14
AT2G32550	80.5126	-1.34739	0.437449	-3.08011	0.00206924	0.00575579
AT3G25710	357.788	-1.34552	0.246066	-5.46811	4.54864e-08	2.54937e-07
AT1G74470	70923.9	-1.34531	0.271107	-4.9623	6.96643e-07	3.36556e-06
AT1G72970	4148.64	-1.343	0.153722	-8.73654	2.40353e-18	3.40116e-17
AT2G20180	868.436	-1.34221	0.149937	-8.95181	3.49703e-19	5.35895e-18
AT3G19800	2400.54	-1.34142	0.203998	-6.57565	4.84426e-11	3.76031e-10
AT2G47440	1710.16	-1.34107	0.238018	-5.63435	1.75722e-08	1.03101e-07
AT2G16990	337.811	-1.34075	0.419509	-3.19601	0.00139343	0.00401158
AT3G25130	188.692	-1.34065	0.233619	-5.73864	9.54392e-09	5.78642e-08
AT1G62960	3366.72	-1.34061	0.13285	-10.0911	6.0471e-24	1.30444e-22
AT3G06520	137.332	-1.33969	0.378275	-3.54156	0.000397766	0.00126985
AT5G24990	272.992	-1.33962	0.326508	-4.10289	4.08029e-05	0.000154403
AT3G62630	659.7	-1.33881	0.161682	-8.28049	1.22665e-16	1.53618e-15
AT1G54730	667.148	-1.33879	0.179225	-7.4699	8.02565e-14	8.08013e-13
AT4G23820	1961.19	-1.33865	0.237563	-5.63494	1.75119e-08	1.028e-07
AT5G48545	1594.39	-1.33792	0.184164	-7.26485	3.7346e-13	3.54018e-12
AT3G58820	290.47	-1.33771	0.145833	-9.17289	4.60497e-20	7.52757e-19
AT4G36050	114.579	-1.33739	0.374225	-3.57377	0.000351875	0.00113363
AT4G12730	3875	-1.33669	0.178053	-7.50728	6.0369e-14	6.13543e-13
AT3G17510	3564.51	-1.33648	0.254151	-5.25859	1.45165e-07	7.64918e-07
AT5G07860	635.28	-1.33646	0.250204	-5.34149	9.21881e-08	4.9775e-07
AT1G65010	3208.43	-1.33641	0.187126	-7.14179	9.21233e-13	8.44851e-12
AT1G79520	1984.77	-1.33595	0.214435	-6.23009	4.6618e-10	3.26863e-09
AT2G26730	1262.87	-1.33564	0.125709	-10.6249	2.28222e-26	5.69091e-25
AT3G06510	8134.25	-1.33496	0.138351	-9.64904	4.96187e-22	9.31311e-21
AT4G12990	384.917	-1.33461	0.228913	-5.83021	5.53565e-09	3.44709e-08
AT5G50280	810.813	-1.33422	0.179139	-7.44796	9.47955e-14	9.46779e-13
AT5G43310	1835.82	-1.33394	0.171163	-7.79341	6.52232e-15	7.1476e-14
AT1G54200	285.218	-1.33342	0.272597	-4.89154	1.00051e-06	4.73513e-06
AT4G18030	5957.23	-1.3332	0.0872277	-15.2842	9.74792e-53	9.31092e-51
AT4G35300	2791.25	-1.3328	0.190944	-6.98005	2.9508e-12	2.5973e-11
AT1G12730	221.815	-1.33241	0.248271	-5.36674	8.01733e-08	4.38069e-07
AT3G16250	2230.78	-1.33129	0.336643	-3.95461	7.66603e-05	0.000276051
AT5G65820	246.326	-1.33119	0.313202	-4.25027	2.1351e-05	8.41719e-05
AT4G06110-AT4G13560	215.374	-1.3289	0.250645	-5.30195	1.14574e-07	6.11876e-07
AT1G02380	85.6393	-1.32839	0.541412	-2.45356	0.014145	0.0325531
AT3G48280	361.894	-1.32837	0.250797	-5.29657	1.17996e-07	6.29255e-07
AT3G16240	11363.4	-1.32782	0.390713	-3.39845	0.000677691	0.0020728
AT1G18750	263.298	-1.32778	0.285504	-4.65064	3.30906e-06	1.4675e-05
AT5G59750	1797.55	-1.3277	0.359318	-3.69507	0.00021983	0.000733809
AT5G01260	1329.85	-1.32617	0.198097	-6.69456	2.16324e-11	1.73722e-10
AT3G25690	15330.5	-1.32617	0.170996	-7.75557	8.79473e-15	9.52213e-14
AT5G67090	39.1424	-1.3261	0.542233	-2.44562	0.0144603	0.0331906
AT2G35660	1044.39	-1.326	0.172413	-7.69083	1.46188e-14	1.55736e-13
AT2G36000	78.8377	-1.32598	0.39519	-3.35529	0.000792823	0.00239344
AT1G15740	3779.51	-1.3248	0.258243	-5.13003	2.89695e-07	1.46485e-06
AT5G20280	8712.02	-1.32466	0.214811	-6.16665	6.97499e-10	4.80239e-09
AT1G67590	471.192	-1.32462	0.285251	-4.64371	3.42209e-06	1.51613e-05
AT5G64280	1709.68	-1.32315	0.146607	-9.02511	1.79521e-19	2.81612e-18
AT5G67180	643.025	-1.3226	0.339991	-3.89009	0.000100206	0.000354051
AT4G37685	49.1211	-1.32216	0.442473	-2.98813	0.00280695	0.00760141
AT2G13360	79971.3	-1.32207	0.140828	-9.38781	6.12632e-21	1.06805e-19
AT5G44670	1105.03	-1.32206	0.265336	-4.98258	6.27409e-07	3.05334e-06
AT1G60000	4014.94	-1.32129	0.242674	-5.4447	5.18933e-08	2.89431e-07
AT3G27820	6997.63	-1.32062	0.158098	-8.35314	6.64716e-17	8.46556e-16
AT4G09670	2520.29	-1.32047	0.110351	-11.9661	5.34718e-33	1.9255e-31
AT3G19270	113.206	-1.32008	0.461877	-2.85808	0.00426212	0.01107
AT1G62590	109.006	-1.31994	0.361295	-3.65335	0.000258837	0.000853275
AT2G39560	156.903	-1.31976	0.358496	-3.68138	0.000231979	0.000770825
AT4G28760	1945.37	-1.31953	0.170037	-7.76029	8.47362e-15	9.19212e-14
AT3G22550	1338.77	-1.31931	0.212061	-6.22139	4.92767e-10	3.44753e-09
AT5G02860	494.888	-1.31832	0.237628	-5.54783	2.89235e-08	1.65439e-07
AT4G31890	354.092	-1.31812	0.208729	-6.31499	2.70172e-10	1.94514e-09
AT5G61300	224.392	-1.31713	0.314582	-4.18692	2.82769e-05	0.000109484
AT1G69420	2966.53	-1.31693	0.138927	-9.47933	2.5592e-21	4.62255e-20
AT5G61290	162.758	-1.31616	0.481913	-2.73112	0.00631194	0.0158463
AT3G21390	1160.03	-1.315	0.17954	-7.32423	2.40277e-13	2.3236e-12
AT2G40960	759.545	-1.31445	0.141873	-9.26493	1.95199e-20	3.28127e-19
AT1G73570	296.781	-1.31313	0.235889	-5.56675	2.59534e-08	1.49169e-07
AT4G34000	3988.87	-1.3131	0.210683	-6.23258	4.58806e-10	3.22093e-09
AT3G14330	620.926	-1.31292	0.306596	-4.28225	1.85011e-05	7.35281e-05
AT5G55840	397.668	-1.31256	0.249242	-5.2662	1.39279e-07	7.3683e-07
AT1G26560	2585.27	-1.31233	0.326409	-4.02049	5.80766e-05	0.000213846
AT4G14548	102.903	-1.31202	0.27142	-4.83391	1.33877e-06	6.22365e-06
AT5G37550	171.688	-1.31171	0.321346	-4.08193	4.4664e-05	0.000167708
AT5G58340	511.918	-1.31059	0.183394	-7.14631	8.91441e-13	8.18528e-12
AT1G61240	775.852	-1.31034	0.114786	-11.4155	3.49753e-30	1.08897e-28
AT1G65230	1705.06	-1.30987	0.172709	-7.58428	3.34332e-14	3.45553e-13
AT5G65390	225.486	-1.30967	0.2793	-4.68913	2.74364e-06	1.22981e-05
AT1G06473	62.0904	-1.30927	0.398861	-3.28251	0.00102886	0.00304444
AT3G21950	539.824	-1.30896	0.240554	-5.44144	5.28521e-08	2.94462e-07
AT4G39770	565.447	-1.30893	0.226328	-5.78336	7.32239e-09	4.50127e-08
AT5G36120	1107.44	-1.30839	0.350861	-3.72909	0.000192172	0.000648882
AT2G28605	1177.72	-1.30803	0.248426	-5.26525	1.39998e-07	7.39843e-07
AT1G60260	1422.39	-1.30777	0.193737	-6.75023	1.47612e-11	1.19866e-10
AT1G62710	1120.12	-1.30743	0.337965	-3.86853	0.000109493	0.000384694
AT1G35420	2576.31	-1.30718	0.124031	-10.5391	5.70281e-26	1.37784e-24
AT5G41050	642.806	-1.30583	0.241557	-5.40588	6.44916e-08	3.55793e-07
AT5G01840	217.65	-1.30579	0.258495	-5.05152	4.38311e-07	2.16771e-06
AT3G26750	162.408	-1.30526	0.346524	-3.76672	0.000165405	0.000564422
AT2G41870	1956.91	-1.305	0.221859	-5.88212	4.05037e-09	2.55609e-08
AT3G05980	67.4728	-1.30491	0.456134	-2.8608	0.00422568	0.0109804
AT2G45850	769.017	-1.30448	0.181071	-7.20424	5.83692e-13	5.44152e-12
AT1G68540	394.11	-1.30411	0.275401	-4.73531	2.18722e-06	9.9224e-06
AT1G60690	717.255	-1.30411	0.169752	-7.68244	1.56085e-14	1.65965e-13
AT4G35060	167.434	-1.3041	0.368047	-3.54329	0.000395173	0.00126301
AT3G12970	100.741	-1.30398	0.485305	-2.68692	0.00721132	0.0178556
AT1G15410	2773.08	-1.30348	0.451159	-2.88919	0.00386239	0.0101486
AT3G05640	989.818	-1.30346	0.32902	-3.96163	7.44387e-05	0.000268824
AT5G45275	495.058	-1.30228	0.268485	-4.85049	1.23157e-06	5.75142e-06
AT1G78510	3514.15	-1.30225	0.152507	-8.53896	1.35436e-17	1.82377e-16
AT2G39240	102.163	-1.30109	0.543731	-2.39288	0.0167165	0.0376598
AT2G22190	1255.06	-1.30021	0.416487	-3.12184	0.00179723	0.00505467
AT1G79880	680.164	-1.29874	0.234951	-5.5277	3.24463e-08	1.84748e-07
AT4G23870	91.319	-1.29752	0.339929	-3.81703	0.000135065	0.000467328
AT2G42320	1989.34	-1.29698	0.199327	-6.50681	7.6762e-11	5.84584e-10
AT1G46480	160.03	-1.29623	0.314306	-4.1241	3.72194e-05	0.000141699
AT4G35270	1599.46	-1.29548	0.324233	-3.99552	6.45537e-05	0.00023554
AT4G24090	1412.78	-1.29503	0.251397	-5.15134	2.58638e-07	1.31756e-06
AT4G37760	6469.01	-1.29448	0.138831	-9.32421	1.11816e-20	1.91532e-19
AT4G12420	6485.47	-1.29426	0.281485	-4.59797	4.26618e-06	1.86409e-05
AT3G45900	906.89	-1.29425	0.22746	-5.69002	1.27022e-08	7.57293e-08
AT1G69780	659.925	-1.29403	0.197702	-6.54537	5.93495e-11	4.57387e-10
AT1G48480	2633.77	-1.2938	0.167171	-7.73935	9.9923e-15	1.07568e-13
AT5G23770	138.56	-1.29232	0.469307	-2.75367	0.0058932	0.0148879
AT1G62560	7727.34	-1.29217	0.322399	-4.008	6.12362e-05	0.000224563
AT4G22290	1301.29	-1.29189	0.145616	-8.87189	7.19139e-19	1.06932e-17
AT3G55940	181.429	-1.29118	0.358429	-3.60234	0.000315363	0.00102346
AT1G76820	284.773	-1.29075	0.391951	-3.29315	0.000990728	0.00294048
AT1G10360	2110.37	-1.29036	0.185918	-6.9405	3.90711e-12	3.38617e-11
AT5G07990	2669.57	-1.29001	0.519425	-2.48354	0.0130083	0.0302116
AT4G16490	4661.83	-1.28977	0.16661	-7.74128	9.84176e-15	1.06099e-13
AT1G18773	165.858	-1.28977	0.35892	-3.59348	0.000326284	0.00105646
AT5G11460	364.81	-1.2891	0.285133	-4.52103	6.15395e-06	2.62831e-05
AT5G50240	745.163	-1.28904	0.267353	-4.8215	1.42483e-06	6.60195e-06
AT1G10610	473.934	-1.28869	0.161068	-8.0009	1.2351e-15	1.42851e-14
AT5G04950	2453.03	-1.28843	0.302235	-4.26301	2.01695e-05	7.9765e-05
AT3G15840	8193.47	-1.28829	0.184144	-6.99607	2.63235e-12	2.327e-11
AT2G01590	2019.73	-1.28805	0.286975	-4.48836	7.17746e-06	3.03042e-05
AT1G31790	103.44	-1.28787	0.404525	-3.18366	0.00145427	0.00417448
AT3G63210	419.986	-1.28768	0.318633	-4.04128	5.31604e-05	0.000196546
AT4G20170	2417.12	-1.28757	0.229148	-5.61893	1.92144e-08	1.12303e-07
AT5G58870	7733.32	-1.28692	0.120579	-10.6729	1.36322e-26	3.44117e-25
AT5G19540	5032.54	-1.28576	0.174439	-7.37086	1.69526e-13	1.66078e-12
AT2G17780	521.347	-1.28511	0.269408	-4.77011	1.84122e-06	8.43249e-06
AT3G13620	864.105	-1.28495	0.349713	-3.67429	0.000238508	0.000790655
AT2G35470	645.65	-1.28484	0.220237	-5.83389	5.41505e-09	3.37666e-08
AT2G30390	68.7347	-1.28171	0.339373	-3.77671	0.000158913	0.000544288
AT2G24420	4921.91	-1.28147	0.148092	-8.65315	5.00953e-18	6.97067e-17
AT1G53090	1105.54	-1.28069	0.152534	-8.39607	4.61667e-17	5.96043e-16
AT5G21930	4767.4	-1.28025	0.213758	-5.98924	2.10818e-09	1.37229e-08
AT1G32520	1360.28	-1.27955	0.154549	-8.27927	1.23931e-16	1.55077e-15
AT3G57770	42.8325	-1.27896	0.528531	-2.41984	0.0155273	0.0353515
AT3G28455	178.129	-1.27895	0.382752	-3.34146	0.000833398	0.00250787
AT1G63230	119.76	-1.27834	0.315111	-4.0568	4.97498e-05	0.00018509
AT1G04570	311.223	-1.27814	0.357594	-3.57428	0.000351192	0.00113159
AT1G08890	147.682	-1.27806	0.435958	-2.93162	0.00337202	0.0089817
AT1G19660	7132.23	-1.27776	0.28437	-4.49329	7.0131e-06	2.96603e-05
AT2G19810	1217.05	-1.27751	0.368637	-3.46551	0.000529234	0.00165052
AT5G13290	316.526	-1.27728	0.1889	-6.76167	1.36411e-11	1.11453e-10
AT4G36900	246.023	-1.27728	0.286476	-4.4586	8.24971e-06	3.44635e-05
AT3G50240	1751.35	-1.27705	0.185111	-6.89883	5.24336e-12	4.49585e-11
AT3G54910	594.518	-1.27665	0.269829	-4.73132	2.23066e-06	1.01073e-05
AT5G08600	148.681	-1.27623	0.4677	-2.72873	0.00635779	0.0159419
AT1G20160	454.299	-1.27622	0.318821	-4.00292	6.25647e-05	0.000228987
AT1G19835	3429.6	-1.2753	0.156006	-8.17471	2.96569e-16	3.5981e-15
AT1G01540	4049.05	-1.2753	0.107346	-11.8802	1.49946e-32	5.26494e-31
AT5G49960	464.211	-1.27428	0.19161	-6.65038	2.92347e-11	2.31882e-10
AT1G51440	737.321	-1.27408	0.209735	-6.07472	1.24204e-09	8.3031e-09
AT4G37890	72.1247	-1.27356	0.359463	-3.54295	0.000395684	0.00126446
AT4G29070	1896.67	-1.27334	0.249296	-5.10775	3.26021e-07	1.63715e-06
AT1G17220	20588.2	-1.27331	0.204275	-6.23331	4.56686e-10	3.20705e-09
AT3G13750	7375.54	-1.27303	0.407429	-3.12455	0.00178079	0.00501219
AT2G31070	1985.66	-1.27234	0.231404	-5.49832	3.8342e-08	2.16944e-07
AT3G02020	11695.1	-1.27213	0.403761	-3.15069	0.00162886	0.00462965
AT4G32880	1381.93	-1.27204	0.126389	-10.0646	7.92409e-24	1.68832e-22
AT3G13040	4640.89	-1.27189	0.118261	-10.755	5.61441e-27	1.45304e-25
AT4G13830	3134.15	-1.27173	0.251897	-5.04862	4.45015e-07	2.1999e-06
AT1G28440	2913.77	-1.27143	0.117462	-10.8242	2.64486e-27	6.94876e-26
AT2G19780	345.838	-1.27072	0.275892	-4.60587	4.10742e-06	1.8003e-05
AT2G22240	6119.02	-1.27015	0.500073	-2.53993	0.0110875	0.0261961
AT3G10140	369.223	-1.26945	0.210256	-6.03765	1.56374e-09	1.03281e-08
AT3G47500	4796.6	-1.26843	0.221207	-5.73413	9.80121e-09	5.93443e-08
AT1G63800	1788.01	-1.2676	0.28174	-4.49921	6.8208e-06	2.89175e-05
AT5G64550	2754.38	-1.26701	0.438531	-2.8892	0.00386218	0.0101486
AT5G45610	400.58	-1.26611	0.264135	-4.79343	1.63958e-06	7.54734e-06
AT4G25080	18542.8	-1.26582	0.268005	-4.72311	2.32268e-06	1.04968e-05
AT3G26740	2339.34	-1.26522	0.27185	-4.6541	3.254e-06	1.44535e-05
AT4G03210	7548.27	-1.26495	0.183428	-6.89616	5.3427e-12	4.57059e-11
AT3G49140	3588.78	-1.26473	0.187595	-6.74182	1.5641e-11	1.26509e-10
AT5G11070	602.807	-1.26466	0.348238	-3.63159	0.000281677	0.000921831
AT5G25220	2447.8	-1.26462	0.159044	-7.95144	1.84361e-15	2.09892e-14
AT2G24280	5385.93	-1.26311	0.156232	-8.08485	6.22425e-16	7.38847e-15
AT2G04240	670.181	-1.26283	0.297312	-4.24749	2.16179e-05	8.51346e-05
AT2G46830	8520.59	-1.26266	0.165208	-7.64287	2.12428e-14	2.23556e-13
AT3G13065	216.022	-1.26262	0.301327	-4.1902	2.7871e-05	0.000107995
AT1G18460	2615.45	-1.2619	0.269218	-4.68728	2.76864e-06	1.23978e-05
AT4G30000	427.192	-1.26107	0.200252	-6.29741	3.02667e-10	2.17008e-09
AT3G17120	1425.67	-1.26105	0.150626	-8.37204	5.66294e-17	7.26545e-16
AT4G09810	219.648	-1.26103	0.210407	-5.9933	2.05624e-09	1.34159e-08
AT3G45970	265.14	-1.2604	0.460439	-2.73738	0.00619315	0.0155723
AT2G41330	164.989	-1.2598	0.289514	-4.35142	1.35261e-05	5.49676e-05
AT1G28100	297.331	-1.25842	0.283516	-4.43861	9.05408e-06	3.76632e-05
AT5G11330	2613.96	-1.25834	0.149245	-8.43134	3.41732e-17	4.45536e-16
AT2G23760	2137.34	-1.25813	0.191071	-6.58465	4.55954e-11	3.54662e-10
AT1G11720	4839.27	-1.25785	0.165683	-7.59186	3.15334e-14	3.26366e-13
AT1G74290	270.542	-1.25759	0.264232	-4.75942	1.94147e-06	8.86462e-06
AT1G34760	330.577	-1.25674	0.379104	-3.31503	0.00091634	0.00273918
AT1G14150	2564.97	-1.25602	0.257397	-4.87971	1.06244e-06	5.00515e-06
AT3G62980	4853.96	-1.25587	0.171236	-7.33415	2.23133e-13	2.16617e-12
AT2G27810	1430.62	-1.25579	0.185842	-6.75729	1.40596e-11	1.14623e-10
AT1G06360	1962.97	-1.25576	0.206657	-6.07651	1.22828e-09	8.21845e-09
AT2G43445	100.589	-1.25513	0.450725	-2.78469	0.00535794	0.0136504
AT1G19720	3315.05	-1.25477	0.295752	-4.24264	2.20904e-05	8.68435e-05
AT5G59660	221.631	-1.25468	0.333679	-3.76014	0.000169819	0.00057843
AT2G24230	572.503	-1.25399	0.217605	-5.76269	8.27837e-09	5.05995e-08
AT1G65070	1557.9	-1.25358	0.180882	-6.93038	4.19709e-12	3.6305e-11
AT1G33490	48.6358	-1.25333	0.511298	-2.45128	0.0142349	0.0327264
AT3G29330	89.2511	-1.25298	0.481919	-2.59998	0.00932279	0.022462
AT2G41950	831.382	-1.25276	0.309552	-4.047	5.18785e-05	0.000192185
AT2G43200	373.481	-1.2527	0.221786	-5.64825	1.62094e-08	9.55273e-08
AT5G17540	58.0894	-1.25199	0.421537	-2.97006	0.00297741	0.00801108
AT2G16250	234.856	-1.25196	0.227893	-5.49361	3.93804e-08	2.22596e-07
AT1G10760	7849.18	-1.25157	0.218154	-5.73707	9.63297e-09	5.83727e-08
AT5G61420	7148.06	-1.25136	0.232877	-5.37348	7.723e-08	4.22348e-07
AT2G27385	2878.82	-1.25101	0.168171	-7.43889	1.01537e-13	1.01187e-12
AT4G35470	1243.45	-1.25044	0.160972	-7.76809	7.9676e-15	8.6766e-14
AT3G06125	969.338	-1.2504	0.209696	-5.96294	2.47734e-09	1.59875e-08
AT2G01620	1011.51	-1.2504	0.164205	-7.61489	2.63914e-14	2.75807e-13
AT1G05070	858.353	-1.2503	0.142842	-8.75297	2.07801e-18	2.95351e-17
AT3G14420	11228.7	-1.25028	0.149346	-8.37169	5.67955e-17	7.28262e-16
AT4G23300	1401.3	-1.25001	0.280716	-4.45292	8.47094e-06	3.53353e-05
AT2G35960	42.4928	-1.24995	0.338451	-3.69315	0.000221493	0.000738812
AT5G06690	118.166	-1.24988	0.454805	-2.74817	0.0059929	0.0151194
AT3G43670	1041.82	-1.24953	0.382398	-3.26761	0.00108459	0.00319342
AT3G18217	101.253	-1.24759	0.307356	-4.0591	4.92612e-05	0.000183424
AT1G15165	263.113	-1.2468	0.393668	-3.16713	0.0015395	0.00439516
AT2G45900	422.973	-1.24675	0.199469	-6.25036	4.09508e-10	2.89105e-09
AT3G17330	1398.45	-1.24635	0.141867	-8.78532	1.5592e-18	2.24728e-17
AT4G10890	314.683	-1.24539	0.216413	-5.75472	8.67857e-09	5.28879e-08
AT5G52310	3350.03	-1.24388	0.284988	-4.36467	1.27316e-05	5.19168e-05
AT1G79030	812.018	-1.24365	0.181596	-6.84844	7.46586e-12	6.27968e-11
AT3G21190	2262.53	-1.24186	0.110545	-11.2339	2.7794e-29	8.20069e-28
AT2G30420	47.3461	-1.24179	0.467825	-2.65439	0.0079452	0.0194696
AT1G57790	197.147	-1.24135	0.22684	-5.47238	4.44044e-08	2.48996e-07
AT5G65410	1058.41	-1.24129	0.175587	-7.06937	1.55641e-12	1.40507e-11
AT1G69252	2108.02	-1.24128	0.280506	-4.42516	9.63705e-06	3.99188e-05
AT3G13520	1939.07	-1.24109	0.295805	-4.19563	2.72113e-05	0.000105594
AT5G27350	2019.4	-1.24057	0.308454	-4.02191	5.77281e-05	0.000212597
AT1G62030	277.23	-1.24038	0.232779	-5.32857	9.89868e-08	5.32672e-07
AT3G14720	3818.53	-1.2403	0.27442	-4.5197	6.19265e-06	2.64384e-05
AT5G47800	417.26	-1.23983	0.318399	-3.89396	9.86198e-05	0.000348774
AT2G36980	86.9392	-1.2397	0.428524	-2.89295	0.0038164	0.0100361
AT5G50160	3050.27	-1.2394	0.335321	-3.69615	0.000218892	0.000730895
AT4G24660	841.049	-1.23913	0.26218	-4.72628	2.28668e-06	1.03465e-05
AT3G26240	339.362	-1.23912	0.249861	-4.95925	7.07674e-07	3.41593e-06
AT5G23100	330.139	-1.23881	0.194984	-6.35337	2.10647e-10	1.53869e-09
AT2G31290	275.671	-1.23879	0.300587	-4.12122	3.76875e-05	0.000143312
AT3G53210	120.787	-1.23859	0.354209	-3.49676	0.000470939	0.00148246
AT2G19110	1288.31	-1.23828	0.207455	-5.96892	2.38827e-09	1.54303e-08
AT5G36700	25.5961	-1.23804	0.463402	-2.67163	0.00754847	0.0185964
AT2G45970	1544.67	-1.23793	0.190949	-6.48301	8.99091e-11	6.81254e-10
AT5G37790	737.723	-1.2374	0.244789	-5.05499	4.30422e-07	2.1315e-06
AT1G73590	894.231	-1.23725	0.201715	-6.13368	8.58699e-10	5.838e-09
AT1G47655	78.8192	-1.23708	0.253887	-4.87256	1.1016e-06	5.17552e-06
AT3G53470	1810.08	-1.23685	0.162612	-7.6061	2.82492e-14	2.9413e-13
AT2G41250	1582.34	-1.23677	0.341037	-3.6265	0.000287291	0.000938704
AT5G63800	3647.14	-1.23676	0.304316	-4.06407	4.8224e-05	0.000179859
AT5G46600	89.9952	-1.23651	0.44019	-2.80903	0.00496908	0.0127432
AT4G37800	4526.89	-1.23638	0.284646	-4.34358	1.40183e-05	5.68242e-05
AT2G39750	1349.34	-1.23633	0.148056	-8.35036	6.80538e-17	8.66216e-16
AT3G61260	3945.95	-1.23624	0.116727	-10.5908	3.2864e-26	8.08756e-25
AT2G45470	5482.78	-1.2353	0.25546	-4.83559	1.32753e-06	6.17653e-06
AT3G18770	435.015	-1.23476	0.362597	-3.40531	0.000660881	0.00202605
AT5G14350	253.044	-1.23399	0.302292	-4.08212	4.46266e-05	0.000167606
AT4G35640	99.2319	-1.23388	0.529416	-2.33064	0.0197722	0.0437696
AT5G08010	644.062	-1.23357	0.177556	-6.94751	3.71791e-12	3.23089e-11
AT1G49975	1201.7	-1.23305	0.289389	-4.26088	2.03619e-05	8.04695e-05
AT5G47440	147.995	-1.23277	0.264778	-4.65585	3.22645e-06	1.43396e-05
AT2G33500	494.398	-1.23244	0.25014	-4.92699	8.35048e-07	3.99568e-06
AT1G20570	98.3889	-1.23222	0.42442	-2.9033	0.00369256	0.00973996
AT1G65900	591.448	-1.23164	0.249254	-4.94131	7.75984e-07	3.72889e-06
AT2G23590	85.6396	-1.23104	0.503065	-2.44708	0.0144018	0.0330765
AT5G49300	107.992	-1.23093	0.324044	-3.79867	0.000145477	0.000501045
AT4G21590	29.1177	-1.23082	0.493903	-2.49203	0.0127015	0.0295715
AT5G38865	118.408	-1.22936	0.241565	-5.08916	3.59661e-07	1.79727e-06
AT5G43150	2108.5	-1.22866	0.325823	-3.77094	0.000162637	0.000556056
AT3G44380	346.56	-1.22771	0.198202	-6.19423	5.85692e-10	4.07238e-09
AT4G14750	261.081	-1.22769	0.226168	-5.42822	5.69204e-08	3.1619e-07
AT5G58310	491.118	-1.22752	0.350947	-3.49773	0.000469232	0.00147833
AT4G00400	1503.2	-1.22702	0.205923	-5.95861	2.54392e-09	1.63936e-08
AT4G31360	126.957	-1.22683	0.261793	-4.68624	2.78264e-06	1.24531e-05
AT2G24540	103.027	-1.22657	0.332327	-3.69087	0.000223491	0.000745145
AT5G44510	1518.17	-1.22627	0.174198	-7.0395	1.92933e-12	1.72378e-11
AT3G44200	1146.31	-1.22496	0.173688	-7.05263	1.75564e-12	1.57484e-11
AT1G25425	120.435	-1.22433	0.26999	-4.53474	5.76737e-06	2.47352e-05
AT5G04940	897.57	-1.22389	0.170031	-7.19805	6.10782e-13	5.68232e-12
AT4G11400	39.6053	-1.22274	0.428502	-2.85351	0.0043239	0.0112085
AT4G37682	59.8352	-1.22268	0.39381	-3.10474	0.00190446	0.00533296
AT2G35620	1660.89	-1.2225	0.106987	-11.4266	3.08048e-30	9.6311e-29
AT3G61780	986.414	-1.22202	0.139809	-8.74069	2.31688e-18	3.28472e-17
AT5G22640	6800.22	-1.22182	0.320424	-3.81314	0.000137212	0.000474319
AT1G33400	762.49	-1.22157	0.189694	-6.4397	1.19713e-10	8.92976e-10
AT2G17695	2369.17	-1.22098	0.156942	-7.7798	7.26379e-15	7.92932e-14
AT4G37330	1302.21	-1.22074	0.156266	-7.81192	5.63246e-15	6.20866e-14
AT1G24120	1707.47	-1.22031	0.108283	-11.2697	1.85226e-29	5.51566e-28
AT1G06910	238.467	-1.22015	0.214736	-5.6821	1.33049e-08	7.9072e-08
AT5G56590	517.875	-1.21945	0.16065	-7.59071	3.18169e-14	3.29149e-13
AT5G45960	104.864	-1.21854	0.32581	-3.74004	0.000183993	0.000623132
AT2G15820	787.247	-1.21833	0.19499	-6.24815	4.15343e-10	2.93041e-09
AT5G47040	8132.71	-1.21824	0.261836	-4.65267	3.27671e-06	1.45401e-05
AT5G64490	38.6905	-1.21815	0.377884	-3.22361	0.00126586	0.00367672
AT2G34925	82.2679	-1.21763	0.454299	-2.68025	0.0073567	0.0181761
AT1G04520	929.017	-1.2171	0.238642	-5.10011	3.39454e-07	1.70082e-06
AT1G76240	492.581	-1.2159	0.19433	-6.25685	3.92842e-10	2.77687e-09
AT3G06980	2763.52	-1.21509	0.434652	-2.79555	0.00518109	0.0132387
AT2G36830	23172.4	-1.21506	0.184873	-6.57241	4.95061e-11	3.83626e-10
AT4G09180	784.248	-1.21487	0.234967	-5.17037	2.33634e-07	1.19777e-06
AT2G22000	54.1318	-1.2148	0.327232	-3.71236	0.000205333	0.000689091
AT5G14970	7010.85	-1.21462	0.131322	-9.24922	2.26127e-20	3.78141e-19
AT5G43860	225.466	-1.21447	0.334105	-3.63501	0.000277974	0.000911167
AT3G19680	1557.68	-1.214	0.235409	-5.15701	2.50923e-07	1.28087e-06
AT3G13240	89.96	-1.21398	0.273439	-4.43968	9.00937e-06	3.74911e-05
AT3G16260	1876.62	-1.2133	0.112026	-10.8305	2.46713e-27	6.52746e-26
AT4G37200	3184.69	-1.21274	0.132081	-9.18178	4.24015e-20	6.95138e-19
AT5G02250	1675.02	-1.21228	0.132699	-9.13557	6.50626e-20	1.05362e-18
AT1G24148	846.81	-1.21175	0.364681	-3.32278	0.000891245	0.00267018
AT1G32060	72631.4	-1.21098	0.218084	-5.55282	2.81101e-08	1.60868e-07
AT5G16730	3095.63	-1.21036	0.192455	-6.28907	3.19378e-10	2.2848e-09
AT4G17050	2374.95	-1.20988	0.151769	-7.97182	1.56351e-15	1.78907e-14
AT1G69160	93.3461	-1.20965	0.389175	-3.10825	0.001882	0.00527727
AT1G23740	18775.8	-1.20936	0.267152	-4.52684	5.98709e-06	2.56142e-05
AT1G31320	180.277	-1.20903	0.266355	-4.53918	5.64721e-06	2.42753e-05
AT3G46940	669.2	-1.20861	0.386863	-3.12413	0.00178331	0.00501677
AT5G67150	1111.02	-1.20854	0.174997	-6.90604	4.98367e-12	4.28295e-11
AT1G66100	3607.32	-1.20849	0.230363	-5.24604	1.55406e-07	8.16587e-07
AT5G06220	4614.27	-1.20818	0.211561	-5.71081	1.12438e-08	6.75528e-08
AT3G44020	892.345	-1.20812	0.167461	-7.21433	5.42011e-13	5.07814e-12
AT3G63120	1318.33	-1.20786	0.203421	-5.93773	2.88994e-09	1.84861e-08
AT1G36180	655.235	-1.20673	0.186147	-6.48268	9.01097e-11	6.82086e-10
AT1G51940	749.347	-1.20668	0.284851	-4.23616	2.27374e-05	8.92472e-05
AT3G50780	959.757	-1.20591	0.149843	-8.04782	8.42835e-16	9.89026e-15
AT1G78970	392.337	-1.20559	0.358099	-3.36664	0.000760911	0.00230513
AT5G12440	1062.33	-1.20494	0.135912	-8.86557	7.61118e-19	1.12654e-17
AT3G18110	1509.18	-1.20388	0.211786	-5.68444	1.31246e-08	7.80823e-08
AT2G31190	659.048	-1.20352	0.155022	-7.76356	8.25763e-15	8.97942e-14
AT3G53350	349.583	-1.20255	0.180514	-6.66181	2.70468e-11	2.15553e-10
AT5G19390	3546.01	-1.20206	0.157724	-7.62133	2.51074e-14	2.62876e-13
AT4G15620	458.188	-1.20184	0.200463	-5.99534	2.03061e-09	1.32563e-08
AT4G37560	452.927	-1.20177	0.275251	-4.36608	1.26493e-05	5.1628e-05
AT5G19430	891.686	-1.20151	0.276657	-4.34294	1.40587e-05	5.69779e-05
AT1G67840	4363.4	-1.2012	0.138128	-8.69626	3.43011e-18	4.81754e-17
AT5G45940	348.856	-1.20107	0.196428	-6.11456	9.68255e-10	6.54661e-09
AT5G53170	6632.13	-1.19993	0.181527	-6.61019	3.83815e-11	3.01147e-10
AT4G21910	3018.92	-1.19978	0.209015	-5.74016	9.4585e-09	5.74081e-08
AT2G43700	77.2771	-1.19963	0.384798	-3.11757	0.00182349	0.00512084
AT3G14350	3784.32	-1.19955	0.219129	-5.47418	4.39534e-08	2.46774e-07
AT3G19450	4583.95	-1.19786	0.224674	-5.33156	9.73739e-08	5.24117e-07
AT1G28620	181.586	-1.19764	0.43131	-2.77674	0.0054907	0.0139634
AT3G29185	2662.59	-1.19696	0.200271	-5.97673	2.2766e-09	1.47427e-08
AT5G54380	1394.66	-1.19662	0.301665	-3.96671	7.28704e-05	0.000263752
AT5G67200	318.598	-1.19603	0.37547	-3.18542	0.00144543	0.00415122
AT4G14240	2404.04	-1.1959	0.162175	-7.37416	1.65383e-13	1.6216e-12
AT3G61900	88.0122	-1.19588	0.511319	-2.33881	0.0193451	0.0428746
AT1G54110	385.59	-1.19581	0.190823	-6.26658	3.69069e-10	2.61539e-09
AT1G70070	2514.7	-1.19535	0.268965	-4.44426	8.81941e-06	3.67209e-05
AT3G02250	2346.14	-1.19516	0.117933	-10.1342	3.89549e-24	8.45161e-23
AT4G01510	246.36	-1.195	0.28521	-4.18991	2.79066e-05	0.000108106
AT3G11090	692.527	-1.19491	0.184331	-6.4824	9.02722e-11	6.83087e-10
AT5G12950	960.33	-1.19456	0.163158	-7.32151	2.45198e-13	2.36815e-12
AT5G50120	38.9202	-1.19438	0.462597	-2.5819	0.00982588	0.0234983
AT1G74090	4541.38	-1.19432	0.311929	-3.82883	0.000128755	0.000446798
AT1G14380	1339.74	-1.19408	0.121551	-9.82372	8.8996e-23	1.77065e-21
AT3G61220	3453.85	-1.19383	0.147173	-8.11171	4.99119e-16	5.95298e-15
AT4G17090	7968.52	-1.19368	0.25039	-4.76727	1.86737e-06	8.54011e-06
AT2G26080	52539.7	-1.19356	0.160163	-7.45216	9.18233e-14	9.1913e-13
AT3G13062	2158.22	-1.19342	0.183372	-6.50821	7.60539e-11	5.79583e-10
AT5G50740	1108.21	-1.19342	0.24549	-4.8614	1.16558e-06	5.46019e-06
AT1G54780	16511.9	-1.19137	0.195536	-6.09285	1.10916e-09	7.45456e-09
AT4G08300	2084.39	-1.19089	0.35249	-3.37852	0.000728781	0.00221481
AT3G29788	36.1748	-1.19082	0.478913	-2.4865	0.0129007	0.0299894
AT1G77855	63.3006	-1.19071	0.337383	-3.52925	0.000416741	0.00132705
AT2G26515	86.3022	-1.19016	0.397077	-2.99731	0.00272374	0.00739741
AT3G17668	246.82	-1.18953	0.243773	-4.87964	1.06281e-06	5.00582e-06
AT3G46610	848.808	-1.18949	0.231192	-5.14504	2.67469e-07	1.35917e-06
AT2G03090	839.637	-1.18921	0.180626	-6.58382	4.58505e-11	3.56401e-10
AT5G64480	552.06	-1.18911	0.299583	-3.96922	7.21074e-05	0.000261284
AT1G71970	610.269	-1.189	0.173222	-6.86401	6.69545e-12	5.66762e-11
AT1G47860	420.352	-1.18848	0.249409	-4.76518	1.88683e-06	8.62214e-06
AT5G22050	1255.83	-1.18772	0.166805	-7.12039	1.07621e-12	9.82983e-12
AT4G13770	21727.8	-1.18722	0.261672	-4.53707	5.70419e-06	2.44921e-05
AT5G49390	208.81	-1.18638	0.208063	-5.70203	1.18387e-08	7.09188e-08
AT5G27150	3700.59	-1.18637	0.145243	-8.16816	3.13132e-16	3.79089e-15
AT1G24290	49.1535	-1.18615	0.380894	-3.11412	0.00184492	0.00517715
AT3G56010	3000.33	-1.18574	0.261523	-4.53398	5.78815e-06	2.48054e-05
AT5G04060	893.52	-1.18568	0.14127	-8.39301	4.73844e-17	6.11064e-16
AT1G31150	529.665	-1.18535	0.207526	-5.71182	1.11777e-08	6.72095e-08
AT4G10470	610.555	-1.18512	0.240234	-4.9332	8.08938e-07	3.87733e-06
AT1G68010	52419.8	-1.18477	0.204593	-5.79086	7.00255e-09	4.31171e-08
AT4G10400	335.935	-1.18448	0.230977	-5.12814	2.92625e-07	1.47768e-06
AT5G55580	739.008	-1.18396	0.290783	-4.07164	4.66837e-05	0.000174547
AT4G31270	227.334	-1.18163	0.217747	-5.42664	5.74235e-08	3.18671e-07
AT5G57610	2482.68	-1.18104	0.17439	-6.77239	1.26676e-11	1.03926e-10
AT4G01570	563.147	-1.18024	0.195471	-6.03793	1.56107e-09	1.03135e-08
AT4G38160	1642.29	-1.17993	0.297809	-3.96202	7.43168e-05	0.000268427
AT3G56300	249.091	-1.17967	0.27281	-4.32414	1.53129e-05	6.16776e-05
AT1G04640	878.681	-1.17926	0.220462	-5.34903	8.84269e-08	4.79163e-07
AT1G80870	704.476	-1.17844	0.196306	-6.00309	1.93595e-09	1.26677e-08
AT5G51730	646.673	-1.17824	0.175925	-6.6974	2.12156e-11	1.70435e-10
AT4G12390	783.87	-1.17711	0.294222	-4.00075	6.31419e-05	0.000230913
AT1G59700	1504.39	-1.17688	0.266791	-4.41124	1.02778e-05	4.2394e-05
AT1G04650	160.734	-1.17646	0.415358	-2.8324	0.00461999	0.0119253
AT4G02780	51.928	-1.17591	0.402462	-2.92178	0.00348034	0.0092353
AT5G47020	2720.71	-1.17565	0.167499	-7.01884	2.23725e-12	1.991e-11
AT1G05065	55.7795	-1.17543	0.482239	-2.43744	0.0147917	0.0338925
AT1G08730	71.4313	-1.17438	0.424971	-2.76343	0.00571967	0.0144885
AT3G49900	309.937	-1.17375	0.187124	-6.27259	3.5509e-10	2.5195e-09
AT1G19450	5793.3	-1.17375	0.303513	-3.8672	0.000110091	0.000386614
AT1G26650	955.358	-1.1737	0.147707	-7.94618	1.9235e-15	2.18546e-14
AT4G40060	111.18	-1.1736	0.280313	-4.18675	2.82978e-05	0.000109546
AT5G18760	1220.17	-1.17325	0.223292	-5.25434	1.48558e-07	7.81696e-07
AT2G20700	30.0272	-1.17268	0.483806	-2.42386	0.0153564	0.035005
AT4G15248	255.342	-1.17158	0.256164	-4.57355	4.7953e-06	2.08196e-05
AT4G26620	1153.65	-1.17141	0.203181	-5.76536	8.14851e-09	4.98599e-08
AT1G64970	3725.59	-1.17054	0.276625	-4.2315	2.32137e-05	9.09742e-05
AT5G24165	4574.35	-1.16964	0.175497	-6.66468	2.65237e-11	2.1157e-10
AT2G20440	366.227	-1.16921	0.195233	-5.98879	2.11407e-09	1.37573e-08
AT3G12685	429.543	-1.16862	0.369392	-3.16362	0.00155819	0.00444674
AT1G05200	2131.72	-1.16836	0.181313	-6.44389	1.16452e-10	8.70091e-10
AT4G25600	208.968	-1.16802	0.269046	-4.34135	1.41612e-05	5.73521e-05
AT3G05100	941.404	-1.16766	0.144707	-8.06911	7.0814e-16	8.34442e-15
AT4G39510	1399.57	-1.16677	0.258082	-4.52091	6.15733e-06	2.62926e-05
AT2G17265	2063	-1.16503	0.240882	-4.83654	1.32121e-06	6.14964e-06
AT3G19370	1686.56	-1.16479	0.133097	-8.75146	2.10615e-18	2.98972e-17
AT4G34830	6451.01	-1.16412	0.38831	-2.99791	0.00271839	0.00738734
AT3G50440	661.268	-1.1635	0.155373	-7.4884	6.97201e-14	7.06351e-13
AT5G65470	2702.29	-1.16316	0.126352	-9.20571	3.39414e-20	5.60108e-19
AT5G47360	174.865	-1.16307	0.293865	-3.95784	7.56304e-05	0.000272778
AT1G17970	292.183	-1.16262	0.193266	-6.01564	1.7918e-09	1.17586e-08
AT5G42130	1478.98	-1.16256	0.237758	-4.88967	1.01007e-06	4.77538e-06
AT1G47128	25892.4	-1.16253	0.274839	-4.22987	2.33827e-05	9.16045e-05
AT1G20010	3026.22	-1.16208	0.188038	-6.18002	6.40927e-10	4.43335e-09
AT5G16640	85.2449	-1.16175	0.285146	-4.07422	4.61689e-05	0.000172909
AT5G62670	4318.26	-1.16132	0.159811	-7.26684	3.68005e-13	3.49439e-12
AT5G47900	490.679	-1.16107	0.290153	-4.00156	6.2927e-05	0.000230201
AT5G47780	3191.31	-1.1609	0.131126	-8.85327	8.49888e-19	1.25381e-17
AT1G01970	1489.92	-1.16081	0.268933	-4.31637	1.58613e-05	6.37562e-05
AT1G30260	642.217	-1.16067	0.226983	-5.11348	3.16275e-07	1.58998e-06
AT1G61900	1307	-1.15985	0.149489	-7.75879	8.57428e-15	9.29685e-14
AT3G04760	2061.87	-1.15854	0.229068	-5.05763	4.24505e-07	2.10358e-06
AT2G15440	196.555	-1.1585	0.253262	-4.57434	4.77732e-06	2.07496e-05
AT5G02080	128.349	-1.15672	0.293396	-3.94253	8.06278e-05	0.000289136
AT4G21890	382.426	-1.15644	0.249946	-4.62674	3.71461e-06	1.63768e-05
AT1G24330	165.031	-1.15591	0.257497	-4.48903	7.15474e-06	3.02253e-05
AT1G73760	708.13	-1.15544	0.148942	-7.75769	8.64875e-15	9.37309e-14
AT1G29950	2684.48	-1.15418	0.18665	-6.18368	6.26252e-10	4.3408e-09
AT5G66270	113.226	-1.15389	0.332099	-3.47452	0.000511766	0.00159959
AT1G64180	378.944	-1.15388	0.240947	-4.78896	1.67649e-06	7.7078e-06
AT5G63630	351.476	-1.15381	0.182455	-6.32381	2.55195e-10	1.84437e-09
AT5G54770	152280	-1.15378	0.12677	-9.10135	8.92153e-20	1.43138e-18
AT3G17470	1446.11	-1.15369	0.190722	-6.0491	1.4566e-09	9.66581e-09
AT5G45300	844.029	-1.15357	0.130095	-8.86713	7.50546e-19	1.11308e-17
AT1G33930	134.904	-1.1531	0.340081	-3.39065	0.000697281	0.00212954
AT5G27270	1228.42	-1.15251	0.17707	-6.5088	7.57546e-11	5.78084e-10
AT1G11150	209.108	-1.15216	0.301483	-3.82164	0.000132569	0.000459044
AT1G75190	78.0618	-1.15166	0.42938	-2.68214	0.00731525	0.0180851
AT5G48900	1338.06	-1.15155	0.201361	-5.71881	1.0727e-08	6.46892e-08
AT3G09980	2851.06	-1.15141	0.209826	-5.48746	4.07748e-08	2.29902e-07
AT1G62670	174.699	-1.15071	0.219767	-5.23602	1.64074e-07	8.58335e-07
AT1G62430	1278.99	-1.15064	0.213294	-5.39463	6.86647e-08	3.77522e-07
AT2G35155	530.855	-1.15046	0.184283	-6.24286	4.29635e-10	3.02556e-09
AT3G20120	859.32	-1.14984	0.245596	-4.68182	2.84338e-06	1.27148e-05
AT4G34020	1019.74	-1.14926	0.273742	-4.19834	2.6888e-05	0.000104448
AT5G10310	102.66	-1.14908	0.33682	-3.41156	0.00064593	0.00198238
AT5G05480	241.005	-1.14884	0.330513	-3.47593	0.000509089	0.00159299
AT1G62750	30651.7	-1.14801	0.342931	-3.34765	0.000814994	0.00245675
AT5G59400	817.015	-1.14686	0.255237	-4.49331	7.01248e-06	2.96603e-05
AT3G13360	1486.77	-1.14656	0.17211	-6.66179	2.70518e-11	2.15553e-10
AT2G12440	60.0572	-1.14515	0.493934	-2.31842	0.0204263	0.0450714
AT1G24625	497.852	-1.1447	0.259221	-4.41592	1.00583e-05	4.15494e-05
AT1G67400	272.962	-1.14337	0.253221	-4.51531	6.32238e-06	2.69311e-05
AT3G23070	1748.55	-1.14224	0.221316	-5.16116	2.45428e-07	1.25509e-06
AT3G59420	509.785	-1.14216	0.155715	-7.33494	2.21818e-13	2.15434e-12
AT2G35760	1264.99	-1.14077	0.246149	-4.63447	3.57857e-06	1.58173e-05
AT3G49260	2551.15	-1.14047	0.118841	-9.59659	8.26336e-22	1.53311e-20
AT1G09750	5844.69	-1.13993	0.215708	-5.28463	1.2596e-07	6.69827e-07
AT4G30620	850.569	-1.13988	0.341888	-3.33408	0.000855812	0.00257154
AT3G14415	9920.69	-1.13983	0.163993	-6.95048	3.64054e-12	3.16609e-11
AT3G26630	1243.92	-1.13979	0.180143	-6.32715	2.49734e-10	1.80781e-09
AT1G13700	95.3485	-1.13879	0.498897	-2.28261	0.0224531	0.049111
AT5G20220	669.448	-1.13833	0.252156	-4.5144	6.34967e-06	2.70371e-05
AT1G16780	915.707	-1.1382	0.172501	-6.59821	4.16163e-11	3.24719e-10
AT3G62470	156.928	-1.1379	0.294504	-3.86378	0.000111645	0.000391767
AT1G51580	833.042	-1.13771	0.180462	-6.30445	2.89222e-10	2.07434e-09
AT4G33740	1253.71	-1.13749	0.167222	-6.80226	1.0299e-11	8.54155e-11
AT1G70890	1250.6	-1.13709	0.213917	-5.31558	1.06318e-07	5.69811e-07
AT2G28660	216.798	-1.13707	0.18457	-6.16064	7.24508e-10	4.96862e-09
AT2G20875	105.642	-1.13695	0.295295	-3.8502	0.000118019	0.000412143
AT2G43500	1286.6	-1.13651	0.403801	-2.81454	0.00488473	0.0125469
AT2G45950	1034.17	-1.13646	0.16566	-6.86023	6.87521e-12	5.80889e-11
AT3G05430	205.582	-1.13646	0.233211	-4.87311	1.09857e-06	5.16237e-06
AT3G51080	403.673	-1.13638	0.220307	-5.15819	2.49349e-07	1.2737e-06
AT3G23700	5631.01	-1.13591	0.308981	-3.67632	0.00023662	0.000785204
AT4G35100	15124.9	-1.13553	0.255186	-4.44982	8.59433e-06	3.58169e-05
AT1G80050	1511.1	-1.13552	0.227964	-4.98116	6.32049e-07	3.07526e-06
AT4G28190	284.613	-1.13534	0.362408	-3.13279	0.00173156	0.00488889
AT1G50055	176.288	-1.13515	0.21327	-5.32261	1.0229e-07	5.49528e-07
AT4G15560	30757.5	-1.13472	0.180788	-6.27655	3.46177e-10	2.46479e-09
AT5G04790	36.0871	-1.13463	0.416428	-2.72467	0.00643654	0.0161142
AT2G46660	283.87	-1.13443	0.308693	-3.67495	0.000237899	0.000788983
AT5G11690	635.918	-1.1342	0.236023	-4.80544	1.54414e-06	7.12402e-06
AT2G31750	777.42	-1.13381	0.184907	-6.13178	8.69029e-10	5.9005e-09
AT1G71340	2197.73	-1.13377	0.263853	-4.29696	1.73159e-05	6.91469e-05
AT5G15740	2066.41	-1.13294	0.142429	-7.95439	1.80019e-15	2.0526e-14
AT2G03350	1106.67	-1.13225	0.196216	-5.77042	7.90733e-09	4.84499e-08
AT4G32410	17959.9	-1.1318	0.148197	-7.63712	2.22141e-14	2.33559e-13
AT1G01860	456.417	-1.13135	0.161171	-7.01959	2.22522e-12	1.98186e-11
AT2G32450	910.967	-1.1304	0.170058	-6.64713	2.98858e-11	2.3663e-10
AT1G64770	8610.35	-1.13022	0.182393	-6.19663	5.76838e-10	4.0133e-09
AT2G32580	1860.14	-1.13018	0.154368	-7.32131	2.45571e-13	2.37073e-12
AT3G58690	313.78	-1.12993	0.260082	-4.34451	1.39589e-05	5.65936e-05
AT5G01890	812.001	-1.12939	0.184546	-6.11984	9.36675e-10	6.33879e-09
AT4G27430	5093.61	-1.12939	0.110842	-10.1892	2.21519e-24	4.8717e-23
AT3G01960	191.455	-1.12934	0.342458	-3.29774	0.000974648	0.00289925
AT1G21410	695.478	-1.1283	0.266517	-4.2335	2.30085e-05	9.02483e-05
AT2G44830	851.554	-1.12734	0.173347	-6.50334	7.8555e-11	5.97835e-10
AT1G03055	505.248	-1.12725	0.179434	-6.28225	3.33707e-10	2.38127e-09
AT1G56720	675.099	-1.12724	0.287625	-3.91913	8.88691e-05	0.000316625
AT1G63080	149.835	-1.12719	0.293825	-3.83625	0.000124925	0.000434444
AT4G14000	770.585	-1.12694	0.167948	-6.71003	1.94585e-11	1.56711e-10
AT1G56170	534.879	-1.12681	0.29985	-3.75792	0.000171335	0.00058333
AT4G34980	5318.62	-1.12569	0.179493	-6.27151	3.57565e-10	2.53626e-09
AT3G28370	137.282	-1.12536	0.303602	-3.70668	0.000209995	0.000703896
AT3G22760	644.278	-1.12461	0.260077	-4.32412	1.53141e-05	6.16776e-05
AT1G49510	961.698	-1.12409	0.242654	-4.63247	3.6133e-06	1.59645e-05
AT3G00590	97.9864	-1.12332	0.373489	-3.00764	0.00263287	0.00717742
AT1G21480	646.708	-1.12323	0.150231	-7.47668	7.62218e-14	7.69455e-13
AT2G31790	4867.06	-1.12318	0.155758	-7.21103	5.55313e-13	5.19845e-12
AT2G27800	190.048	-1.12307	0.223374	-5.02775	4.96261e-07	2.43826e-06
AT1G30570	645.692	-1.12245	0.189756	-5.91524	3.31397e-09	2.1067e-08
AT4G39010	178.689	-1.12229	0.279903	-4.00956	6.0832e-05	0.000223153
AT5G58520	698.035	-1.1221	0.188264	-5.96021	2.51919e-09	1.62436e-08
AT1G03630	12533.3	-1.1214	0.278026	-4.03343	5.49687e-05	0.000202833
AT3G45850	2653.24	-1.12113	0.136152	-8.2344	1.80459e-16	2.22655e-15
AT5G46260	331.269	-1.12112	0.277325	-4.04263	5.28559e-05	0.000195549
AT1G33260	403.173	-1.1211	0.240884	-4.65412	3.25372e-06	1.44535e-05
AT2G36570	2319.28	-1.1209	0.184258	-6.08332	1.17719e-09	7.89064e-09
AT1G15820	140741	-1.12087	0.285628	-3.92421	8.70143e-05	0.000310606
AT3G16000	7347.03	-1.12084	0.345456	-3.24453	0.00117645	0.00343828
AT2G16800	1195.07	-1.12047	0.200347	-5.59265	2.23628e-08	1.29589e-07
AT2G01830	1208.65	-1.12029	0.290649	-3.85444	0.000115995	0.000405577
AT1G72500	2547.43	-1.12011	0.121626	-9.20943	3.2786e-20	5.4263e-19
AT5G65890	864.002	-1.11918	0.281501	-3.97577	7.01528e-05	0.000254651
AT2G23470	314.381	-1.11896	0.255384	-4.38148	1.17875e-05	4.82851e-05
AT3G14760	272.51	-1.11859	0.324375	-3.44844	0.000563842	0.00175022
AT5G61670	4744.81	-1.11858	0.159577	-7.00966	2.38899e-12	2.12352e-11
AT1G13250	804.055	-1.11851	0.162206	-6.89561	5.36348e-12	4.58316e-11
AT2G24010	72.9524	-1.11825	0.433878	-2.57734	0.00995627	0.0237874
AT2G36026	89.5928	-1.11818	0.292261	-3.82597	0.000130259	0.00045132
AT2G25150	45.1888	-1.11807	0.43693	-2.55892	0.0104999	0.0249539
AT2G22122	82.4879	-1.11766	0.405766	-2.75445	0.00587914	0.0148557
AT3G19000	792.928	-1.11752	0.269954	-4.13967	3.47813e-05	0.000133028
AT5G19500	1896.19	-1.11723	0.24586	-4.54418	5.51499e-06	2.37567e-05
AT5G52010	929.247	-1.11676	0.284253	-3.92877	8.53823e-05	0.000305264
AT5G62650	1307.71	-1.11676	0.0950619	-11.7477	7.25353e-32	2.45141e-30
AT4G38730	579.814	-1.11668	0.264261	-4.22569	2.38209e-05	9.32565e-05
AT5G11060	3253.15	-1.1161	0.227653	-4.90264	9.45574e-07	4.48929e-06
AT1G48240	799.133	-1.11585	0.17454	-6.39311	1.62549e-10	1.19822e-09
AT1G15690	27240.1	-1.11517	0.229627	-4.85645	1.19509e-06	5.59146e-06
AT3G27960	570.649	-1.1149	0.207341	-5.37711	7.56924e-08	4.14644e-07
AT1G10960	12992	-1.11473	0.195823	-5.69251	1.25186e-08	7.46741e-08
AT2G33330	1005.65	-1.11436	0.295604	-3.76977	0.0001634	0.000558391
AT4G36360	7199.01	-1.11307	0.100977	-11.023	2.9603e-28	8.29988e-27
AT3G02060	1436.23	-1.11164	0.179957	-6.17725	6.52274e-10	4.50615e-09
AT1G52880	651.286	-1.11129	0.384854	-2.88756	0.00388239	0.010193
AT2G29970	3983.14	-1.11114	0.14521	-7.65196	1.97941e-14	2.08992e-13
AT1G49430	1889.24	-1.11071	0.158976	-6.98666	2.815e-12	2.48165e-11
AT1G04680	3612.71	-1.11048	0.161808	-6.86293	6.74646e-12	5.70866e-11
AT5G11160	264.316	-1.11013	0.352611	-3.14832	0.00164213	0.00466441
AT4G16390	2468.02	-1.11013	0.372442	-2.98067	0.00287614	0.00776547
AT2G37790	1036.41	-1.11007	0.1534	-7.23643	4.60655e-13	4.33936e-12
AT1G63670	868.387	-1.10995	0.194339	-5.71141	1.12044e-08	6.7352e-08
AT2G02980	135.31	-1.10982	0.461782	-2.40333	0.0162464	0.0367364
AT2G34770	741.872	-1.10966	0.182654	-6.07523	1.23807e-09	8.28147e-09
AT3G44970	903.583	-1.10913	0.327562	-3.38602	0.00070913	0.00216301
AT1G75180	1228.06	-1.10907	0.25064	-4.42494	9.64691e-06	3.9945e-05
AT5G16310	387.927	-1.10859	0.254207	-4.36099	1.29473e-05	5.27485e-05
AT2G29650	12276.6	-1.10776	0.168689	-6.56684	5.13952e-11	3.97717e-10
AT1G64720	28079.4	-1.10678	0.220233	-5.02549	5.02144e-07	2.46662e-06
AT5G64860	1074.82	-1.10625	0.183596	-6.02545	1.68635e-09	1.11054e-08
AT1G79270	3155.65	-1.10543	0.24673	-4.48032	7.45302e-06	3.14089e-05
AT4G01840	374.263	-1.10532	0.299539	-3.69008	0.000224181	0.000747224
AT4G32190	3102.84	-1.10414	0.164679	-6.70478	2.01705e-11	1.62213e-10
AT3G46630	1530.51	-1.10401	0.154	-7.16892	7.55944e-13	6.98954e-12
AT4G02920	12906.8	-1.10395	0.203105	-5.43538	5.46802e-08	3.04196e-07
AT2G45820	4539.88	-1.10308	0.178927	-6.16498	7.04933e-10	4.84913e-09
AT1G76100	8428.06	-1.10304	0.251205	-4.39101	1.12826e-05	4.63349e-05
AT1G62250	3254.75	-1.10277	0.177699	-6.20582	5.44121e-10	3.79671e-09
AT5G38140	1196.31	-1.10232	0.242656	-4.54273	5.55308e-06	2.38979e-05
AT3G58975	196.81	-1.10228	0.248505	-4.43563	9.18022e-06	3.81387e-05
AT3G46980	1570.69	-1.10216	0.103793	-10.6189	2.43384e-26	6.04891e-25
AT1G76880	228.68	-1.10213	0.295985	-3.72361	0.000196395	0.00066205
AT1G66350	516.828	-1.10201	0.173224	-6.36178	1.99428e-10	1.45958e-09
AT3G51895	3136.63	-1.10198	0.21277	-5.17923	2.228e-07	1.14535e-06
AT2G14090	310.214	-1.10132	0.204869	-5.37571	7.6281e-08	4.17665e-07
AT3G19470	181.851	-1.10118	0.29006	-3.7964	0.000146814	0.000505187
AT4G02020	2255.52	-1.10072	0.134302	-8.19587	2.48786e-16	3.04294e-15
AT5G10690	2287.78	-1.10056	0.264597	-4.15938	3.1911e-05	0.00012267
AT5G24000	495.307	-1.10013	0.278127	-3.95551	7.6371e-05	0.000275141
AT3G58980	395.022	-1.10007	0.297584	-3.69667	0.000218443	0.000729718
AT3G06570	241.088	-1.09963	0.214053	-5.13721	2.78847e-07	1.41348e-06
AT1G63240	174.829	-1.09925	0.269377	-4.08072	4.48956e-05	0.000168392
AT2G05810	33.2667	-1.09887	0.473347	-2.32148	0.0202608	0.0447368
AT4G03400	1374.43	-1.09851	0.21556	-5.09607	3.46776e-07	1.73596e-06
AT5G12110	1426.08	-1.0979	0.327151	-3.35595	0.00079094	0.00238904
AT4G29240	301.514	-1.09771	0.249013	-4.40824	1.04215e-05	4.2963e-05
AT5G55210	953.811	-1.09742	0.1673	-6.55955	5.39701e-11	4.16927e-10
AT5G20450	309.764	-1.09705	0.294248	-3.72833	0.000192752	0.000650743
AT2G37630	1590.16	-1.09667	0.241823	-4.53501	5.76018e-06	2.47137e-05
AT3G18390	6602.67	-1.0966	0.302628	-3.6236	0.000290532	0.000948055
AT4G00370	4814	-1.09582	0.201894	-5.42767	5.70941e-08	3.16921e-07
AT1G78170	563.214	-1.0952	0.275029	-3.98213	6.82999e-05	0.000248365
[truncated: 322 more rows]

## Sheet: Defenseless_Ozone_down
GeneIDs	baseMean	log2FoldChange	lfcSE	stat	pvalue	padj		Genes downregulated by ozone in defenseless
[truncated: 2,646 more rows]
