# Supplementary material for: Decoding plant defense signaling using the defenseless mutant
Source: New Phytol. 2026 Jan 23;250(2):1141–56. doi: 10.1111/nph.70939 (PMC13001020; doi:10.1111/nph.70939)
Supplement: Supplementary file 4 — Table S3 Differentially expressed genes between Col‐0 and defenseless. [file NPH-250-1141-s005.xlsx]

## Sheet: Sheet1
New Phytologist Supporting Information
Article title: Decoding plant defense signaling using the defenseless mutant
Authors: Bikash Baral and Mikael Brosché
Article acceptance date: 6 January 2026
Table S3 Differentially expressed genes between Col-0 and defenseless.

## Sheet: Defenseless_ctrl_upregulated
GeneIDs	baseMean	log2FoldChange	lfcSE	stat	pvalue	padj		Genes upregulated in defenseless in control.
AT2G01422	579.449	10.9941	1.0373	10.5988	3.0194e-26	5.90349e-23
AT1G75945	70.881	8.20547	1.07595	7.62625	2.41689e-14	1.15511e-11
AT1G34440	15.4572	6.96777	1.34975	5.16228	2.43966e-07	2.82096e-05
AT1G52690	144.261	6.64148	1.85322	3.58376	0.00033869	0.0121
AT3G58250	9.94004	6.58758	1.53436	4.29338	1.75975e-05	0.00105423
AT3G28899	21.9048	5.8739	1.24265	4.72693	2.2794e-06	0.000189278
AT3G56380	8.69861	5.59192	1.47839	3.78243	0.000155307	0.00636225
AT3G06962	19.3169	5.32704	1.62713	3.2739	0.00106075	0.0288779
AT5G65500	7.72769	5.18437	1.59231	3.25589	0.00113039	0.0302756
AT1G31250	5.18084	5.11053	1.60882	3.17656	0.00149034	0.0370853
AT2G29150	16.3339	4.82344	1.45305	3.31953	0.000901696	0.0256518
AT5G52300	244.305	4.80159	1.06842	4.4941	6.98649e-06	0.000487852
AT5G59310	265.486	4.73501	0.889644	5.32237	1.02425e-07	1.28822e-05
AT5G35935	85.0631	4.54958	0.724628	6.2785	3.41849e-10	8.858e-08
AT1G67626	25.3152	4.30359	0.792949	5.42731	5.72083e-08	7.73824e-06
AT3G17520	45.204	4.19182	1.18019	3.5518	0.000382606	0.0132507
AT1G07517	8.21482	3.97761	1.29194	3.07878	0.00207849	0.0474544
AT2G01008-AT2G03855	250.227	3.94932	0.579395	6.81629	9.34248e-12	3.09121e-09
AT3G02480	200.758	3.69738	1.02946	3.59156	0.000328698	0.0118414
AT4G11460	255.72	3.53786	0.396711	8.91797	4.74915e-19	3.64786e-16
AT2G47770	54.0011	3.52107	0.915137	3.84758	0.000119288	0.00516203
AT2G40330	1259.51	3.509	0.467041	7.51327	5.76668e-14	2.5311e-11
AT3G11260	9.17856	3.47146	0.993277	3.49496	0.000474133	0.0156159
AT3G46520	52.6039	3.43699	1.02552	3.35146	0.000803873	0.0234585
AT4G01985	25.4204	3.30765	0.848286	3.89922	9.6504e-05	0.00441598
AT5G59320	981.466	3.28711	0.524002	6.27309	3.53963e-10	9.06272e-08
AT3G42658	45.4233	3.17988	0.809728	3.9271	8.59768e-05	0.00401979
AT1G02190	55.4782	3.10899	0.749531	4.14791	3.35526e-05	0.00182226
AT3G17180	59.6902	2.84338	0.747865	3.80199	0.000143538	0.00599433
AT1G72620	9.17394	2.82511	0.779391	3.62477	0.000289223	0.0106878
AT2G37870	202.588	2.73808	0.499806	5.47828	4.29477e-08	6.24106e-06
AT1G24580	415.875	2.67218	0.527061	5.06996	3.97892e-07	4.36605e-05
AT2G41640-AT2G41650	305.989	2.54784	0.241736	10.5398	5.66458e-26	1.01523e-22
AT5G46130	37.9905	2.51334	0.757502	3.31794	0.000906852	0.0257644
AT2G01020	367.632	2.48782	0.406436	6.12105	9.29603e-10	2.19703e-07
AT5G05440	50.0813	2.35679	0.666653	3.53526	0.000407379	0.0138412
AT4G28140	344.221	2.32876	0.621189	3.74888	0.000177629	0.00705698
AT2G24692	75.9321	2.32153	0.606379	3.82852	0.000128918	0.00548932
AT1G30250	970.888	2.24702	0.321863	6.98131	2.92436e-12	1.08438e-09
AT2G22810	191.418	2.22291	0.445776	4.9866	6.14502e-07	6.26355e-05
AT3G23550	18990.8	2.20996	0.499583	4.42361	9.70634e-06	0.000642321
AT3G55646	366.688	2.11205	0.550942	3.83352	0.000126323	0.00541203
AT3G14210	46062.2	2.04107	0.184675	11.0522	2.13823e-28	4.5987e-25
AT3G48640	19071.4	2.03361	0.376346	5.40355	6.53333e-08	8.6736e-06
AT5G62360	73.9504	2.0292	0.55025	3.68779	0.000226213	0.00871379
AT3G22540	115.678	2.02265	0.275263	7.34806	2.01105e-13	8.31761e-11
AT3G28770	69.4969	1.93639	0.349788	5.5359	3.09642e-08	4.72303e-06
AT2G39920	80.2856	1.84571	0.602117	3.06537	0.00217404	0.0490116
AT3G46880	163.715	1.7885	0.48716	3.67128	0.000241338	0.00920292
AT2G41990	196.215	1.73798	0.272465	6.37874	1.78547e-10	5.05264e-08
AT4G21870	2200.45	1.70286	0.206346	8.25243	1.55209e-16	9.27247e-14
AT5G28630	449.03	1.69134	0.458672	3.68748	0.000226485	0.00871379
AT1G30100	38.6884	1.68616	0.540684	3.11856	0.00181737	0.0427639
AT5G35760	46.5589	1.68342	0.441364	3.81412	0.000136668	0.00576338
AT5G62730	228.502	1.67854	0.322962	5.19735	2.02149e-07	2.41534e-05
AT5G47330	159.51	1.62141	0.439554	3.68875	0.000225356	0.0087015
AT5G52050	607.285	1.60274	0.492924	3.25151	0.00114796	0.0306316
AT3G14440	891.361	1.59671	0.334431	4.77443	1.8022e-06	0.000155327
AT1G12630	42.3067	1.58336	0.408231	3.87859	0.000105062	0.00469767
AT1G47510	1539.48	1.57796	0.443636	3.55688	0.000375286	0.0130182
AT3G17110	205.443	1.5517	0.342597	4.52923	5.91978e-06	0.000427237
AT3G60670	60.0618	1.54605	0.421473	3.6682	0.000244262	0.00928154
AT4G04223	645.658	1.51581	0.210719	7.19351	6.31449e-13	2.4251e-10
AT4G06746	546.801	1.50099	0.296154	5.06826	4.0147e-07	4.38295e-05
AT3G53800	741.349	1.48798	0.40577	3.66704	0.00024537	0.00930717
AT5G62130	4298.5	1.46905	0.190667	7.70481	1.31038e-14	6.71009e-12
AT4G14690	1588.39	1.46833	0.362361	4.05213	5.07529e-05	0.00259274
AT2G11150	85.1233	1.43905	0.373103	3.85697	0.000114799	0.00501661
AT1G15550	728.223	1.43335	0.413506	3.46632	0.000527631	0.0169283
AT3G05640	989.818	1.40198	0.326181	4.29815	1.72229e-05	0.0010387
AT3G54830	1273.67	1.37683	0.417091	3.30103	0.0009633	0.0268712
AT5G04950	2453.03	1.36428	0.301079	4.53131	5.86182e-06	0.000424478
AT1G01190	636.566	1.338	0.352962	3.79077	0.000150179	0.00622331
AT5G26280	95.4185	1.33424	0.41569	3.20971	0.00132871	0.0341825
AT2G25735	4809.57	1.30798	0.332636	3.93217	8.41821e-05	0.00395307
AT2G20835	98.282	1.30077	0.343395	3.78798	0.000151877	0.00626953
AT2G18480	165.747	1.28408	0.252403	5.08742	3.62974e-07	4.00332e-05
AT3G18010	753.862	1.25856	0.321849	3.9104	9.21429e-05	0.00425937
AT5G13880	109.35	1.17953	0.381424	3.09243	0.00198523	0.046197
AT2G26710	357.225	1.17177	0.345937	3.38724	0.000705989	0.0213554
AT4G33550	233.557	1.16065	0.35365	3.28191	0.00103107	0.0282488
AT5G25970	82.8909	1.15934	0.360542	3.21556	0.00130191	0.0338754
AT2G38550	2719.77	1.15309	0.129194	8.92529	4.44538e-19	3.64786e-16
AT4G30410	201.408	1.15274	0.248986	4.62973	3.66142e-06	0.000283259
AT4G13260	135.129	1.14985	0.29513	3.89606	9.77708e-05	0.00445753
AT1G74150	128.901	1.14193	0.306582	3.72471	0.000195538	0.00764623
AT3G58850	226.954	1.11895	0.289912	3.8596	0.000113571	0.00500056
AT5G14730	950.191	1.10591	0.293763	3.76462	0.000166804	0.00673068
AT3G44970	903.583	1.10361	0.325261	3.39299	0.000691347	0.0210308
AT2G36885	2584.62	1.09981	0.24053	4.57244	4.82075e-06	0.000358754
AT1G49310	80.4874	1.09485	0.30425	3.59852	0.00032003	0.0115873
AT1G77760	7894.7	1.08769	0.199546	5.45085	5.01307e-08	7.03991e-06
AT4G31400	73.9842	1.08115	0.301862	3.5816	0.000341501	0.01216
AT3G52450	532.819	1.07478	0.303588	3.54024	0.000399762	0.0136688
AT4G18280	715.297	1.05732	0.176546	5.98893	2.11225e-09	4.58871e-07
AT3G09450	616.88	1.04354	0.328395	3.1777	0.00148449	0.0369953
AT1G66400	580.569	1.0433	0.331292	3.14917	0.00163733	0.0397449
AT1G06160	917.733	1.03882	0.322651	3.21964	0.00128353	0.0335418
AT3G48770	166.578	1.03605	0.29977	3.45616	0.000547937	0.0174054
AT5G28910	250.592	1.02988	0.178383	5.77344	7.76688e-09	1.42771e-06
AT4G28700	133.342	1.02113	0.268436	3.80399	0.000142385	0.00595772
AT1G22690	2511.5	1.01486	0.208915	4.85779	1.18703e-06	0.000107412
AT3G26200	2508.15	1.00098	0.256119	3.90825	9.29675e-05	0.00427233

## Sheet: Defenseless_ozone_upregulated
GeneIDs	baseMean	log2FoldChange	lfcSE	stat	pvalue	padj		Genes upregulated in defenseless in ozone treatment.
AT1G18740	8208.25	3.22342	0.15427	20.8947	5.98079e-97	6.74095e-93
AT2G02230	1339.95	2.32975	0.124144	18.7665	1.41884e-78	7.99587e-75
AT1G21010	2576.88	2.37363	0.126751	18.7267	2.99908e-78	1.35211e-74
AT3G62260	4532.56	2.31051	0.133403	17.3198	3.33245e-67	9.39002e-64
AT5G62130	4298.5	3.16256	0.195188	16.2027	4.8276e-59	1.1284e-55
AT1G75860	3725.72	2.02583	0.125048	16.2005	5.00576e-59	1.1284e-55
AT1G74450	1999.32	2.05902	0.131073	15.709	1.31189e-55	2.46439e-52
AT4G20840	1066.98	3.6562	0.23697	15.429	1.04552e-53	1.68343e-50
AT4G34400	832.702	3.66436	0.246028	14.8941	3.60019e-50	4.77385e-47
AT3G44190	8492.02	2.52169	0.171638	14.692	7.25702e-49	8.60988e-46
AT3G01840	970.018	4.86143	0.334556	14.531	7.71289e-48	8.6932e-45
AT3G05500	7650.72	2.00813	0.140956	14.2465	4.71232e-46	4.82842e-43
AT3G56790	644.237	4.19143	0.295034	14.2066	8.33786e-46	8.17183e-43
AT5G05410	3715.03	4.79417	0.338106	14.1795	1.22726e-45	1.1527e-42
AT4G35985	894.353	3.15418	0.242772	12.9924	1.35187e-38	9.83025e-36
AT5G24590	5604.24	2.19597	0.171464	12.8072	1.49492e-37	9.91131e-35
AT4G30430	350.286	4.10433	0.33159	12.3777	3.4494e-35	1.99376e-32
AT5G01550	2582.43	2.35017	0.192128	12.2323	2.08861e-34	1.14833e-31
AT1G66080	990.309	1.81761	0.148761	12.2183	2.48318e-34	1.33276e-31
AT1G56660	4483.3	2.83741	0.233207	12.1669	4.66507e-34	2.44558e-31
AT4G03210	7548.27	2.21789	0.183358	12.096	1.10938e-33	5.68355e-31
AT1G19025	1164.9	3.23197	0.26814	12.0533	1.86274e-33	9.33109e-31
AT2G01008-AT2G03855	250.227	8.00766	0.668491	11.9787	4.59364e-33	2.25108e-30
AT2G17840	3905.29	2.55933	0.213783	11.9716	5.00392e-33	2.39996e-30
AT5G40540	700.539	2.21646	0.189105	11.7208	9.97627e-32	4.58949e-29
AT1G73010	281.712	3.72896	0.318495	11.7081	1.1589e-31	5.22477e-29
AT4G24390	1001.42	1.8427	0.158348	11.637	2.67223e-31	1.18113e-28
AT3G48640	19071.4	4.24101	0.365131	11.615	3.45623e-31	1.49827e-28
AT3G50060	1508.12	2.94283	0.25361	11.6037	3.94442e-31	1.64657e-28
AT2G47060	7656.07	2.14467	0.190838	11.2382	2.64669e-29	1.02865e-26
AT2G37880	218.701	4.42077	0.394143	11.2162	3.39668e-29	1.29776e-26
AT2G35710	1600.33	1.98649	0.178183	11.1486	7.27451e-29	2.73303e-26
AT3G49120-AT3G49130	171.069	4.60979	0.41409	11.1323	8.73206e-29	3.22685e-26
AT1G29340	7846.01	1.4604	0.131323	11.1207	9.94794e-29	3.61688e-26
AT2G17660	85.3343	7.04671	0.636164	11.0769	1.62464e-28	5.72228e-26
AT1G21450	4752.32	1.48617	0.134835	11.0221	2.98926e-28	1.03667e-25
AT2G01020	367.632	4.459	0.407721	10.9364	7.72024e-28	2.55926e-25
AT3G04620	297.088	2.2817	0.211775	10.7742	4.55949e-27	1.4275e-24
AT2G33100	478.523	6.10493	0.567544	10.7568	5.50763e-27	1.67774e-24
AT3G21070	11263.1	2.55095	0.23867	10.6882	1.15627e-26	3.47528e-24
AT2G01422	579.449	12.6059	1.19305	10.5661	4.2799e-26	1.23689e-23
AT1G06135	136.197	2.87629	0.272472	10.5562	4.75291e-26	1.3562e-23
AT2G01670	11184.9	1.21606	0.115469	10.5315	6.18649e-26	1.7432e-23
AT4G01250	1686.86	2.80202	0.268578	10.4328	1.75651e-25	4.8883e-23
AT5G10820	564.226	1.44139	0.138209	10.4291	1.82686e-25	5.02209e-23
AT2G01150	1041.93	3.08296	0.296845	10.3858	2.87866e-25	7.81817e-23
AT1G22190	4643.22	2.22203	0.215283	10.3215	5.63587e-25	1.51243e-22
AT1G05670	1891.07	2.07212	0.200816	10.3185	5.812e-25	1.54134e-22
AT1G73510	110.001	6.30644	0.611847	10.3072	6.53669e-25	1.71337e-22
AT4G38400	271.128	2.50078	0.244787	10.2161	1.67882e-24	4.34989e-22
AT1G06870	2251.24	1.06858	0.105487	10.13	4.06477e-24	1.04123e-21
AT3G45970	265.14	4.57274	0.454036	10.0713	7.39668e-24	1.87344e-21
AT2G32235	669.868	3.64254	0.363129	10.031	1.11411e-23	2.79046e-21
AT1G60190	703.516	4.87488	0.486516	10.02	1.24528e-23	3.08474e-21
AT2G41630	5082	1.1387	0.114072	9.98228	1.82237e-23	4.4652e-21
AT4G03460	530.683	3.26515	0.327383	9.97348	1.99119e-23	4.82639e-21
AT4G38420	2510.55	1.76614	0.17732	9.96018	2.2764e-23	5.459e-21
AT1G06980	167.916	3.76972	0.384038	9.81602	9.60615e-23	2.27939e-20
AT1G70420	1260.45	2.29897	0.235705	9.75357	1.78089e-22	4.13865e-20
AT3G13210	211.011	2.17999	0.223858	9.73826	2.07072e-22	4.76308e-20
AT4G32030	3561.12	1.08621	0.113377	9.58055	9.65258e-22	2.17588e-19
AT2G43290	4355.83	1.57993	0.165651	9.53767	1.46079e-21	3.26031e-19
AT3G22910	1351.68	3.64399	0.383561	9.50042	2.0905e-21	4.57516e-19
AT4G29780	10497.3	2.71868	0.286738	9.4814	2.50887e-21	5.43797e-19
AT5G51550	3056.67	1.51777	0.161524	9.39656	5.63758e-21	1.19889e-18
AT2G25460	319.068	2.84295	0.303306	9.37322	7.03522e-21	1.46841e-18
AT2G18480	165.747	2.75637	0.296478	9.29707	1.44375e-20	2.95864e-18
AT1G04570	311.223	3.27559	0.354477	9.24064	2.45026e-20	4.93158e-18
AT5G47070	4984.92	1.61319	0.174564	9.24123	2.43672e-20	4.93158e-18
AT2G08895	213.93	4.10394	0.445933	9.20304	3.47954e-20	6.94122e-18
AT1G80450	438.225	2.23741	0.243209	9.19952	3.59554e-20	7.10971e-18
AT2G47070	11872.5	1.77539	0.193948	9.15397	5.48788e-20	1.05733e-17
AT1G49450	368.118	4.09834	0.450266	9.10203	8.8657e-20	1.69365e-17
AT4G30350	8578.09	1.51582	0.166797	9.08782	1.01048e-19	1.89819e-17
AT2G32930	2664.27	1.98714	0.219511	9.05258	1.39631e-19	2.57997e-17
AT4G04223	645.658	1.92792	0.213078	9.04797	1.45652e-19	2.66935e-17
AT4G26400	3769.21	1.47066	0.163165	9.01334	1.9987e-19	3.60438e-17
AT5G50900	1502.87	1.02332	0.113715	8.99899	2.27811e-19	4.04355e-17
AT1G43000	664.096	2.67296	0.297286	8.9912	2.44545e-19	4.30667e-17
AT4G39640	31643.6	1.99099	0.221669	8.9818	2.66361e-19	4.6545e-17
AT3G44350	501.35	3.27152	0.364992	8.96327	3.15185e-19	5.46532e-17
AT5G03990	1498.16	1.2331	0.138449	8.90654	5.26506e-19	8.99129e-17
AT5G37770	3339.46	1.3938	0.157307	8.86036	7.97557e-19	1.34168e-16
AT4G34470	78.5368	3.57474	0.403617	8.85677	8.23699e-19	1.37539e-16
AT1G51620	1502.37	2.62793	0.297089	8.84561	9.10319e-19	1.50885e-16
AT1G66500	2274.11	2.10183	0.237935	8.83362	1.01341e-18	1.66747e-16
AT4G19200	10574.7	1.02268	0.115864	8.8266	1.07909e-18	1.76266e-16
AT1G56520	3966.33	2.40542	0.273013	8.81066	1.24415e-18	2.01768e-16
AT2G17230	969.694	1.50739	0.171336	8.79785	1.39466e-18	2.2456e-16
AT4G20320	665.7	1.80796	0.205822	8.78408	1.57645e-18	2.50256e-16
AT5G64900	248.949	2.55699	0.292031	8.75586	2.02548e-18	3.19289e-16
AT5G43980	333.564	2.23105	0.255282	8.73953	2.34088e-18	3.63919e-16
AT2G18630	1396.55	1.29691	0.149437	8.67862	4.00597e-18	6.10152e-16
AT3G18950	2144.74	2.36713	0.273276	8.66207	4.63285e-18	7.00897e-16
AT5G41550	325.023	2.81575	0.32697	8.61166	7.20127e-18	1.06797e-15
AT5G49520	5970.85	2.46238	0.287947	8.55151	1.2149e-17	1.76686e-15
AT1G30750	75.6328	10.6399	1.24503	8.54588	1.27563e-17	1.83154e-15
AT3G10300	5246.06	1.94745	0.22797	8.54258	1.31255e-17	1.87263e-15
AT3G26980	4479.25	1.34672	0.157767	8.53612	1.38799e-17	1.96781e-15
AT1G75945	70.881	5.82841	0.685366	8.50408	1.83045e-17	2.56286e-15
AT1G35140	347.879	3.31252	0.390703	8.47838	2.28356e-17	3.13879e-15
AT5G17850	247.088	1.77485	0.209558	8.46947	2.46523e-17	3.36795e-15
AT5G64310	12276.5	2.22734	0.263315	8.45884	2.70052e-17	3.66718e-15
AT5G18475	312.243	2.24129	0.265799	8.43229	3.38973e-17	4.52138e-15
AT2G35290	103.11	2.70223	0.321222	8.41236	4.01829e-17	5.29709e-15
AT4G29440	3829.91	2.00782	0.239149	8.39568	4.63193e-17	6.07052e-15
AT1G30190	1102.67	3.12212	0.372454	8.38257	5.17838e-17	6.74746e-15
AT1G77390	248.839	2.31888	0.276736	8.3794	5.31983e-17	6.89193e-15
AT2G24240	1342.46	1.52895	0.182548	8.37561	5.4939e-17	7.07677e-15
AT5G01820	6285.62	1.59523	0.190617	8.36875	5.82308e-17	7.41604e-15
AT3G13310	3529.27	1.96422	0.235165	8.35253	6.68155e-17	8.46154e-15
AT1G47130	2372.63	3.3568	0.402462	8.34067	7.38725e-17	9.30298e-15
AT4G02880	2313.34	1.39518	0.167546	8.32717	8.27993e-17	1.03692e-14
AT5G66600	1498.06	1.66899	0.200889	8.30802	9.73153e-17	1.20532e-14
AT3G45960	87.1558	10.7991	1.30498	8.27528	1.28154e-16	1.57002e-14
AT2G30020	5523.61	1.31944	0.159895	8.25197	1.5581e-16	1.89853e-14
AT3G55050	2029.55	1.06495	0.129196	8.24287	1.68122e-16	2.02852e-14
AT1G59910	6936.8	1.9736	0.239712	8.23321	1.82269e-16	2.18548e-14
AT4G02075	1152.83	2.04657	0.249737	8.19488	2.50846e-16	2.96051e-14
AT1G64060	2319.5	1.60753	0.196811	8.16787	3.13871e-16	3.66595e-14
AT1G60720	61.7059	4.82886	0.59157	8.16279	3.27361e-16	3.76499e-14
AT4G28140	344.221	4.77703	0.585415	8.16009	3.34788e-16	3.83086e-14
AT5G64870	6806.08	3.72539	0.457042	8.15109	3.60652e-16	4.10597e-14
AT1G12420	1938.73	1.24786	0.1535	8.12939	4.31442e-16	4.88722e-14
AT5G45100	3687.97	1.20307	0.148118	8.12234	4.57273e-16	5.15392e-14
AT1G18300	6222.09	2.41569	0.2988	8.08466	6.23392e-16	6.9913e-14
AT4G33440	673.087	1.8516	0.229393	8.07171	6.93176e-16	7.65959e-14
AT1G17710	195.883	3.13324	0.388292	8.06929	7.07089e-16	7.77522e-14
AT5G37420	151.153	3.64351	0.451614	8.06777	7.15937e-16	7.83429e-14
AT3G13090	376.069	2.80508	0.349341	8.02965	9.77531e-16	1.06452e-13
AT1G67060	3949.12	1.35518	0.16879	8.02879	9.84349e-16	1.06679e-13
AT3G24780	145.553	1.97116	0.245614	8.02543	1.01168e-15	1.09116e-13
AT3G53990	3130.75	1.23276	0.153632	8.02416	1.02226e-15	1.0931e-13
AT5G58720	7283.42	1.5538	0.193712	8.0212	1.04721e-15	1.1135e-13
AT5G46590	289.9	2.84662	0.355679	8.00335	1.21078e-15	1.27539e-13
AT4G34380	116.991	2.57975	0.32285	7.99054	1.34353e-15	1.40212e-13
AT1G30700	3602.78	2.12298	0.265817	7.98663	1.38674e-15	1.43394e-13
AT3G57880	5032.85	1.48586	0.186072	7.98544	1.40019e-15	1.44123e-13
AT1G78280	3507.41	1.59042	0.199668	7.96531	1.64806e-15	1.68103e-13
AT5G10340	145.331	4.22772	0.53148	7.95462	1.79684e-15	1.81634e-13
AT1G11960	893.283	1.69264	0.21283	7.95302	1.82016e-15	1.82356e-13
AT2G32800	6925.36	1.89411	0.238428	7.94415	1.95533e-15	1.95032e-13
AT5G63300	70.0218	3.23955	0.407999	7.94008	2.02044e-15	2.00637e-13
AT3G54020	1014.41	1.60067	0.201787	7.93249	2.14802e-15	2.11444e-13
AT4G33985	494.419	1.80275	0.227702	7.91714	2.43039e-15	2.38199e-13
AT2G13640	66.8428	8.60586	1.09048	7.89178	2.97914e-15	2.88222e-13
AT2G32130	726.679	2.79407	0.354336	7.88538	3.13584e-15	3.02086e-13
AT3G27540	570.334	2.62922	0.33358	7.88183	3.22621e-15	3.08158e-13
AT3G02880	8313.31	1.51238	0.192076	7.87383	3.43953e-15	3.27147e-13
AT2G43120	6596.42	2.13265	0.271774	7.84714	4.25636e-15	3.98119e-13
AT4G24580	185.884	3.61569	0.460828	7.84607	4.29262e-15	3.99852e-13
AT4G14450	588.925	2.11532	0.270115	7.83117	4.83334e-15	4.46529e-13
AT2G31345	242.768	3.23114	0.413441	7.81525	5.48534e-15	5.04696e-13
AT4G11660	760.276	1.62929	0.20885	7.80125	6.12975e-15	5.61694e-13
AT2G44600	2293.87	1.80117	0.231022	7.79655	6.36241e-15	5.80654e-13
AT5G01760	486.845	3.06491	0.393333	7.79214	6.58846e-15	5.98859e-13
AT3G02390	116.191	2.17858	0.28042	7.769	7.91095e-15	7.10473e-13
AT4G08250	158.498	3.31022	0.426355	7.76401	8.22831e-15	7.33845e-13
AT5G55050	2706.61	1.80072	0.232068	7.75944	8.53063e-15	7.57077e-13
AT4G16780	1508.3	1.95669	0.252322	7.75472	8.85354e-15	7.82653e-13
AT1G61340	4410.14	2.00246	0.258304	7.75234	9.0214e-15	7.94377e-13
AT5G58120	5302.51	1.94514	0.250961	7.75078	9.13327e-15	8.01098e-13
AT1G70140	1925.52	1.99301	0.258802	7.70093	1.35081e-14	1.16666e-12
AT1G77250	945.07	1.33942	0.174213	7.68838	1.49009e-14	1.27717e-12
AT4G37900	2229.17	1.71948	0.224165	7.67059	1.71213e-14	1.46193e-12
AT2G25290	2544.63	1.52646	0.199192	7.66328	1.81249e-14	1.53599e-12
AT3G46090	3858.06	3.61951	0.473819	7.63901	2.18903e-14	1.84813e-12
AT2G41010	4714.12	1.94439	0.25509	7.62237	2.49062e-14	2.09491e-12
AT3G23920	13802.7	1.91201	0.250907	7.62038	2.52927e-14	2.11951e-12
AT5G57560	5715.83	3.6453	0.478595	7.61666	2.60317e-14	2.17336e-12
AT5G41100	4615.18	1.54938	0.203434	7.61614	2.61382e-14	2.1742e-12
AT5G58320	810.868	1.00104	0.131466	7.61443	2.64853e-14	2.19497e-12
AT4G24160	17840.8	1.85103	0.243145	7.61289	2.68044e-14	2.21327e-12
AT1G70530	8369.61	1.54994	0.204206	7.59008	3.19697e-14	2.62058e-12
AT2G41640-AT2G41650	305.989	1.88239	0.248488	7.57537	3.58117e-14	2.92488e-12
AT5G53590	776.386	1.21483	0.160724	7.55848	4.07802e-14	3.30672e-12
AT1G51700	3093.98	1.50489	0.199502	7.54326	4.58374e-14	3.70346e-12
AT2G41450	223.296	1.7926	0.23865	7.51142	5.84911e-14	4.69219e-12
AT1G80520	345.164	1.53112	0.203967	7.50668	6.06448e-14	4.84771e-12
AT4G31950	6159.81	2.29146	0.30558	7.49871	6.4451e-14	5.11568e-12
AT1G09060	4091.7	1.18374	0.158204	7.48239	7.29847e-14	5.7727e-12
AT5G52600	88.282	2.5073	0.335929	7.46377	8.40787e-14	6.60384e-12
AT1G10020	991.636	1.59697	0.213954	7.4641	8.38733e-14	6.60384e-12
AT5G44060	2292.86	1.78568	0.239586	7.45319	9.11078e-14	7.05757e-12
AT5G67300	2689.28	1.24547	0.167155	7.45102	9.26204e-14	7.15017e-12
AT3G51680	47.2561	5.45856	0.733463	7.44218	9.90374e-14	7.61946e-12
AT1G56250	6780.91	2.53008	0.342207	7.39342	1.43096e-13	1.09344e-11
AT2G19710	2564.24	1.62148	0.219445	7.389	1.47935e-13	1.12281e-11
AT5G05190	2214.93	1.99195	0.269626	7.3878	1.49275e-13	1.12918e-11
AT5G01640	235.226	1.61203	0.218251	7.38612	1.51171e-13	1.1397e-11
AT3G14440	891.361	2.44688	0.331503	7.38119	1.56886e-13	1.17492e-11
AT1G04000	614.067	1.15334	0.156354	7.37647	1.62536e-13	1.21321e-11
AT1G30720	122.925	2.44912	0.332478	7.36626	1.75476e-13	1.29267e-11
AT1G70520	4481	1.11303	0.151334	7.35481	1.91202e-13	1.40393e-11
AT4G20140	136.539	3.15216	0.43006	7.32958	2.30876e-13	1.68428e-11
AT1G61610	1300.82	1.76592	0.240922	7.32985	2.30416e-13	1.68428e-11
AT5G56980	201.711	1.83306	0.250351	7.32198	2.44342e-13	1.77676e-11
AT4G08950	1605.71	2.47677	0.338565	7.3155	2.56417e-13	1.85857e-11
AT2G20630	11243.4	1.01596	0.138978	7.31024	2.66671e-13	1.92054e-11
AT1G07430	269.207	3.25947	0.445955	7.30897	2.69207e-13	1.93263e-11
AT1G76900	3503.89	1.01682	0.13925	7.30208	2.83358e-13	2.02777e-11
AT1G07160	1405.44	2.90404	0.399551	7.26826	3.64143e-13	2.59763e-11
AT3G54810	8626.56	1.40339	0.193158	7.26551	3.71621e-13	2.6343e-11
AT3G47580	316.459	2.78998	0.38418	7.26216	3.80955e-13	2.692e-11
AT1G74310	8303.29	1.88588	0.261071	7.22364	5.06124e-13	3.51047e-11
AT5G17330	1113.66	2.39981	0.332298	7.22186	5.12824e-13	3.54604e-11
AT5G44910	355.835	1.6153	0.224072	7.20884	5.64307e-13	3.89009e-11
AT1G67880	1660.95	1.12305	0.156652	7.16906	7.55129e-13	5.15821e-11
AT5G43620	525.695	2.48849	0.347476	7.16164	7.97192e-13	5.42909e-11
AT2G47140	2235.39	2.15253	0.301798	7.13235	9.86719e-13	6.67947e-11
AT2G40180	2013.35	2.11838	0.297155	7.12889	1.01183e-12	6.82897e-11
AT4G24380	1586.57	1.24391	0.174673	7.12137	1.06859e-12	7.19047e-11
AT1G30810	3355.79	1.49908	0.210633	7.11703	1.10274e-12	7.37624e-11
AT3G21650	1940.01	1.26236	0.177495	7.1121	1.14294e-12	7.6225e-11
AT1G01190	636.566	2.50064	0.351762	7.10888	1.1699e-12	7.7793e-11
AT1G19040	42.7301	6.36689	0.896838	7.09926	1.25428e-12	8.29148e-11
AT1G14540	9985.46	2.55813	0.361211	7.0821	1.41984e-12	9.33118e-11
AT5G39380	556.429	1.51176	0.213598	7.07759	1.46682e-12	9.61194e-11
AT3G55840	3372.35	2.29871	0.324882	7.07553	1.48877e-12	9.72748e-11
AT1G09940	13878.7	1.84471	0.261257	7.0609	1.65425e-12	1.0624e-10
AT4G18890	2372.08	1.27925	0.18134	7.05444	1.73293e-12	1.10977e-10
AT5G58700	689.061	1.58172	0.224241	7.05367	1.74254e-12	1.11276e-10
AT1G05340	2643.75	1.81032	0.256866	7.04773	1.81861e-12	1.15479e-10
AT1G01720	6713.29	2.10155	0.299947	7.00641	2.44511e-12	1.54825e-10
AT1G64760	545.813	1.89873	0.271715	6.98796	2.78921e-12	1.75627e-10
AT3G25250	5029.02	1.73965	0.249613	6.9694	3.18304e-12	1.99867e-10
AT3G59350	2558.73	2.24064	0.321606	6.96703	3.23699e-12	2.0269e-10
AT5G48655	4160.16	1.55759	0.223748	6.96136	3.37009e-12	2.10439e-10
AT4G00910	50.7691	4.48156	0.644502	6.95353	3.56266e-12	2.2185e-10
AT1G29680	39.4782	7.2276	1.03994	6.95004	3.65189e-12	2.26779e-10
AT1G14040	917.948	1.96948	0.283639	6.94363	3.82148e-12	2.36659e-10
AT2G28140	168.89	3.34957	0.482646	6.94001	3.92065e-12	2.42135e-10
AT5G12940	729.133	1.19859	0.172826	6.93526	4.05475e-12	2.49733e-10
AT2G46500	12262.1	1.12249	0.162019	6.92818	4.26291e-12	2.61493e-10
AT3G26040	104.557	2.27097	0.327825	6.9274	4.28659e-12	2.61865e-10
AT2G46780	540.461	1.56788	0.227075	6.90468	5.03164e-12	3.06549e-10
AT1G66160	1302.85	1.80095	0.261121	6.89698	5.31181e-12	3.21879e-10
AT2G21910	219.084	2.50969	0.363951	6.89567	5.36118e-12	3.23999e-10
AT5G56580	418.938	1.93332	0.280736	6.88662	5.7135e-12	3.4345e-10
AT2G33110	4158.01	1.89809	0.276369	6.86795	6.51308e-12	3.90473e-10
AT1G73550	102.34	3.35363	0.488455	6.86579	6.61253e-12	3.95384e-10
AT1G19210	49.8444	3.24984	0.473508	6.86332	6.72793e-12	4.0122e-10
AT1G29690	11373.3	1.36169	0.198515	6.85937	6.9165e-12	4.11377e-10
AT5G15870	5813.57	1.4278	0.208182	6.85846	6.96084e-12	4.12924e-10
AT1G24580	415.875	3.69745	0.539167	6.85771	6.99728e-12	4.13996e-10
AT1G22690	2511.5	1.43292	0.209476	6.8405	7.89196e-12	4.65708e-10
AT3G44630	12773.5	1.66178	0.243271	6.83095	8.43522e-12	4.96467e-10
AT4G18950	7758.89	1.15302	0.169209	6.81417	9.48075e-12	5.53666e-10
AT3G13650	502.082	2.34988	0.345083	6.80961	9.78666e-12	5.70054e-10
AT5G62520	241.123	3.41895	0.502231	6.80753	9.92856e-12	5.76829e-10
AT4G39650	44.4387	4.26927	0.62872	6.79041	1.11818e-11	6.4631e-10
AT1G24170	2064.22	1.36322	0.20145	6.76707	1.31417e-11	7.51876e-10
AT5G16830	3135.56	1.09743	0.162307	6.76142	1.36645e-11	7.7588e-10
AT4G30290	328.529	4.37136	0.646954	6.75683	1.41047e-11	7.98867e-10
AT5G27765	98.8798	2.43068	0.35999	6.75206	1.45758e-11	8.23481e-10
AT5G15070	604.571	1.40902	0.208973	6.7426	1.55579e-11	8.72405e-10
AT5G62460	3225.56	1.08675	0.16123	6.74033	1.58023e-11	8.81722e-10
AT1G56540	1465.24	1.83923	0.273234	6.73133	1.68118e-11	9.3343e-10
AT4G25350	790.907	2.47476	0.367741	6.72964	1.70089e-11	9.4205e-10
AT2G33510	391.616	1.35295	0.201171	6.72539	1.75127e-11	9.62859e-10
AT4G33930	70.8229	4.26515	0.634311	6.72408	1.76708e-11	9.69186e-10
AT5G14700	4919.54	1.65856	0.246693	6.72318	1.77798e-11	9.72795e-10
AT3G21320	39.1824	9.59479	1.43282	6.69643	2.13572e-11	1.16008e-09
AT4G25200	65.6197	2.88044	0.430283	6.69428	2.16733e-11	1.17442e-09
AT1G10280	605.041	1.28857	0.193516	6.65871	2.76236e-11	1.47209e-09
AT1G50590	742.866	1.98235	0.298069	6.65063	2.91835e-11	1.55154e-09
AT3G48240	136.733	2.68221	0.403688	6.64426	3.04752e-11	1.61261e-09
AT3G63060	251.917	2.86318	0.431281	6.63877	3.16305e-11	1.66592e-09
AT1G74400	107.784	3.43024	0.518014	6.6219	3.54609e-11	1.85898e-09
AT3G20500	1918.56	1.42233	0.214855	6.61998	3.59252e-11	1.87894e-09
AT5G64905	1913.09	1.68909	0.255656	6.60689	3.92489e-11	2.0433e-09
AT5G16910	4804.87	1.83004	0.277116	6.60388	4.00522e-11	2.08032e-09
AT2G31210	42.7796	4.72361	0.715721	6.59979	4.1174e-11	2.13367e-09
AT1G22650	5010.96	1.39687	0.211703	6.59827	4.15986e-11	2.15072e-09
AT1G05630	2519.78	1.10867	0.168058	6.59694	4.19721e-11	2.16507e-09
AT4G23550	299.122	1.78648	0.271749	6.574	4.898e-11	2.49798e-09
AT4G31550	8863.35	1.59115	0.242102	6.57221	4.95738e-11	2.52256e-09
AT1G16670	5094.36	1.61585	0.245972	6.56925	5.05692e-11	2.56741e-09
AT5G21900	605.046	1.75814	0.267966	6.56106	5.34269e-11	2.70571e-09
AT3G54200	863.851	1.23913	0.18887	6.56076	5.35333e-11	2.70571e-09
AT1G61100	2831.85	1.04713	0.159935	6.54723	5.86151e-11	2.94276e-09
AT4G05330	202.406	1.29841	0.198385	6.54489	5.95394e-11	2.98253e-09
AT1G10650	3766.93	1.42424	0.217862	6.53734	6.26237e-11	3.13007e-09
AT3G28850	1411.1	1.80131	0.276217	6.52136	6.96728e-11	3.45939e-09
AT4G30280	8240.96	3.07562	0.472831	6.50468	7.78568e-11	3.84879e-09
AT1G61140	7133.8	1.19506	0.184151	6.48958	8.60754e-11	4.23649e-09
AT3G12700	605.609	1.58202	0.244345	6.47453	9.51068e-11	4.6708e-09
AT1G27770	19850.6	1.94003	0.299701	6.47323	9.59323e-11	4.7011e-09
AT2G32970	1376.13	1.16878	0.180681	6.46875	9.88186e-11	4.82158e-09
AT2G32190	4782.22	1.89563	0.293392	6.46107	1.03966e-10	5.05087e-09
AT5G36925	1238.26	1.22296	0.189275	6.4613	1.0381e-10	5.05087e-09
AT5G62570	10688.1	1.47462	0.228446	6.45502	1.08207e-10	5.2456e-09
AT5G66620	3588.39	1.62617	0.251969	6.45385	1.09044e-10	5.27484e-09
AT3G29020	27.4131	9.11396	1.41264	6.45171	1.10593e-10	5.33356e-09
AT4G30090	267.082	1.71971	0.266559	6.45152	1.10731e-10	5.33356e-09
AT4G30250	487.032	1.57689	0.24467	6.44498	1.15615e-10	5.55689e-09
AT3G19002	51.4342	3.0332	0.4717	6.43037	1.27296e-10	6.09239e-09
AT5G10750	1316.26	1.09876	0.17152	6.40602	1.49363e-10	7.11828e-09
AT3G09520	4376.71	1.76051	0.2753	6.39486	1.60692e-10	7.642e-09
AT2G17480	3169.91	1.37717	0.215495	6.39072	1.6511e-10	7.83562e-09
AT5G10830	717.073	1.45236	0.22775	6.37699	1.80604e-10	8.53494e-09
AT3G47790	65.1025	5.3152	0.834475	6.36952	1.89621e-10	8.94235e-09
AT5G45350	135.343	2.72724	0.429196	6.35429	2.09391e-10	9.85404e-09
AT4G02130	1648.42	1.46913	0.231329	6.35082	2.14175e-10	1.00165e-08
AT4G24170	79.1955	3.00896	0.473862	6.34987	2.15493e-10	1.00572e-08
AT4G23210	10203.4	2.37061	0.373714	6.34339	2.24759e-10	1.04464e-08
AT5G56340	5880.25	1.52671	0.240733	6.34191	2.26936e-10	1.05259e-08
AT5G61380	1850.03	1.23505	0.194927	6.33598	2.35831e-10	1.0916e-08
AT4G01360	5780.09	3.36383	0.531924	6.32389	2.55058e-10	1.17577e-08
AT1G77640	38.464	5.09892	0.807808	6.31205	2.75365e-10	1.26679e-08
AT3G28335	46.9096	4.04475	0.641674	6.30343	2.91128e-10	1.33386e-08
AT1G15430	7388.45	1.43144	0.227246	6.29908	2.99413e-10	1.36627e-08
AT1G77500	7776.36	1.31117	0.208261	6.29582	3.05772e-10	1.39247e-08
AT1G67530	2191.12	1.37719	0.219149	6.28427	3.29391e-10	1.49399e-08
AT1G63750	5538.46	2.03924	0.32491	6.27631	3.46692e-10	1.56616e-08
AT1G61550	329.561	1.97611	0.315924	6.255	3.97511e-10	1.785e-08
AT3G11410	4582.56	1.89579	0.303285	6.25085	4.08232e-10	1.8295e-08
AT4G33920	9554.25	1.50183	0.240426	6.24656	4.19603e-10	1.87672e-08
AT5G65630	9067.16	1.25891	0.201681	6.2421	4.31733e-10	1.92335e-08
AT1G27100	4271.48	1.36871	0.21934	6.24013	4.3721e-10	1.9439e-08
AT2G22500	14357.2	1.05223	0.168805	6.23341	4.56401e-10	2.02524e-08
AT3G27210	387.658	2.06816	0.332189	6.22583	4.78999e-10	2.11717e-08
AT1G15800	1104.56	1.55479	0.250125	6.21607	5.09762e-10	2.24874e-08
AT3G29010	301.311	1.45902	0.23484	6.21284	5.2034e-10	2.29092e-08
AT1G08650	1067.76	1.35432	0.218205	6.20664	5.41286e-10	2.36965e-08
AT2G36420	465.509	1.20108	0.193617	6.20341	5.52538e-10	2.41382e-08
AT3G49780	1669.91	1.71538	0.27658	6.20213	5.57053e-10	2.42884e-08
AT1G13360	7036.42	1.05578	0.170638	6.18727	6.12133e-10	2.66384e-08
AT1G23935	474.8	1.24965	0.202009	6.18611	6.16689e-10	2.6785e-08
AT3G13000	954.21	1.07918	0.174593	6.18109	6.36598e-10	2.75435e-08
AT3G07960	279.289	1.81864	0.294697	6.17122	6.77667e-10	2.91526e-08
AT2G01010	148.126	3.24421	0.526528	6.16152	7.20482e-10	3.08766e-08
AT1G47510	1539.48	2.69149	0.437228	6.15581	7.46943e-10	3.18894e-08
AT1G17600	2115.1	1.1679	0.190117	6.14308	8.09377e-10	3.43596e-08
AT1G66400	580.569	1.95027	0.317572	6.14118	8.19089e-10	3.47066e-08
AT3G00330	40.6428	2.86768	0.467131	6.13893	8.30767e-10	3.51354e-08
AT5G35935	85.0631	7.48236	1.21984	6.13389	8.57557e-10	3.60654e-08
AT2G35658	151.406	1.77359	0.289765	6.12077	9.31267e-10	3.90924e-08
AT2G01180	9177.98	1.54665	0.253229	6.10772	1.01062e-09	4.21876e-08
AT5G35760	46.5589	2.40948	0.39473	6.10413	1.03363e-09	4.30684e-08
AT5G16010	6418.69	1.62375	0.266062	6.1029	1.04161e-09	4.32316e-08
AT3G27010	1191.99	1.31614	0.215661	6.10281	1.04218e-09	4.32316e-08
AT2G21130	113.713	2.39878	0.393312	6.09893	1.06779e-09	4.41654e-08
AT5G03620	66.8161	2.61301	0.428577	6.09695	1.08114e-09	4.46358e-08
AT1G78840	30.357	7.46179	1.22454	6.09356	1.10428e-09	4.55076e-08
AT1G56510	12398.6	1.53382	0.251732	6.09306	1.10775e-09	4.55675e-08
AT3G49530	11305.3	1.5172	0.249826	6.07305	1.25507e-09	5.13463e-08
AT5G35688	29.8264	4.37954	0.721311	6.07164	1.26607e-09	5.17026e-08
AT4G19520	26742.6	1.84106	0.303531	6.06545	1.31583e-09	5.34388e-08
AT5G62430	2947.02	1.38563	0.228457	6.06518	1.31807e-09	5.34388e-08
AT2G24330	1941.36	1.11921	0.184527	6.06527	1.31728e-09	5.34388e-08
AT2G44500	5555.39	1.30999	0.216165	6.06016	1.35988e-09	5.48378e-08
AT2G18470	57.7838	3.6758	0.60774	6.04831	1.46376e-09	5.88165e-08
AT1G31290	499.642	2.55642	0.425089	6.01386	1.81158e-09	7.2534e-08
AT4G39830	1622.76	1.41021	0.23489	6.00369	1.92884e-09	7.64366e-08
AT2G25490	9009.73	1.05138	0.175131	6.00336	1.93279e-09	7.64366e-08
AT1G53540	84.834	3.9169	0.652561	6.00235	1.94477e-09	7.67759e-08
AT2G17440	1480.76	1.3022	0.216967	6.00183	1.95105e-09	7.68891e-08
AT5G16960-AT5G16970	64.8458	4.19996	0.69992	6.00063	1.96556e-09	7.73258e-08
AT1G63090	5587.91	1.57465	0.262562	5.99724	2.00699e-09	7.86809e-08
AT2G39650	3985.15	1.52896	0.254967	5.99671	2.01355e-09	7.88011e-08
AT5G66052	138.431	2.19147	0.365506	5.99571	2.02595e-09	7.9149e-08
AT5G51630	2519.22	1.35173	0.225588	5.99204	2.0723e-09	8.08199e-08
AT2G47260	476.985	2.05311	0.342902	5.98744	2.13164e-09	8.28471e-08
AT5G22690	2322.76	1.66668	0.278355	5.98763	2.12926e-09	8.28471e-08
AT4G30510	799.554	1.08407	0.181145	5.98451	2.17047e-09	8.42113e-08
AT3G18710	1005.7	1.21045	0.202326	5.98266	2.19526e-09	8.50268e-08
AT4G05120	1090.04	1.23351	0.206273	5.98	2.23134e-09	8.62758e-08
AT1G64950	3302.01	1.18756	0.198619	5.97908	2.24396e-09	8.66154e-08
AT4G36010	1424.89	1.94505	0.325341	5.9785	2.25203e-09	8.67781e-08
AT1G09070	37774.2	1.31256	0.219578	5.97764	2.26389e-09	8.70864e-08
AT1G69900	762.426	1.40821	0.236035	5.96613	2.42952e-09	9.32985e-08
AT1G50560	141.507	3.00342	0.503647	5.96334	2.47133e-09	9.4262e-08
AT3G07390	1576.52	1.50009	0.251707	5.95964	2.52795e-09	9.62587e-08
AT3G48100	1565.19	2.34616	0.393722	5.95891	2.53931e-09	9.65279e-08
AT5G25240	66.3456	3.43809	0.577845	5.94985	2.6839e-09	1.01511e-07
AT3G45660	188.924	3.62584	0.60997	5.9443	2.77646e-09	1.04836e-07
AT3G01820	4989.42	1.36095	0.229168	5.93866	2.87353e-09	1.08139e-07
AT5G11140	289.409	2.22995	0.377338	5.90969	3.42756e-09	1.27498e-07
AT3G46080	3373.63	4.06458	0.687881	5.90884	3.44534e-09	1.27631e-07
AT5G41800	1274.75	1.12191	0.18987	5.9088	3.44604e-09	1.27631e-07
AT2G12400	865.975	1.33026	0.225955	5.88728	3.92592e-09	1.44134e-07
AT2G17220	12985.2	1.3637	0.23165	5.88688	3.93548e-09	1.4425e-07
AT5G49920	81.6374	4.14139	0.703805	5.88429	3.99762e-09	1.45816e-07
AT1G48330	243.64	1.80023	0.306879	5.86627	4.45716e-09	1.61793e-07
AT4G18170	1051.36	2.23097	0.380576	5.86209	4.57065e-09	1.6538e-07
AT2G04460	91.5602	3.14419	0.537056	5.85449	4.78464e-09	1.72845e-07
AT5G16360	153.904	2.1363	0.365139	5.85066	4.89631e-09	1.76314e-07
AT1G55530	5190.66	1.058	0.181311	5.83527	5.37021e-09	1.93071e-07
AT5G18400	13274.4	1.03406	0.177468	5.82673	5.65236e-09	2.02247e-07
AT4G03270	181.465	1.35299	0.232241	5.82579	5.68423e-09	2.02744e-07
AT2G37110	14061.9	1.0387	0.178531	5.81807	5.95299e-09	2.1166e-07
AT5G63290	129.206	2.08531	0.358484	5.81704	5.98987e-09	2.12636e-07
AT2G41440	1575.06	1.11239	0.191353	5.81326	6.12678e-09	2.16974e-07
AT5G61820	9571.85	1.51197	0.260353	5.80741	6.34476e-09	2.23999e-07
AT3G16860	1420.11	2.10148	0.362026	5.80476	6.44569e-09	2.26675e-07
AT1G03457	334.457	1.19317	0.205703	5.80045	6.61356e-09	2.31495e-07
AT1G47380	1608.34	1.22897	0.211902	5.7997	6.64319e-09	2.32172e-07
AT3G25600	2805.17	1.35982	0.234711	5.79357	6.89072e-09	2.40078e-07
AT3G14225	91.2205	2.55088	0.440631	5.78914	7.07487e-09	2.46114e-07
AT5G41740	32668.6	1.9659	0.339804	5.78539	7.23445e-09	2.50891e-07
AT1G47565	593.237	1.55533	0.269171	5.77821	7.54976e-09	2.61423e-07
AT4G30440	7175.77	1.00387	0.174204	5.76263	8.28118e-09	2.84131e-07
AT5G01050	52.6746	2.66707	0.463188	5.75807	8.50797e-09	2.90586e-07
AT3G49640	767.922	1.03144	0.179443	5.748	9.03038e-09	3.06571e-07
AT1G16530	110.814	2.07768	0.362461	5.73214	9.91694e-09	3.35657e-07
AT2G02010	86599.7	1.56937	0.274192	5.72363	1.04271e-08	3.51866e-07
AT5G14480	834.703	1.19265	0.208546	5.71888	1.07227e-08	3.61302e-07
AT3G57530	9829.21	1.51054	0.264498	5.71096	1.1234e-08	3.76839e-07
AT3G03750	645.019	1.08305	0.189676	5.71001	1.12967e-08	3.78381e-07
AT5G39785	2069.41	1.42021	0.248835	5.70746	1.14678e-08	3.8354e-07
AT2G20340	1731.95	1.32708	0.232632	5.70462	1.16605e-08	3.88832e-07
AT4G29610	63.7816	2.42008	0.425049	5.69365	1.24351e-08	4.13441e-07
AT5G01700	193.379	1.59253	0.279789	5.69191	1.25627e-08	4.16452e-07
AT1G19270	3151.94	1.20386	0.211584	5.68975	1.27225e-08	4.21133e-07
AT1G53680	80.8988	1.61365	0.283742	5.68705	1.29252e-08	4.27215e-07
AT4G28460	706.315	2.03524	0.359716	5.65791	1.53227e-08	5.03505e-07
AT5G58690	475.783	1.26017	0.223158	5.64698	1.63293e-08	5.35802e-07
AT2G28400	1884.17	1.75628	0.311068	5.64596	1.64263e-08	5.38199e-07
AT3G02850	119.991	2.03243	0.36007	5.64454	1.65619e-08	5.41855e-07
AT3G10510	19.8583	8.64278	1.53375	5.63507	1.74989e-08	5.7168e-07
AT1G75000	1061	1.22402	0.21727	5.63364	1.76448e-08	5.75613e-07
AT3G09270	203.075	1.98194	0.351829	5.63324	1.7685e-08	5.76091e-07
AT4G02195	1824.63	1.36699	0.242895	5.6279	1.82415e-08	5.92509e-07
AT2G39570	2377.35	1.33067	0.236455	5.62758	1.82756e-08	5.92761e-07
AT2G42950	1932.85	1.25442	0.223069	5.62346	1.87166e-08	6.06191e-07
AT2G36690	642.36	4.59384	0.816946	5.62318	1.87474e-08	6.06317e-07
AT3G19580	1192.52	2.18436	0.388554	5.62178	1.88995e-08	6.08619e-07
AT1G76650	6032.53	1.29769	0.230824	5.62201	1.88744e-08	6.08619e-07
AT3G05580	4048.13	1.16077	0.206469	5.622	1.88763e-08	6.08619e-07
AT1G01480	496.493	2.38584	0.42451	5.62021	1.9073e-08	6.13329e-07
AT3G55150	562.367	2.12375	0.378227	5.615	1.96557e-08	6.30268e-07
AT2G17730	1336.83	1.1455	0.204237	5.60869	2.03864e-08	6.51843e-07
AT4G35590	253.405	1.77841	0.317327	5.60436	2.09027e-08	6.66462e-07
AT4G03230	936.66	1.09331	0.195557	5.59074	2.26109e-08	7.18892e-07
AT5G54650	2133.84	1.36502	0.244842	5.57511	2.47373e-08	7.84287e-07
AT1G77450	4087.24	1.46137	0.262184	5.57382	2.49217e-08	7.89023e-07
AT3G61640	1797.26	1.16975	0.210017	5.56979	2.5505e-08	8.0636e-07
AT4G00905	240.942	1.24092	0.223026	5.56399	2.63674e-08	8.32455e-07
AT1G52855	204.657	1.54028	0.277356	5.55344	2.80102e-08	8.79394e-07
AT5G46910	3283.48	1.17441	0.21182	5.54438	2.94991e-08	9.19211e-07
AT3G41762	45.2181	5.09883	0.919997	5.54222	2.98652e-08	9.26027e-07
AT3G11020	37.1152	4.14271	0.74759	5.54142	3.00024e-08	9.29004e-07
AT2G16630	1016.46	1.00237	0.180926	5.5402	3.0212e-08	9.34209e-07
AT5G10990	32.0468	6.62036	1.19536	5.53838	3.05283e-08	9.42696e-07
AT1G59265	25.4917	3.41104	0.616536	5.53259	3.15531e-08	9.69032e-07
AT3G02840	11454.8	2.04078	0.369011	5.53041	3.19478e-08	9.78488e-07
AT5G04495	37.1002	2.4748	0.448217	5.52144	3.36234e-08	1.02841e-06
AT5G16020	18.5652	8.52214	1.54409	5.51921	3.40533e-08	1.04015e-06
AT4G12120	8830.2	1.33599	0.242768	5.50318	3.73009e-08	1.13627e-06
AT4G27350	1281.42	1.46605	0.266673	5.49754	3.8512e-08	1.17158e-06
AT3G07040	1225.05	1.23827	0.225339	5.49515	3.90381e-08	1.18438e-06
AT5G16870	472.087	1.08608	0.198019	5.48472	4.14113e-08	1.24799e-06
AT1G30370	1079.11	2.08734	0.380753	5.48213	4.20231e-08	1.26473e-06
AT2G20010	6988.46	1.01738	0.18568	5.47919	4.27271e-08	1.2842e-06
AT3G49520	16.5698	8.40653	1.53449	5.47838	4.29242e-08	1.28841e-06
AT2G47550	889.745	4.89207	0.895958	5.46016	4.75712e-08	1.42033e-06
AT4G35500	630.566	1.26675	0.23203	5.45944	4.77639e-08	1.42111e-06
AT3G60930	206.637	1.51494	0.277631	5.45668	4.85113e-08	1.44077e-06
AT5G20150	662.986	1.76288	0.323548	5.44858	5.07732e-08	1.50201e-06
AT1G01680	3132.95	1.66021	0.30522	5.43938	5.34654e-08	1.57751e-06
AT5G12020	201.352	3.15807	0.581095	5.43468	5.48935e-08	1.61542e-06
AT3G10820	785.362	1.11131	0.204671	5.42974	5.6437e-08	1.65436e-06
AT3G52430	7375.07	1.98007	0.364761	5.4284	5.68627e-08	1.66468e-06
AT2G05940	8685.62	1.53383	0.282615	5.42728	5.72188e-08	1.67293e-06
AT5G02320	738.323	1.53532	0.28306	5.42401	5.82768e-08	1.69945e-06
AT5G50360	24.582	8.69697	1.60502	5.41861	6.00636e-08	1.74386e-06
AT4G05100	277.479	3.14027	0.579888	5.41531	6.11834e-08	1.77047e-06
AT3G15870	13.8673	8.19296	1.51301	5.415	6.12892e-08	1.77126e-06
AT4G14225	17.9065	4.05032	0.751258	5.39138	6.99171e-08	2.00773e-06
AT4G28405	23.272	7.04057	1.30713	5.38629	7.19264e-08	2.05757e-06
AT3G46620	7229.21	1.52899	0.283906	5.38556	7.22202e-08	2.06316e-06
AT4G09150	5902.47	1.15747	0.214929	5.38535	7.23049e-08	2.06316e-06
AT5G45340	1392.34	1.57661	0.293206	5.37714	7.56798e-08	2.14858e-06
AT3G28899	21.9048	5.31791	0.990436	5.36926	7.90594e-08	2.23608e-06
AT4G22590	4415.83	1.58798	0.295802	5.3684	7.94398e-08	2.24122e-06
AT1G63820	418.644	2.41474	0.450199	5.36373	8.15194e-08	2.29415e-06
AT2G31335	42.3267	3.10435	0.579295	5.35883	8.3761e-08	2.35136e-06
AT5G24390	208.495	1.15311	0.215504	5.35078	8.7577e-08	2.45237e-06
AT5G06320	13227.7	1.52749	0.286026	5.3404	9.27437e-08	2.57784e-06
AT3G13600	650.192	1.42182	0.266648	5.33219	9.70356e-08	2.6872e-06
AT3G17690	1135.19	1.95983	0.367782	5.32879	9.88681e-08	2.72455e-06
AT4G05049	18.5898	7.56751	1.42064	5.32684	9.99368e-08	2.74729e-06
AT5G46520	1010.27	1.69242	0.317744	5.32637	1.00198e-07	2.75019e-06
AT2G16900	14121	1.14018	0.21407	5.3262	1.00287e-07	2.75019e-06
AT2G45760	5359.56	2.20961	0.415842	5.31358	1.0749e-07	2.91581e-06
AT1G17420	4129.85	1.38055	0.259814	5.31361	1.07474e-07	2.91581e-06
AT1G74370	378.06	1.84839	0.34797	5.31194	1.08465e-07	2.93167e-06
AT4G00980	93.8396	1.86052	0.350375	5.3101	1.09567e-07	2.95793e-06
AT5G07070	413.078	1.27211	0.239684	5.30744	1.11173e-07	2.99767e-06
AT5G51470	56.6804	3.47508	0.655168	5.3041	1.13232e-07	3.04956e-06
AT1G66610	12.2732	8.01612	1.51426	5.29375	1.1983e-07	3.2234e-06
AT4G35110	4220.6	1.03091	0.194776	5.29279	1.20463e-07	3.23658e-06
AT2G39200	2612.44	2.01764	0.381827	5.28417	1.26274e-07	3.3806e-06
AT1G30455	30.4969	3.87593	0.733602	5.28343	1.26791e-07	3.39041e-06
AT1G75700	72.4118	1.94118	0.367653	5.27992	1.29239e-07	3.45177e-06
AT5G16480	1247.77	1.06898	0.20294	5.26746	1.38322e-07	3.6813e-06
AT4G22780	3896.14	1.99267	0.378377	5.26636	1.39157e-07	3.69916e-06
AT3G51160	10773.6	1.03595	0.196894	5.26148	1.42897e-07	3.78963e-06
AT1G70170	1173.87	2.05115	0.390728	5.24955	1.52468e-07	4.0198e-06
AT1G68740	654.437	2.47115	0.472215	5.2331	1.6669e-07	4.3794e-06
AT1G50745-AT1G50750	48.8409	3.31567	0.634165	5.22841	1.70977e-07	4.48158e-06
AT3G05320	1607.99	1.38349	0.264738	5.22587	1.73342e-07	4.53303e-06
AT5G61090	119.125	1.74241	0.334502	5.20897	1.8989e-07	4.93714e-06
AT2G22470	4977.99	1.88378	0.36193	5.20481	1.94197e-07	5.03456e-06
AT3G09040	401.282	1.11767	0.215223	5.19306	2.06869e-07	5.33553e-06
AT5G13700	232.4	2.5023	0.48193	5.19224	2.07782e-07	5.34247e-06
AT4G29905	1688.56	2.26583	0.436394	5.19218	2.0785e-07	5.34247e-06
AT1G10040	6524.1	1.69912	0.327656	5.18569	2.15215e-07	5.51919e-06
AT3G56800	1207.37	1.10438	0.212988	5.1852	2.15778e-07	5.52735e-06
AT1G63740	906.312	1.1976	0.231248	5.17884	2.23269e-07	5.69336e-06
AT3G16800	1599.78	1.04356	0.201531	5.17815	2.241e-07	5.70811e-06
AT5G41730	1693.33	2.10968	0.407439	5.1779	2.24403e-07	5.70937e-06
AT2G37390	303.125	1.0159	0.196239	5.17686	2.25649e-07	5.73458e-06
AT2G30930	470.066	1.45361	0.281046	5.17216	2.31407e-07	5.86768e-06
AT1G61290	42.7928	5.83898	1.12911	5.17134	2.32427e-07	5.88692e-06
AT5G20010-AT5G20020	14.0722	8.19468	1.58517	5.16959	2.34613e-07	5.93563e-06
AT5G14930	8094.95	1.55668	0.301531	5.16259	2.43551e-07	6.14796e-06
AT5G65390	225.486	1.44632	0.28025	5.16082	2.45874e-07	6.19966e-06
AT2G02800	3991.09	1.16657	0.226087	5.15986	2.47139e-07	6.2246e-06
AT3G10190	314.053	2.11778	0.410517	5.15881	2.48523e-07	6.25245e-06
AT2G34670	303.433	1.24407	0.241164	5.15859	2.48811e-07	6.25273e-06
AT4G35480	463.509	1.59548	0.309468	5.15557	2.52867e-07	6.34051e-06
AT3G02370	294.868	1.81083	0.35152	5.15144	2.5849e-07	6.47432e-06
AT4G04480	386.598	2.07318	0.403428	5.13891	2.76343e-07	6.86806e-06
AT3G10800	4954.95	1.09743	0.213957	5.1292	2.90984e-07	7.21601e-06
AT2G00820	54.5236	3.142	0.613448	5.12186	3.02537e-07	7.47785e-06
AT1G60030	165.059	1.16277	0.22742	5.11287	3.17306e-07	7.80013e-06
AT4G17905	201.212	1.22702	0.240097	5.11052	3.2128e-07	7.8892e-06
AT1G51670	65.3657	2.61804	0.513722	5.09621	3.46516e-07	8.4904e-06
AT5G46080	3905.71	1.55053	0.304964	5.08431	3.68961e-07	9.00121e-06
AT5G39680	57.5063	1.98929	0.391337	5.08333	3.70878e-07	9.03544e-06
AT5G03545	108.812	3.76696	0.741939	5.07717	3.83091e-07	9.2691e-06
AT1G55440	84.9483	8.97003	1.76838	5.07245	3.92721e-07	9.47828e-06
AT3G15540	429.989	1.13014	0.222954	5.06893	4.00063e-07	9.60406e-06
AT1G12775	185.027	1.47888	0.292013	5.06443	4.09618e-07	9.81255e-06
AT3G44400	4265.67	1.68166	0.332098	5.06373	4.11121e-07	9.82767e-06
AT4G22970	1259.6	1.41904	0.280446	5.05996	4.19342e-07	1.0003e-05
AT5G22140	273.348	1.63115	0.322464	5.05839	4.22805e-07	1.00749e-05
AT4G34390	34511.9	1.76408	0.349428	5.04848	4.45332e-07	1.05559e-05
AT4G11480	200.372	2.08649	0.413551	5.04531	4.52795e-07	1.07122e-05
AT1G51770	52.06	2.34766	0.465506	5.04324	4.57709e-07	1.08152e-05
AT4G33060	3106.04	1.34684	0.267086	5.04271	4.58984e-07	1.0834e-05
AT3G25900	1058.94	1.09873	0.217902	5.0423	4.59965e-07	1.08458e-05
AT5G66210	10608.5	1.38874	0.275476	5.04125	4.62495e-07	1.0894e-05
AT3G24500	1521.79	1.07116	0.212799	5.03366	4.81203e-07	1.13228e-05
AT3G51750	479.872	1.35506	0.269238	5.03295	4.82986e-07	1.13529e-05
AT3G25990	134.215	1.53756	0.305671	5.03012	4.90184e-07	1.14982e-05
AT3G16510	1684.99	1.58612	0.31536	5.02956	4.91612e-07	1.15101e-05
AT3G60690	4219.5	1.03339	0.205465	5.02952	4.91714e-07	1.15101e-05
AT5G58080	16.5411	6.45732	1.28434	5.02774	4.96288e-07	1.15931e-05
AT1G68200	288.094	1.91155	0.38019	5.02788	4.95939e-07	1.15931e-05
AT1G12370	367.558	1.07967	0.214751	5.02753	4.96845e-07	1.15941e-05
AT5G45110	6970.98	1.04158	0.207242	5.02592	5.0103e-07	1.16796e-05
AT5G60780	64.7058	2.06356	0.411477	5.015	5.30336e-07	1.235e-05
AT4G02235	11.119	7.87537	1.57203	5.00967	5.45233e-07	1.26839e-05
AT4G33290	13.5736	7.18991	1.4356	5.00831	5.49106e-07	1.27476e-05
AT4G35600	7848.69	1.2857	0.256707	5.00843	5.48759e-07	1.27476e-05
AT3G08750	11.0356	7.86399	1.57111	5.00538	5.5751e-07	1.29294e-05
AT1G02270	3344.48	1.42906	0.285759	5.00092	5.70562e-07	1.31914e-05
AT5G41180	3820.76	1.08497	0.217213	4.99498	5.88433e-07	1.35767e-05
AT2G20625	11.3215	7.90044	1.5822	4.99334	5.93436e-07	1.36781e-05
AT1G50310	64.1654	1.90604	0.381765	4.99269	5.95427e-07	1.371e-05
AT4G02950	53.5576	4.05874	0.813539	4.989	6.06939e-07	1.39608e-05
AT1G76700	5039.31	1.15703	0.23194	4.98846	6.08628e-07	1.39854e-05
AT5G43380	486.084	1.13385	0.227686	4.97989	6.36205e-07	1.45745e-05
AT4G14130	103.315	2.26357	0.454807	4.97698	6.45825e-07	1.47799e-05
AT2G32200	1419.35	1.58946	0.319428	4.97597	6.49233e-07	1.48278e-05
AT3G04640	2728.68	1.69826	0.342422	4.95954	7.066e-07	1.60566e-05
AT4G34760	514.596	1.82481	0.368718	4.94907	7.45692e-07	1.68769e-05
AT3G48620	11.1094	7.85091	1.58797	4.94398	7.65445e-07	1.73066e-05
AT3G62690	400.187	1.74405	0.353059	4.93981	7.81981e-07	1.76451e-05
AT2G18340	12.4596	7.7912	1.57845	4.93597	7.97548e-07	1.79604e-05
AT2G36220	174.933	1.81606	0.36814	4.93307	8.09481e-07	1.81927e-05
AT1G33340	516.295	2.31208	0.468948	4.93036	8.20789e-07	1.84285e-05
AT5G24660	1319.55	1.04623	0.212223	4.92987	8.22829e-07	1.84559e-05
AT2G38250	1472.32	1.44982	0.294318	4.92603	8.39162e-07	1.87663e-05
AT2G24350	183.631	1.35627	0.275514	4.92268	8.53655e-07	1.90714e-05
AT5G20240	16.5767	5.18889	1.05418	4.9222	8.55768e-07	1.90997e-05
AT5G12460	10.7376	7.82501	1.59	4.92138	8.59381e-07	1.91614e-05
AT1G17180	165.407	1.97412	0.401316	4.91913	8.69307e-07	1.92873e-05
AT5G13190	19692.6	1.28486	0.261401	4.91528	8.86573e-07	1.95741e-05
AT1G70740	2373.8	1.2283	0.249892	4.91531	8.86418e-07	1.95741e-05
AT4G12690	251.414	1.98789	0.404827	4.91048	9.08531e-07	1.99611e-05
AT5G66080	109.304	1.97962	0.403133	4.91058	9.08057e-07	1.99611e-05
AT5G45750	3432	1.30117	0.26508	4.90859	9.17354e-07	2.01158e-05
AT2G26150	9514.73	1.82742	0.372669	4.90359	9.4101e-07	2.05744e-05
AT1G17060	218.818	1.54445	0.315259	4.89899	9.63323e-07	2.10012e-05
AT2G41990	196.215	1.40126	0.286254	4.89517	9.82214e-07	2.13717e-05
AT1G34260	8285.49	1.25056	0.255613	4.89238	9.9622e-07	2.16347e-05
AT5G24750	461.19	1.06883	0.218655	4.88818	1.01775e-06	2.20385e-05
AT4G32800	757.845	1.02269	0.209784	4.87499	1.08812e-06	2.35171e-05
AT5G63130	1760.67	1.44875	0.297915	4.86296	1.15644e-06	2.4827e-05
AT1G76600	11632.8	1.47102	0.302536	4.86228	1.16041e-06	2.48887e-05
AT1G51340	2004.31	1.25178	0.257494	4.86139	1.16564e-06	2.49769e-05
AT2G31010	481.594	1.46369	0.301279	4.85825	1.18426e-06	2.53278e-05
AT1G77890	1966.31	1.11409	0.229327	4.85806	1.18541e-06	2.53285e-05
AT3G46880	163.715	2.33204	0.480196	4.85643	1.19521e-06	2.55138e-05
AT3G47660	55.3616	2.99142	0.616049	4.85581	1.19894e-06	2.5569e-05
AT1G05894	92.5535	2.39621	0.493829	4.85231	1.22031e-06	2.59757e-05
AT3G10600	53.9645	3.40042	0.701821	4.84513	1.26527e-06	2.68184e-05
AT1G63840	3123	1.24197	0.256832	4.83572	1.32664e-06	2.80536e-05
AT5G36260	645.336	2.5108	0.519255	4.83539	1.32888e-06	2.80746e-05
AT1G63760	16.6174	5.48956	1.13562	4.83399	1.33824e-06	2.82195e-05
AT1G71000	42.3087	5.30623	1.09869	4.82959	1.36812e-06	2.87688e-05
AT5G62770	111.568	1.39759	0.290027	4.81881	1.44416e-06	3.01987e-05
AT4G34410	16.1909	6.51307	1.3522	4.81665	1.45986e-06	3.04706e-05
AT4G30210	62363.4	1.00518	0.208697	4.81647	1.46122e-06	3.04707e-05
AT2G06530	8313.31	1.00984	0.20974	4.81473	1.47398e-06	3.07084e-05
AT2G35000	135.025	1.55887	0.323834	4.81381	1.48082e-06	3.0794e-05
AT5G15470	3553.93	1.05054	0.218229	4.81395	1.47972e-06	3.0794e-05
AT3G06890	1038.55	2.03496	0.423478	4.80536	1.54473e-06	3.18585e-05
AT1G72210	468.688	1.28889	0.268475	4.80076	1.58063e-06	3.2569e-05
AT4G17615	6957.73	1.33571	0.278253	4.80034	1.584e-06	3.26087e-05
AT1G64065	3683.3	1.59512	0.332643	4.7953	1.62432e-06	3.33778e-05
AT1G12870	16.4375	6.55367	1.36913	4.78674	1.6951e-06	3.46113e-05
AT5G47710	44.975	2.68757	0.561737	4.7844	1.71497e-06	3.49275e-05
AT3G54000	242.258	2.2541	0.471602	4.77967	1.7558e-06	3.56249e-05
AT1G02180	254.313	1.39232	0.291495	4.77647	1.784e-06	3.60674e-05
AT3G49810	554.305	1.00344	0.21007	4.7767	1.78196e-06	3.60674e-05
AT4G37260	1294.41	1.37128	0.287255	4.77376	1.80817e-06	3.64904e-05
AT4G33280	21.9944	4.16271	0.872894	4.76886	1.85274e-06	3.7323e-05
AT5G01100	9497.2	1.62196	0.34046	4.76405	1.8975e-06	3.80208e-05
AT2G36885	2584.62	1.14679	0.240886	4.76069	1.9293e-06	3.85893e-05
AT2G16586	29.3245	5.01905	1.05491	4.7578	1.95715e-06	3.91118e-05
AT5G01490	80.1643	1.46046	0.30706	4.75626	1.97209e-06	3.93405e-05
AT5G61440	217.581	2.63741	0.554819	4.75364	1.99783e-06	3.9774e-05
AT2G39360	2441.85	1.19684	0.25178	4.75351	1.99911e-06	3.9774e-05
AT5G46470	11098.8	1.13566	0.239051	4.75071	2.02703e-06	4.02583e-05
AT1G72520	22056.6	1.38733	0.292284	4.74653	2.06941e-06	4.09564e-05
AT1G05100	77.011	2.57016	0.541565	4.7458	2.07684e-06	4.10668e-05
AT5G03210	2555.84	2.50929	0.528877	4.74456	2.08958e-06	4.12824e-05
AT1G02390	2299.23	1.50163	0.316521	4.74418	2.09353e-06	4.13242e-05
AT5G15660	63.5824	8.4689	1.78552	4.74311	2.10463e-06	4.15071e-05
AT1G72760	133.201	1.98638	0.419151	4.73904	2.1473e-06	4.22746e-05
AT3G13100	3262.86	1.15119	0.242909	4.7392	2.14566e-06	4.22746e-05
AT1G04160	1025.49	1.0849	0.229137	4.73472	2.19353e-06	4.30343e-05
AT2G39350	559.285	1.2625	0.266895	4.73035	2.24138e-06	4.38967e-05
AT1G32928	1392.7	2.56944	0.543309	4.72924	2.25367e-06	4.40228e-05
AT3G56880	10557.1	1.72764	0.365535	4.72635	2.28597e-06	4.46149e-05
AT3G53680	483.222	1.23904	0.262422	4.72154	2.34065e-06	4.54852e-05
AT1G63830	7478.93	1.22999	0.260687	4.71826	2.37871e-06	4.61454e-05
AT2G28500	146.281	1.47886	0.313737	4.71369	2.43273e-06	4.7151e-05
AT2G32150	3354.94	1.40748	0.298676	4.71239	2.44832e-06	4.73734e-05
AT1G72720	24.271	3.34369	0.71068	4.70491	2.53982e-06	4.89338e-05
AT5G02015	15.2197	5.85725	1.24647	4.69909	2.61328e-06	5.01162e-05
AT5G46871	70.162	2.29777	0.488997	4.69894	2.61519e-06	5.01162e-05
AT1G03370	13014.8	1.07367	0.228497	4.69885	2.61632e-06	5.01162e-05
AT2G39400	13952.7	1.10223	0.234817	4.69398	2.67943e-06	5.12297e-05
AT1G52790	48.5091	2.24287	0.478498	4.68732	2.7681e-06	5.26571e-05
AT4G18540	1163.4	1.83349	0.391644	4.68152	2.8476e-06	5.38512e-05
AT5G54980	354.317	1.27956	0.273584	4.67703	2.91058e-06	5.49501e-05
AT5G17760	2411.55	1.44134	0.308307	4.675	2.93948e-06	5.53566e-05
AT3G17110	205.443	1.34693	0.288242	4.67291	2.96964e-06	5.58778e-05
AT4G33905	145.555	2.92971	0.627361	4.66989	3.01359e-06	5.65631e-05
AT5G13310	187.557	1.11698	0.239242	4.66881	3.02953e-06	5.67678e-05
AT4G11230	75.0166	1.99517	0.427478	4.6673	3.05182e-06	5.70433e-05
AT5G11740	32063.8	1.07076	0.229411	4.66743	3.04985e-06	5.70433e-05
AT5G13200	524.944	1.43493	0.307469	4.66692	3.05752e-06	5.71025e-05
AT3G10720	3854.26	1.77288	0.380234	4.66261	3.12221e-06	5.80542e-05
AT5G57010	6276.57	1.99013	0.427262	4.65786	3.19514e-06	5.92035e-05
AT2G14080	2557.92	1.15773	0.24866	4.65586	3.22627e-06	5.97099e-05
AT1G50740	7671.7	1.44639	0.310801	4.65375	3.25955e-06	6.02269e-05
AT1G80610	1706.9	1.14188	0.245431	4.65255	3.27851e-06	6.04781e-05
AT5G09876	241.353	2.16183	0.465025	4.64885	3.33784e-06	6.14398e-05
AT5G06520	19.2562	4.52929	0.975777	4.64172	3.45513e-06	6.34583e-05
AT4G11350	354.209	1.05468	0.227439	4.63719	3.53178e-06	6.46738e-05
AT2G34220	37.0457	4.08187	0.880491	4.6359	3.5538e-06	6.49714e-05
AT5G66480	530.411	1.24722	0.269461	4.62856	3.68224e-06	6.71562e-05
AT2G24692	75.9321	3.07065	0.663748	4.62623	3.72383e-06	6.77503e-05
AT1G50745	37.7026	3.25368	0.704763	4.61671	3.89879e-06	7.04784e-05
AT2G02220	5820.33	1.06143	0.230185	4.61122	4.0031e-06	7.22482e-05
AT1G21070	812.039	1.35178	0.293188	4.61061	4.01486e-06	7.24023e-05
AT5G66650	1237.17	1.31438	0.28537	4.60589	4.10709e-06	7.38883e-05
AT1G70590	1808.48	1.02315	0.222746	4.59334	4.36205e-06	7.79773e-05
AT1G50750	22.3687	3.25201	0.708635	4.58911	4.45133e-06	7.94472e-05
AT3G46890	89.1635	2.6205	0.571527	4.58509	4.53793e-06	8.08009e-05
AT1G76610	81.6738	2.34678	0.512107	4.58261	4.59213e-06	8.1637e-05
AT1G76360	1812.9	1.1862	0.259046	4.57912	4.6693e-06	8.28783e-05
AT1G02190	55.4782	3.24578	0.709081	4.57744	4.70698e-06	8.34156e-05
AT5G58070	7540.76	1.04141	0.227555	4.5765	4.72824e-06	8.37267e-05
AT2G35990	14.2301	6.29308	1.37612	4.57305	4.8068e-06	8.48511e-05
AT4G37400	499.933	1.42913	0.312597	4.5718	4.83554e-06	8.5225e-05
AT4G16820	3163.38	1.88061	0.411697	4.56794	4.92532e-06	8.64692e-05
AT5G02400	216.744	1.22472	0.268303	4.56468	5.00249e-06	8.76194e-05
AT3G05135	17.4504	3.53686	0.77494	4.56405	5.01759e-06	8.78155e-05
AT1G09950	98.1359	2.18097	0.478441	4.55849	5.15217e-06	9.0101e-05
AT1G13790	276.778	1.15802	0.254299	4.55378	5.26904e-06	9.20022e-05
AT1G47560	1792.46	1.29911	0.285419	4.55159	5.32408e-06	9.28194e-05
AT1G24530	712.512	1.09057	0.239709	4.54955	5.37612e-06	9.36541e-05
AT1G78390	18.3333	5.63447	1.2421	4.53624	5.7266e-06	9.9403e-05
AT4G34460	18478.1	1.11156	0.245043	4.53618	5.72817e-06	9.9403e-05
AT5G26749	423.652	1.42115	0.314046	4.52529	6.03117e-06	0.000103941
AT2G20770	402.671	1.05351	0.233361	4.51449	6.3469e-06	0.0001088
AT4G23870	91.319	1.5388	0.341313	4.50847	6.52956e-06	0.000111676
AT3G01760	229.526	1.5342	0.340492	4.50583	6.61147e-06	0.000112906
AT1G33760	72.8649	2.74929	0.610208	4.5055	6.62154e-06	0.000112992
AT4G25470	59.1955	2.8985	0.644211	4.49931	6.81751e-06	0.00011616
AT5G40000	116.829	5.53723	1.23109	4.49784	6.86479e-06	0.000116878
AT3G45410	49.8503	2.02504	0.450381	4.49629	6.91496e-06	0.000117643
AT4G39610	162.954	1.88673	0.420206	4.49002	7.1215e-06	0.000120849
AT3G57640	925.782	1.55178	0.345626	4.48976	7.1302e-06	0.000120849
AT2G02930	785.082	1.44406	0.322247	4.48123	7.42131e-06	0.000125312
AT5G02635	12.8406	7.11264	1.58924	4.47549	7.62347e-06	0.000128245
AT5G48450	586.478	1.31461	0.294436	4.46482	8.01345e-06	0.000134
AT2G43320	3853.05	1.29857	0.290851	4.46474	8.01649e-06	0.000134
AT4G28150	150.914	1.18231	0.264791	4.46507	8.00409e-06	0.000134
AT3G49055	26.3562	2.73349	0.612749	4.46103	8.15653e-06	0.000136095
AT3G23170	935.506	1.30853	0.293629	4.45641	8.33434e-06	0.000138598
AT4G02200	1668.17	1.17413	0.263475	4.45634	8.33727e-06	0.000138598
AT4G04025	20.6021	3.22982	0.725739	4.45039	8.57142e-06	0.000142071
AT1G61260	2165.18	1.34542	0.302441	4.44855	8.64501e-06	0.000142906
AT4G35655	14.9089	4.74948	1.06783	4.4478	8.67561e-06	0.000143272
AT5G46350	896.377	1.67214	0.376147	4.44544	8.77133e-06	0.00014464
AT1G68690	1730.63	1.00289	0.225596	4.44552	8.7679e-06	0.00014464
AT1G22530	949.776	1.15314	0.259684	4.44054	8.97324e-06	0.000147862
AT2G45400	277.37	1.15733	0.260912	4.43573	9.17615e-06	0.000150545
AT1G57560	1111.96	1.74107	0.392609	4.43461	9.22384e-06	0.000151217
AT5G25450	181.869	1.08022	0.243694	4.43269	9.30662e-06	0.000152353
AT5G01985	13.3047	6.2742	1.41769	4.42565	9.61531e-06	0.00015695
AT5G05365	160.243	1.12168	0.253811	4.41935	9.89999e-06	0.000161363
AT5G15480	40.034	2.40897	0.545547	4.41569	1.00687e-05	0.000163759
AT5G37660	366.52	1.08194	0.245018	4.41577	1.00649e-05	0.000163759
AT3G44735	505.847	1.1751	0.266161	4.41499	1.01013e-05	0.000164169
AT1G34440	15.4572	5.98171	1.35626	4.41046	1.03152e-05	0.000167163
AT1G14200	3677.28	1.3295	0.301938	4.40323	1.06653e-05	0.000172219
AT5G61210	20435.7	1.0997	0.249946	4.39975	1.08374e-05	0.000174622
AT5G02370	452.719	1.18216	0.268925	4.39587	1.10331e-05	0.00017689
AT3G20600	1424.09	1.22587	0.279491	4.38609	1.15405e-05	0.0001845
AT5G59550	7185.82	1.08305	0.246987	4.38506	1.15952e-05	0.000185103
AT1G13700	95.3485	2.17505	0.496398	4.38166	1.17778e-05	0.000187628
AT4G37640	43881	1.05761	0.241832	4.37331	1.22376e-05	0.000194131
AT2G33580	2313.74	1.63994	0.37546	4.36782	1.25495e-05	0.00019866
AT5G02980	26.666	4.2734	0.979125	4.36451	1.27407e-05	0.000201403
AT1G17360	3939.83	1.07725	0.246942	4.36236	1.28665e-05	0.000202965
AT1G28380	17748.1	1.08278	0.248374	4.35948	1.30373e-05	0.000205372
AT2G34210	26.9568	4.88912	1.12194	4.35774	1.31415e-05	0.000206868
AT1G70185	18.482	3.69576	0.848532	4.35548	1.32775e-05	0.000208572
AT5G10140	55.0637	1.85079	0.424958	4.35524	1.32922e-05	0.000208658
AT2G38400	1073.7	1.29446	0.297399	4.35261	1.34529e-05	0.000210447
AT4G12720	43059.4	1.37707	0.317263	4.34048	1.42171e-05	0.000221327
AT3G50960	193.234	1.05812	0.243799	4.34014	1.4239e-05	0.000221515
AT5G25210	119.362	1.02387	0.235935	4.33964	1.42716e-05	0.000221869
AT1G52827	280.26	1.07958	0.24887	4.33792	1.43836e-05	0.000223302
AT3G17700	5552.24	1.01426	0.233856	4.33712	1.4436e-05	0.000223807
AT1G07400	1181.51	1.50706	0.347617	4.33539	1.45501e-05	0.000225267
AT3G09032	394.986	1.87191	0.432051	4.33262	1.47346e-05	0.000227498
AT5G18270	695.909	1.48926	0.344122	4.3277	1.50673e-05	0.000232317
AT5G44070	43072.1	1.15563	0.267092	4.3267	1.51359e-05	0.000233215
AT1G10050	4323.55	1.05703	0.244444	4.32422	1.53069e-05	0.000235689
AT2G46400	22376.8	2.07584	0.480995	4.31572	1.59081e-05	0.000244611
AT3G51510-AT3G51520	27.1832	3.30047	0.765293	4.31268	1.61284e-05	0.000247831
AT5G04730	8.49972	7.48799	1.73926	4.30527	1.66783e-05	0.00025541
AT1G13520	1764.88	1.94842	0.452594	4.305	1.66982e-05	0.000255541
AT1G20450	88.298	1.25316	0.291317	4.30172	1.69481e-05	0.000258662
AT5G05330	121.76	1.56715	0.364493	4.29952	1.71169e-05	0.000260709
AT4G38840	1543.2	1.28552	0.299588	4.29095	1.77908e-05	0.000270608
AT5G04165	9.00567	6.58171	1.53643	4.28378	1.83746e-05	0.000278733
AT5G38895	1228.16	1.28879	0.300863	4.28363	1.83869e-05	0.000278733
AT3G56275	80.2217	2.36445	0.552099	4.28266	1.84673e-05	0.000279577
AT1G23560	48.5009	2.50524	0.585048	4.28211	1.85133e-05	0.000279618
AT1G26800	705.178	1.01374	0.236742	4.28203	1.85196e-05	0.000279618
AT1G64380	198.246	1.44012	0.336524	4.2794	1.87397e-05	0.000282373
AT1G06137	101.109	2.01127	0.470103	4.27835	1.88281e-05	0.000283137
AT1G77810	6428.98	1.16947	0.273989	4.26831	1.96962e-05	0.000295011
AT4G01930	14.9221	4.55269	1.06719	4.26604	1.98971e-05	0.000297625
AT5G48375	11.5583	6.0683	1.42313	4.26405	2.00756e-05	0.000300095
AT5G56960	9259.87	1.50037	0.351928	4.2633	2.01428e-05	0.000300901
AT1G19200	103.854	1.44134	0.338132	4.26267	2.02e-05	0.000301555
AT1G04770	744.358	1.55301	0.364357	4.26232	2.02311e-05	0.000301747
AT5G64120	11212	1.01094	0.23736	4.25912	2.05237e-05	0.000305578
AT1G23550	1487.62	1.10393	0.259512	4.25386	2.10114e-05	0.00031181
AT1G29270	134.285	1.28508	0.302132	4.25337	2.10576e-05	0.000312221
AT3G12915	60.3718	2.76116	0.649468	4.25142	2.12418e-05	0.000314608
AT2G40170	63.3908	1.92602	0.453762	4.24456	2.19027e-05	0.00032397
AT5G41080	411.992	4.15055	0.978524	4.24164	2.21894e-05	0.000327781
AT4G11470	1113.04	1.30962	0.308909	4.23951	2.24011e-05	0.000330259
AT5G23130	824.463	1.32404	0.312364	4.23878	2.24741e-05	0.000330988
AT5G01225	35.6226	2.02686	0.478551	4.23541	2.28135e-05	0.000335462
AT1G16150	79.2506	2.89996	0.684782	4.23486	2.28693e-05	0.000336062
AT2G24610	28.1524	2.72559	0.643916	4.23284	2.30755e-05	0.000338871
AT1G17145	46.8897	1.98052	0.468313	4.22905	2.34678e-05	0.000344184
AT5G01990	999.872	1.05419	0.249434	4.22634	2.3752e-05	0.0003479
AT2G27080	3297.79	3.13107	0.741551	4.22232	2.418e-05	0.000352907
AT5G01380	2619.48	3.09703	0.733502	4.22225	2.41878e-05	0.000352907
AT4G34150	62617.6	1.22738	0.29098	4.21809	2.46385e-05	0.00035925
AT2G28630	865.564	1.14889	0.272408	4.21753	2.4699e-05	0.0003599
AT3G07150	56.114	2.6074	0.61849	4.21575	2.48948e-05	0.000362347
AT1G21910	164.237	2.65513	0.630321	4.21234	2.52735e-05	0.000366377
AT2G36270	165.98	1.63374	0.388269	4.20775	2.57928e-05	0.000373185
AT1G08050	5692.69	1.28064	0.304804	4.20151	2.65145e-05	0.000382399
AT1G73805	4540.82	1.76423	0.420754	4.19302	2.7527e-05	0.000395484
AT3G02620	34.8428	2.02712	0.483782	4.19016	2.78756e-05	0.00039922
AT1G34750	5870.16	1.15367	0.275469	4.188	2.81424e-05	0.00040253
AT4G03440	172.81	1.50178	0.358615	4.18772	2.81775e-05	0.000402583
AT5G03390	683.873	1.24753	0.297919	4.18749	2.8206e-05	0.000402672
AT5G66580	155.684	1.97787	0.472575	4.1853	2.84792e-05	0.000406059
AT5G59220	1245.47	3.04444	0.728092	4.18139	2.89728e-05	0.000412053
AT2G38220	12.9522	6.55962	1.5719	4.17305	3.00546e-05	0.000425559
AT3G48480	103.135	1.74049	0.417201	4.17182	3.02178e-05	0.000427602
AT1G17870	554.165	1.36025	0.326395	4.16751	3.07945e-05	0.000434671
AT1G67070	514.276	1.26494	0.303596	4.16652	3.09284e-05	0.000436287
AT2G33710	3049.12	1.45247	0.350346	4.14583	3.38592e-05	0.000471727
AT2G44370	709.221	1.2758	0.308403	4.1368	3.52178e-05	0.000488241
AT1G76040	6365.6	1.07249	0.259405	4.1344	3.55882e-05	0.000492467
AT5G60800	2408.98	1.13807	0.275305	4.13387	3.56712e-05	0.000493314
AT2G41905	210.028	1.51537	0.367199	4.12685	3.67774e-05	0.000506745
AT2G20560	2390.06	1.12461	0.272695	4.12404	3.72279e-05	0.000512326
AT2G46240	651.18	1.49215	0.361987	4.12211	3.7542e-05	0.000515704
AT5G19880	301.939	2.51171	0.609507	4.12089	3.77419e-05	0.000518135
AT4G21990	17525	1.0125	0.245781	4.1195	3.79692e-05	0.000520621
AT1G69840	19024.7	1.2245	0.297964	4.10957	3.96394e-05	0.000540564
AT1G61560	5097.87	1.39878	0.340672	4.10595	4.02657e-05	0.000548772
AT2G18193	1178.53	1.83336	0.447895	4.09328	4.25315e-05	0.000575823
AT1G65385	18.4384	2.70541	0.661111	4.09221	4.27277e-05	0.000577438
AT5G13320	13822.1	1.1772	0.288	4.0875	4.36045e-05	0.000587279
AT5G45440	73.3267	2.28007	0.557949	4.08653	4.37876e-05	0.000589289
AT3G16175	149.692	1.20955	0.296373	4.08117	4.48091e-05	0.000600885
AT2G24570	1569.24	1.17148	0.287514	4.07452	4.61097e-05	0.000615267
AT3G52800	14198.8	1.0419	0.255736	4.07414	4.61844e-05	0.000615665
AT1G18990	23.2111	3.86587	0.952252	4.05971	4.91331e-05	0.000650357
AT4G14840	182.865	1.00941	0.248707	4.05864	4.93583e-05	0.000652181
AT4G37610	1573.41	2.91677	0.718738	4.05819	4.94551e-05	0.000652578
AT1G59860	1604.85	1.11846	0.275941	4.05326	5.05085e-05	0.000665437
AT4G12040	10229	1.10643	0.272997	4.05289	5.0588e-05	0.000666095
AT1G14190	107.337	1.17819	0.290782	4.0518	5.08244e-05	0.000667715
AT3G12580	20664.9	1.21994	0.301401	4.04758	5.17509e-05	0.000679027
AT5G44065	31.1584	3.88441	0.962079	4.03752	5.40197e-05	0.00070633
AT2G05280	18.6921	3.10753	0.770119	4.03514	5.45705e-05	0.000713118
AT2G21650	6799.37	2.85324	0.707598	4.03229	5.5236e-05	0.000719729
AT5G60320	14.6295	2.61208	0.647939	4.03136	5.54539e-05	0.00072215
AT3G25240	50.3487	2.79203	0.693355	4.02684	5.65312e-05	0.000734905
AT3G55646	366.688	2.19528	0.545369	4.02531	5.69e-05	0.000738422
AT1G51900	50.6009	1.80764	0.449109	4.02494	5.69887e-05	0.000739148
AT5G05180	597.854	1.00095	0.249181	4.01695	5.89568e-05	0.000762251
AT5G55020	46.7686	2.86616	0.714711	4.01024	6.06578e-05	0.000779559
AT2G20555	7.03228	7.11059	1.77333	4.00974	6.07868e-05	0.000780773
AT5G37550	171.688	1.29487	0.323	4.00888	6.10082e-05	0.000782725
AT1G67040	447.344	1.01266	0.252631	4.00845	6.11177e-05	0.000783683
AT1G69790	485.321	1.48973	0.371865	4.0061	6.17291e-05	0.000789726
AT1G35200	23.97	3.32542	0.830486	4.00418	6.22319e-05	0.000795708
AT5G01940	161.715	1.25144	0.312992	3.99832	6.37944e-05	0.000812919
AT1G67626	25.3152	3.18463	0.797457	3.99348	6.51101e-05	0.000827346
AT5G66890	814.288	1.7263	0.432406	3.9923	6.54343e-05	0.000830998
AT2G17770	26.3835	2.07921	0.520874	3.99177	6.55832e-05	0.000832419
AT5G04970	19.4022	3.93908	0.98743	3.98922	6.62902e-05	0.00083903
AT5G25920	414.984	1.1941	0.299967	3.98075	6.86978e-05	0.000866584
AT1G23340	188.013	1.32052	0.3319	3.97866	6.93048e-05	0.000871315
AT1G11120	76.4037	1.57736	0.396681	3.9764	6.99667e-05	0.00087847
AT4G36830	167.314	1.38841	0.34917	3.97632	6.99908e-05	0.00087847
AT3G59200	58.8301	1.7614	0.443091	3.97526	7.03036e-05	0.000880925
AT2G37870	202.588	1.99417	0.501693	3.97489	7.04124e-05	0.000881798
AT5G52790	137.33	1.02811	0.258818	3.97232	7.11774e-05	0.000890883
AT5G14470	46.5058	3.39291	0.854205	3.97201	7.12695e-05	0.000891541
AT4G12000	744.642	1.01408	0.255727	3.96549	7.3244e-05	0.000913201
AT2G22790	120.638	1.40656	0.354796	3.96442	7.35732e-05	0.000916291
AT4G38940	1615.6	1.00372	0.253227	3.96373	7.37877e-05	0.000918455
AT5G45280	4312.86	1.1059	0.27903	3.96336	7.39035e-05	0.000919389
AT5G59490	161.817	1.83473	0.46334	3.95979	7.50155e-05	0.000931681
AT1G23710	7917.61	1.66447	0.420839	3.95512	7.64954e-05	0.000947971
AT3G25655	25.5671	2.87498	0.728625	3.94576	7.95456e-05	0.000981992
AT5G59820	18177.3	1.99656	0.505995	3.94582	7.95282e-05	0.000981992
AT3G47780	3410.5	1.32287	0.335869	3.93864	8.19434e-05	0.00100828
AT4G22960	287.424	1.15106	0.293336	3.92404	8.70778e-05	0.00106564
AT1G70390	6.15691	6.73377	1.71615	3.92377	8.71729e-05	0.00106565
AT3G56780	27.3408	2.22714	0.569173	3.91294	9.11798e-05	0.00110877
AT1G33475	119.737	1.79573	0.459076	3.91163	9.16771e-05	0.00111346
AT1G06140	197.22	1.62149	0.41456	3.91136	9.17787e-05	0.0011141
AT3G13432	40.6132	2.59522	0.663612	3.91075	9.2011e-05	0.00111571
AT1G13340	2633.22	1.49902	0.383588	3.90789	9.31071e-05	0.0011284
AT4G12410	31.8302	2.12417	0.544275	3.90275	9.51054e-05	0.00115014
AT1G70640	11.463	5.55291	1.42569	3.89488	9.82467e-05	0.00118622
AT1G26976	11.7933	5.04668	1.29686	3.89145	9.96479e-05	0.00120121
AT1G62620	31.5158	2.01012	0.516646	3.8907	9.99541e-05	0.00120361
AT4G25820	6.3942	7.01436	1.80391	3.88843	0.000100896	0.00121165
AT5G42010	2624.82	1.28784	0.331186	3.88855	0.000100843	0.00121165
AT5G35580	62.8549	2.16067	0.556025	3.88593	0.000101939	0.00122165
AT3G20520	140.828	4.17238	1.07508	3.881	0.000104029	0.00124557
AT3G14590	194.532	1.34568	0.346753	3.8808	0.000104112	0.0012457
AT5G02170	19.5402	4.12759	1.06497	3.87578	0.000106283	0.00126826
AT2G40390	320.029	1.05517	0.272257	3.87566	0.000106335	0.00126826
AT2G31920	25.3428	2.78478	0.718766	3.87439	0.00010689	0.00127421
AT2G20880	169.553	2.20384	0.568992	3.87324	0.000107397	0.00127821
AT5G17350	1696.46	2.89292	0.747168	3.87184	0.000108015	0.00128354
AT5G43090	12.9687	2.6808	0.694509	3.85999	0.000113392	0.00134248
AT3G04410	7.69639	6.19332	1.60462	3.85968	0.000113535	0.00134347
AT5G49680	1936.03	1.04917	0.272068	3.85626	0.000115133	0.00135943
AT4G17280	25.9835	2.21781	0.575294	3.85508	0.000115689	0.00136466
AT4G18880	13837	1.67459	0.434431	3.85467	0.000115886	0.00136558
AT1G71692	18.5908	2.58185	0.670191	3.85241	0.00011696	0.00137533
AT5G52300	244.305	4.13293	1.07425	3.84728	0.000119434	0.00140005
AT2G38870	7849.05	1.01677	0.264607	3.84254	0.000121766	0.00142368
AT5G26010	71.3045	1.91333	0.498028	3.84182	0.000122125	0.0014264
AT5G04770	93.9489	1.31259	0.342087	3.83701	0.000124539	0.00145083
AT1G02640	1330.53	1.31014	0.342001	3.8308	0.000127727	0.00148567
AT1G78170	563.214	1.05592	0.275785	3.82879	0.000128773	0.00149475
AT1G67460	81.1022	1.61758	0.422833	3.82558	0.000130466	0.00151051
AT2G25295	126.593	1.51885	0.397852	3.81763	0.000134741	0.00155362
AT3G10605	23.9053	2.71097	0.71054	3.81537	0.000135981	0.00156472
AT1G14480	344.337	1.59302	0.417839	3.81251	0.000137562	0.0015813
AT4G14690	1588.39	1.37781	0.361559	3.81075	0.000138545	0.00159178
AT2G16410	6.9117	7.18828	1.88854	3.80627	0.000141078	0.00161515
AT5G40730	66.8037	1.31803	0.346285	3.8062	0.000141116	0.00161515
AT2G23810	38142.1	1.24038	0.325889	3.80614	0.000141152	0.00161515
AT5G52990	121.16	1.07164	0.281543	3.80631	0.000141057	0.00161515
AT5G11070	602.807	1.32435	0.348642	3.79859	0.000145524	0.00165928
AT4G29150	134.181	1.3116	0.345316	3.79827	0.000145709	0.00166055
AT3G48650	21167.4	1.92038	0.505668	3.79771	0.000146037	0.00166345
AT3G09280	72.5945	2.10584	0.555636	3.78996	0.000150671	0.00171067
AT2G17050	45.7356	2.33184	0.615471	3.78871	0.00015143	0.00171794
AT2G16720	147.783	1.73284	0.457467	3.78791	0.000151919	0.00172175
AT1G03850	723.707	1.44348	0.381948	3.77925	0.000157304	0.00177564
AT1G06163	10.9251	3.55352	0.940903	3.77671	0.000158914	0.00179023
AT1G21850	27.3548	2.17394	0.576352	3.7719	0.000162008	0.00182235
AT5G07640	68.9137	1.18347	0.313979	3.76926	0.000163734	0.00183993
AT2G20724	517.594	1.33689	0.354829	3.7677	0.000164756	0.00184957
AT1G73965	300.319	1.86845	0.496144	3.76594	0.000165925	0.00186177
AT5G46010	14.4945	3.3628	0.894042	3.76134	0.000169003	0.00188972
AT1G04047	27.6206	2.05448	0.546601	3.75865	0.000170833	0.00190639
AT3G09340	88.9467	2.12821	0.56658	3.75624	0.000172484	0.0019237
AT1G30850	45.7817	1.80056	0.479954	3.75152	0.000175765	0.00195466
AT4G03255	23.0034	3.09574	0.825517	3.75007	0.000176787	0.00196409
AT3G09375	6.72005	7.14765	1.90723	3.74767	0.000178485	0.00198198
AT1G17590	1561.13	1.03806	0.277209	3.74467	0.000180629	0.0020048
AT5G50915	602.782	2.07867	0.556015	3.73852	0.000185108	0.00205249
AT2G44790	1399.76	1.5076	0.403297	3.73818	0.000185356	0.00205422
AT2G19800	184.767	3.5511	0.950212	3.73717	0.000186102	0.00206047
AT1G05330	31.8756	4.05379	1.08512	3.7358	0.000187116	0.00206966
AT5G05220	103.244	7.22712	1.93584	3.73333	0.000188964	0.00208601
AT5G44063	192.319	1.4011	0.37529	3.73337	0.000188934	0.00208601
AT5G50220	6.456	7.09028	1.90087	3.73001	0.000191471	0.00210955
AT4G36770	43.511	1.63424	0.438123	3.7301	0.000191403	0.00210955
AT2G20960	11067.3	1.16738	0.313416	3.7247	0.00019555	0.00214917
AT1G58340	727.668	1.20078	0.322519	3.72312	0.000196779	0.0021598
AT1G12950	35.7819	1.74105	0.468185	3.71873	0.000200225	0.00219101
AT1G06983	129.603	1.18003	0.317373	3.71811	0.00020072	0.00219323
AT5G13100	4545.19	1.13916	0.306478	3.71695	0.000201645	0.00220013
AT3G09870	70.6574	1.78191	0.479839	3.71356	0.000204362	0.00222547
AT5G10550	77.6928	1.24407	0.335173	3.71173	0.000205845	0.00224054
AT1G74330	18.3918	2.42019	0.652932	3.70666	0.000210014	0.00228041
AT1G23500	8.93663	7.4648	2.01403	3.7064	0.000210229	0.00228163
AT1G66090	42155.3	1.71737	0.463367	3.70628	0.000210329	0.00228163
AT3G02515	351.474	4.1474	1.12068	3.70077	0.000214943	0.00232483
AT2G05540	202.539	1.52374	0.411725	3.70087	0.00021486	0.00232483
AT5G52400	754.846	1.67956	0.453911	3.70019	0.000215437	0.00232697
AT5G54470	420.449	1.12926	0.305189	3.70019	0.000215436	0.00232697
AT1G33160	8.1189	7.33502	1.98492	3.69538	0.00021956	0.00236696
AT1G19050	979.357	1.34802	0.364893	3.69429	0.000220504	0.00237487
AT4G21780	87.3581	1.0209	0.276605	3.69084	0.000223514	0.00240269
AT1G52690	144.261	6.71297	1.8192	3.69006	0.000224201	0.00240893
AT1G50040	107.962	2.65761	0.720459	3.68877	0.000225344	0.00241546
AT4G25480	51.784	3.40734	0.925118	3.68314	0.000230374	0.00246235
AT4G37770	32.3165	3.29694	0.89653	3.67744	0.000235588	0.0025145
AT4G34131	932.518	1.17973	0.32084	3.67701	0.000235984	0.00251753
AT1G30390	17.6942	2.97374	0.810553	3.66878	0.000243712	0.00258773
AT5G65130	21.3405	3.19957	0.873352	3.66355	0.000248746	0.0026325
AT3G60220	232.748	1.18183	0.322781	3.66139	0.00025085	0.00264804
AT1G03990	264.083	1.1585	0.316416	3.66132	0.000250919	0.00264804
AT4G19395	90.673	1.52988	0.418446	3.6561	0.000256077	0.00269868
AT4G00305	94.4606	2.68296	0.733924	3.65563	0.00025655	0.00270241
AT1G05880	93.1235	1.90551	0.521683	3.65261	0.000259583	0.00273181
AT1G13330	55.7355	1.37043	0.375883	3.64589	0.000266472	0.00279386
AT2G24550	2454.89	1.11932	0.307137	3.64436	0.000268053	0.00280913
AT5G39580	164.914	2.28516	0.627113	3.64394	0.000268497	0.00281248
AT5G01040	315.063	2.0438	0.561273	3.64136	0.000271205	0.00283558
AT2G40925	6.94142	6.21489	1.70785	3.63901	0.000273685	0.00285753
AT1G51940	749.347	1.03882	0.285496	3.63864	0.000274083	0.00286036
AT2G16870	870.461	1.19465	0.328373	3.6381	0.000274657	0.00286503
AT1G47400	56.9615	2.78525	0.765673	3.63765	0.000275142	0.00286743
AT4G28190	284.613	1.32038	0.362975	3.63765	0.000275141	0.00286743
AT3G09350	16016.1	1.08904	0.300749	3.62111	0.000293339	0.00303881
AT1G30730	519.612	1.37043	0.378498	3.62071	0.000293794	0.00304212
AT5G14070	23.6334	3.03092	0.837424	3.61934	0.000295359	0.00305552
AT1G31310	126.084	1.18517	0.327799	3.61554	0.000299724	0.00309358
AT1G77145	69.0257	1.38207	0.383174	3.60691	0.000309864	0.00319093
AT5G41780	41.6043	2.66165	0.739114	3.60114	0.000316827	0.00324928
AT3G28340	5567.83	1.35696	0.376875	3.60055	0.00031754	0.00325363
AT5G46710	731.58	1.3871	0.385575	3.59748	0.000321309	0.00328777
AT5G27010	9.5933	5.7315	1.59389	3.59592	0.000323245	0.00330607
AT1G64940	30.1754	2.67335	0.743776	3.59429	0.000325277	0.00332273
AT2G31860	15.8722	3.12827	0.871312	3.5903	0.000330301	0.00336682
AT5G37260	107.477	1.61859	0.450846	3.59012	0.000330528	0.00336682
AT1G30760	118.835	1.1778	0.328329	3.58726	0.000334166	0.00339619
AT1G17830	325.051	1.89985	0.529955	3.58492	0.000337182	0.00341954
AT4G37780	11.207	3.21607	0.8984	3.57977	0.000343895	0.00348252
AT3G10020	595.507	1.31344	0.367268	3.57625	0.000348564	0.00352663
AT2G27280	10.7099	4.21028	1.17818	3.57355	0.000352175	0.00355997
AT1G65870	325.667	1.88327	0.527742	3.56853	0.000358986	0.0036207
AT1G21326	245.253	1.62664	0.455941	3.56766	0.000360184	0.00362791
AT5G22920	888.916	3.32657	0.933078	3.56516	0.000363633	0.00365938
AT3G50190	118.776	1.29573	0.363496	3.56462	0.000364385	0.00366368
AT3G28420	82.9306	1.55148	0.43599	3.55853	0.000372937	0.003738
AT2G06045	15.751	2.35553	0.662191	3.55717	0.00037487	0.0037557
AT4G09335	13.1502	4.15908	1.17047	3.55335	0.000380363	0.00380566
AT4G01535	20.4874	3.24104	0.912371	3.55233	0.00038184	0.00381535
AT4G32990	45.204	2.08765	0.588119	3.54971	0.000385657	0.00384564
AT4G21500	136.537	1.39202	0.392154	3.54966	0.000385724	0.00384564
AT2G08735	16.753	3.57579	1.00772	3.5484	0.000387578	0.00386242
AT3G15650	414.757	1.07166	0.302054	3.54792	0.000388292	0.00386782
AT3G13400	27.295	2.52395	0.711639	3.54666	0.000390142	0.00388281
AT3G18010	753.862	1.1104	0.314513	3.53054	0.000414713	0.00410282
AT5G44990	1552.95	1.01992	0.289262	3.52594	0.000421988	0.00416483
AT1G02360	1556.07	1.09404	0.310438	3.52419	0.000424774	0.00418682
AT5G05890	154.325	1.31787	0.374015	3.52359	0.000425746	0.00419457
AT4G19530	3513.5	1.16673	0.331369	3.52096	0.000429993	0.00423271
AT4G26260	9.61501	7.53036	2.14059	3.51789	0.000434995	0.00427821
AT1G02310	27.936	3.2307	0.918707	3.51657	0.000437166	0.00429663
AT4G04595	99.0583	1.24257	0.353483	3.51521	0.000439403	0.00431404
AT2G13550	96.3318	1.46528	0.416937	3.51438	0.000440777	0.00432376
AT4G28350	3083.64	1.17364	0.334312	3.5106	0.000447098	0.00437434
AT3G50200	30.1039	2.10836	0.601326	3.50618	0.000454582	0.00442835
AT2G36660	53.6907	2.06896	0.590504	3.50372	0.000458807	0.00446757
AT3G07340	284.607	1.04267	0.297624	3.50333	0.000459485	0.00447224
AT1G74420	64.3405	1.55657	0.444584	3.50118	0.000463208	0.00450653
AT1G14550	5.97595	6.97942	1.99562	3.49737	0.000469862	0.00456339
AT1G30755	13971.2	1.18738	0.339868	3.49364	0.000476475	0.00461466
AT2G19890	22.1054	2.67337	0.765275	3.49335	0.000477	0.00461681
AT1G79720	40.525	1.67316	0.47908	3.49244	0.00047863	0.00462464
AT1G63860	3168.97	1.21973	0.34943	3.49062	0.000481895	0.00464822
AT1G69325	58.4129	1.33436	0.382442	3.48905	0.000484747	0.00466754
AT5G42200	117.69	1.11139	0.318526	3.48918	0.000484509	0.00466754
AT5G01340	2455.38	1.00966	0.289519	3.48736	0.00048781	0.00468722
AT1G09715	650.36	1.31001	0.375808	3.48585	0.000490576	0.00470177
AT2G02990	90.307	3.28876	0.943824	3.4845	0.000493053	0.00471748
AT5G25810	70.646	1.75431	0.503541	3.48394	0.000494081	0.00472532
AT2G17810	3.86819	6.23219	1.78898	3.48365	0.000494631	0.00472857
AT4G34420	99.2741	1.16042	0.333287	3.48176	0.000498137	0.00475201
AT5G57480	3337.52	1.48642	0.427092	3.48033	0.000500792	0.00476926
AT3G18070	86.0668	1.26494	0.363573	3.4792	0.000502904	0.00478332
AT1G57943	20.0959	4.01663	1.15638	3.47345	0.000513812	0.00487472
AT1G73860	94.6625	1.27783	0.368043	3.47195	0.000516685	0.00489169
AT3G49690	45.3795	2.23559	0.645572	3.46297	0.000534257	0.0050235
AT4G18840	80.3231	1.49452	0.431577	3.46294	0.000534307	0.0050235
AT1G09745	52	1.63487	0.472652	3.45893	0.000542318	0.00509372
AT3G52160	4.917	5.60409	1.62047	3.45831	0.000543581	0.00510346
AT4G25490	14.2528	4.77984	1.38346	3.45499	0.000550312	0.00516021
AT1G28220	5.00334	6.27946	1.81825	3.45358	0.000553191	0.00517858
AT5G02020	474.367	1.22957	0.356232	3.45161	0.000557262	0.00521237
AT1G61280	87.4997	1.57389	0.45607	3.45099	0.000558542	0.00522217
AT3G02800	5336.97	1.50341	0.435968	3.44844	0.000563838	0.00526513
AT4G37030	393.708	1.03375	0.299885	3.44717	0.000566499	0.00528561
AT5G42830	3642.36	1.33117	0.386802	3.44148	0.000578532	0.00537784
AT2G41280	34.5804	2.11999	0.616099	3.44099	0.000579585	0.00538098
AT2G33260	32.8827	1.82809	0.531265	3.44101	0.000579552	0.00538098
AT3G53590	27.1918	2.32571	0.676459	3.43806	0.000585902	0.00543291
AT1G56530	8.52309	6.51013	1.8941	3.43705	0.00058809	0.00545096
AT2G18180	67.4123	1.8204	0.529847	3.43571	0.000590996	0.0054703
AT5G26920	19492.4	1.73019	0.505115	3.42533	0.000614046	0.00565665
AT5G25130	553.972	1.42795	0.417114	3.4234	0.000618432	0.00568776
AT3G49230	8.92974	5.7853	1.69205	3.4191	0.000628277	0.00576419
AT1G07870	25.951	1.6055	0.469644	3.41855	0.000629563	0.00577364
AT2G17060	80.8579	1.92809	0.564299	3.41678	0.000633654	0.00580408
AT5G17980	156.51	1.14234	0.334575	3.41431	0.000639431	0.00584749
AT1G27720	374.627	1.01415	0.297244	3.41182	0.000645296	0.00589634
AT2G47770	54.0011	3.18509	0.933694	3.41128	0.00064658	0.00590328
AT1G67856	9.39022	3.78208	1.10884	3.41084	0.000647643	0.00591059
AT1G22900	920.741	1.36346	0.399941	3.40916	0.000651623	0.0059373
AT2G20970	8.56548	5.5613	1.6333	3.40496	0.000661747	0.00602224
AT2G11150	85.1233	1.26598	0.372337	3.40009	0.000673639	0.00610582
AT5G62160	9.50744	4.71913	1.38814	3.39961	0.000674826	0.00611166
AT5G51451	111.034	1.04641	0.307829	3.39934	0.000675488	0.00611275
AT3G20110	4.93759	6.3345	1.86454	3.39736	0.000680389	0.00615462
AT5G17460	158.589	1.18597	0.349678	3.39161	0.000694833	0.00627019
AT4G15480	76.7908	1.46116	0.430905	3.39091	0.0006966	0.00627994
AT2G18100	172.52	1.0452	0.308251	3.39075	0.000697028	0.00627994
AT3G46110	2015.13	1.14024	0.336369	3.38986	0.000699295	0.00629785
AT3G04100	4.90329	6.46821	1.90862	3.38895	0.000701602	0.00631358
AT5G08030	114.899	2.17242	0.641921	3.38425	0.000713742	0.00639983
AT1G57990	30847.7	1.09924	0.324921	3.38311	0.000716706	0.00641875
AT5G65165	14.8933	3.24916	0.961552	3.37908	0.000727289	0.00649232
AT5G56320	50.5747	1.82485	0.54136	3.37086	0.000749345	0.00665553
AT5G39390	48.6649	1.52026	0.451712	3.36556	0.000763885	0.00677134
AT3G49570	253.389	1.48197	0.440359	3.36537	0.000764416	0.00677337
AT5G52050	607.285	1.61487	0.479881	3.36515	0.00076502	0.00677606
AT3G02885	128.818	1.37704	0.409797	3.3603	0.000778589	0.00688543
AT5G04180	18.5323	2.8986	0.863174	3.35808	0.000784865	0.00693549
AT5G01900	85.7953	1.53989	0.458961	3.35517	0.000793158	0.00699232
AT2G27880	7.46643	5.44304	1.62248	3.35477	0.000794311	0.00699975
AT1G04150	11.8734	3.12532	0.931791	3.3541	0.000796246	0.00701132
AT1G30740	21.125	2.6226	0.782488	3.35162	0.000803412	0.00706063
AT2G18735	181.523	1.15131	0.343519	3.35151	0.000803729	0.00706066
AT1G61255	27.1053	2.60258	0.776799	3.35039	0.000806976	0.00708512
AT1G28330	190.63	1.83129	0.546971	3.34805	0.000813814	0.00712981
AT1G56060	15658.6	1.39777	0.417611	3.34707	0.000816714	0.00715243
AT1G19780	28.2774	3.19777	0.956169	3.34435	0.000824753	0.00721443
AT1G21100	3482.33	1.29709	0.388063	3.34246	0.000830385	0.00726088
AT1G19030	92.4242	5.3159	1.59064	3.34199	0.000831811	0.00727052
AT3G61060	835.128	1.20099	0.359394	3.3417	0.000832685	0.00727534
AT5G09125-AT5G09130	40.9711	1.6485	0.493357	3.34139	0.000833607	0.00728058
AT1G30040	781.516	1.29988	0.389327	3.3388	0.00084142	0.00734313
AT2G35640	10.0568	3.56169	1.06686	3.33848	0.00084238	0.00734866
AT1G72950	378.024	1.73117	0.518714	3.33743	0.000845581	0.00737373
AT5G40990	197.672	1.66642	0.49971	3.33478	0.000853683	0.00743575
AT4G06905	8.79194	4.04093	1.2137	3.32942	0.000870263	0.00755099
AT4G15990	92.7907	1.14845	0.34509	3.32798	0.000874774	0.00758429
AT1G76370	4.93032	6.66049	2.00215	3.32666	0.000878926	0.00761151
AT3G27970	203.095	1.85479	0.558148	3.32312	0.000890176	0.00768264
AT1G62170	4.70823	6.60026	1.99207	3.31327	0.000922121	0.0079036
AT1G23205	595.878	1.52441	0.460081	3.31335	0.000921865	0.0079036
AT5G05490	21.4195	2.04398	0.618413	3.3052	0.000949087	0.00811313
AT5G48490	834.242	1.1431	0.34618	3.30205	0.000959813	0.00818929
AT1G09935	133.8	2.02296	0.612697	3.30174	0.000960886	0.00819224
AT2G41835	5921.95	1.05784	0.320511	3.30049	0.000965152	0.00821929
AT2G17470	131.092	1.54481	0.468695	3.29598	0.000980794	0.00832733
AT1G26560	2585.27	1.07628	0.326602	3.29537	0.000982907	0.00834213
AT5G18670	2834.58	1.55482	0.471984	3.29422	0.000986968	0.00836714
AT3G02410	75.2361	1.48448	0.451069	3.29102	0.000998261	0.00844383
AT1G66230	702.835	1.42799	0.43411	3.28946	0.00100381	0.00848118
AT5G12030	454.616	3.39877	1.03344	3.28878	0.00100623	0.00849529
AT5G21030	64.2493	1.54518	0.469959	3.2879	0.00100938	0.00851228
AT2G44480	159.263	1.44043	0.438229	3.28694	0.00101284	0.00853191
AT4G36150	1860.18	1.04052	0.316583	3.28672	0.0010136	0.00853515
AT1G32870	2810.6	1.06714	0.324857	3.28497	0.00101994	0.0085789
AT3G10525	148.745	1.06601	0.324535	3.28472	0.00102083	0.00857998
AT1G59810	57.9332	5.5531	1.69104	3.28383	0.00102407	0.00860078
AT3G12110	1618.02	1.25342	0.381693	3.28383	0.00102405	0.00860078
AT1G55207	3.69399	6.18273	1.88307	3.28332	0.00102594	0.00860915
AT4G22030	214.363	1.38261	0.421112	3.28324	0.00102621	0.00860915
AT1G15460	6.26979	6.07644	1.85139	3.2821	0.00103037	0.00863759
AT2G23690	94.7093	1.79684	0.547588	3.28138	0.001033	0.00865648
AT5G60180	26.1221	2.05026	0.62491	3.28089	0.00103479	0.00866821
AT5G13880	109.35	1.26139	0.385629	3.27101	0.00107165	0.00892063
AT1G55430	5.23928	6.64782	2.03546	3.266	0.00109077	0.00904643
AT1G09930	883.35	3.38006	1.03645	3.26118	0.00110948	0.00917796
AT2G33090	11.4551	3.09401	0.949089	3.25998	0.00111418	0.0092067
AT5G61980	226.814	1.19282	0.365939	3.2596	0.00111568	0.00921572
AT1G24150	5142.92	1.12413	0.345105	3.25737	0.00112451	0.00928521
AT1G15010	470.282	3.70211	1.13662	3.25713	0.00112545	0.00928618
AT3G56220	142.629	1.45317	0.446247	3.25641	0.00112829	0.00929604
AT2G20150	119.646	1.67383	0.514213	3.25513	0.00113341	0.00933138
AT1G32510	5.93409	6.19687	1.90561	3.25191	0.00114634	0.00942408
AT1G13530	44.1849	3.13859	0.965362	3.2512	0.00114917	0.00944047
AT5G14180	9.23374	3.15861	0.971753	3.25043	0.00115231	0.00945935
AT2G40140	19631.4	1.10351	0.339722	3.24826	0.00116113	0.00951785
AT2G31100	26.0634	2.76022	0.85026	3.24633	0.00116905	0.00957582
AT2G27660	1895.68	1.31651	0.406307	3.24017	0.00119458	0.00975658
AT1G28550	7.88247	4.39645	1.35817	3.23704	0.00120778	0.00984657
AT1G48930	5.65331	6.82313	2.11193	3.23075	0.00123465	0.0100221
AT5G65207	289.703	1.15146	0.356474	3.23013	0.00123733	0.0100403
AT4G27280	11343.5	1.18657	0.36745	3.22921	0.00124133	0.0100655
AT1G55964	14.9838	1.85044	0.574033	3.22358	0.00126598	0.0102506
AT4G00975	10.6882	3.04792	0.94599	3.22193	0.00127329	0.0102913
AT5G48390	69.2514	2.01329	0.625612	3.21812	0.00129035	0.0104218
AT2G24320	21.6249	3.13318	0.977715	3.20459	0.00135253	0.0108399
AT4G25280-AT4G25290	54.9612	1.36218	0.425289	3.20296	0.00136021	0.0108807
AT5G41540	18.0573	3.84805	1.20176	3.20202	0.00136467	0.0109086
AT5G41750	28519.3	1.50611	0.470717	3.1996	0.00137618	0.0109773
AT1G15550	728.223	1.34418	0.420146	3.19932	0.00137751	0.010984
AT5G35735	46474.3	1.43645	0.449034	3.19898	0.00137914	0.0109931
AT4G26690	3423.37	1.0361	0.32418	3.19606	0.00139318	0.0111011
AT4G03220	6.23495	6.75172	2.11406	3.19372	0.00140453	0.0111758
AT5G13210	1786.57	1.32721	0.416322	3.18794	0.00143291	0.0113775
AT2G32770	96.0749	1.38277	0.434232	3.18441	0.00145049	0.0115009
AT1G11040	46.7517	2.22704	0.700323	3.18002	0.00147263	0.0116682
AT4G28703	72.4185	1.3096	0.412282	3.17648	0.00149074	0.0117867
AT2G37720	70.6517	1.04584	0.329411	3.17487	0.00149904	0.0118358
AT2G40340	100.654	1.3349	0.420803	3.17226	0.00151258	0.0119386
AT3G20180	51.6614	1.58652	0.500961	3.16695	0.00154048	0.0121079
AT4G31000	1014.5	1.21858	0.384953	3.16554	0.00154794	0.0121623
AT3G30350	3.87294	5.19933	1.64351	3.16356	0.00155853	0.0122258
AT5G41820	53.9227	1.38972	0.439309	3.16342	0.00155928	0.0122258
AT3G55515	15.4873	2.38	0.7524	3.16321	0.0015604	0.0122304
AT3G12830	1380.03	1.02403	0.323841	3.16215	0.00156611	0.0122666
AT3G14380	21.8221	3.68284	1.16472	3.16198	0.00156699	0.0122692
AT1G10300	14.3248	4.42739	1.40426	3.15281	0.00161705	0.0126174
AT1G30840	103.303	1.74507	0.554432	3.1475	0.00164674	0.0128268
AT5G25260	10298.9	1.47447	0.468687	3.14596	0.00165541	0.0128721
AT1G13550	56.709	1.51477	0.481541	3.14566	0.00165713	0.012881
AT5G45080	137.574	1.05605	0.335851	3.14441	0.00166424	0.0129274
AT5G05340	148.274	1.69758	0.541715	3.13372	0.00172606	0.0133478
AT1G61840	6.21512	6.93078	2.21373	3.13081	0.00174324	0.0134619
AT1G30814	65.0537	2.50814	0.801796	3.12815	0.00175909	0.0135614
AT1G01560	24833.3	1.99848	0.639516	3.12498	0.00177816	0.0136897
AT1G17615	38.8679	1.95448	0.625547	3.12443	0.00178147	0.0137058
AT5G03720	77.7422	1.16731	0.37379	3.1229	0.00179077	0.0137538
AT3G26460	41.9522	1.80534	0.578974	3.11818	0.00181975	0.0139431
AT5G36000	14.5703	2.8907	0.927411	3.11696	0.00182727	0.0139865
AT4G28485	95.8887	2.31525	0.746045	3.10336	0.00191336	0.014532
AT1G43270	4.11605	5.28945	1.70629	3.09997	0.00193542	0.01466
AT1G10340	4496.02	2.45977	0.793639	3.09935	0.00193943	0.0146855
AT5G00785	5.73229	3.98011	1.28501	3.09734	0.00195265	0.0147608
AT1G55770	7.13152	4.24134	1.36992	3.09605	0.00196117	0.0148198
AT4G34135	74.433	1.2566	0.406562	3.09079	0.00199625	0.0150449
AT1G77010	12.5978	2.09614	0.678634	3.08877	0.00200989	0.0151427
AT2G32210	13.6207	2.66057	0.861673	3.08768	0.00201724	0.0151879
AT1G08943-AT1G67481	6.29231	4.45007	1.44154	3.08703	0.00202168	0.0152061
AT5G06540	58.7838	1.26796	0.411694	3.07986	0.00207096	0.0154983
AT2G15220	190.966	1.25832	0.408653	3.07919	0.00207563	0.0155187
AT3G05310	20.9139	3.76366	1.2241	3.07465	0.00210752	0.0157102
AT4G02750	42.6782	1.43248	0.46638	3.07149	0.0021299	0.0158422
AT3G23020	48.9251	1.06321	0.346227	3.07085	0.0021345	0.0158641
AT5G24080	53.4389	2.93427	0.957342	3.06502	0.00217653	0.0161445
AT1G70090	40.5769	1.88671	0.615921	3.06324	0.00218957	0.0162199
AT4G24570	16546	1.22146	0.39874	3.06331	0.00218907	0.0162199
AT1G65240	672.643	1.02862	0.336115	3.06031	0.00221107	0.0163523
AT2G20835	98.282	1.02005	0.333512	3.05852	0.00222431	0.0164126
AT5G07165	16.5877	3.47858	1.13765	3.0577	0.00223046	0.0164526
AT5G50120	38.9202	1.42147	0.465218	3.05549	0.00224693	0.0165578
AT4G14630	87.8914	1.93588	0.63363	3.05522	0.00224892	0.016567
AT2G43590	1558.21	1.13543	0.372229	3.05035	0.00228577	0.0167946
AT5G22630	603.235	1.01715	0.333493	3.05	0.0022884	0.0168067
AT1G65690	6554.73	1.26365	0.41456	3.04816	0.00230245	0.0168727
AT3G24340	60.8415	1.08766	0.357107	3.04576	0.00232092	0.0169864
AT2G23100	93.8321	1.96251	0.646474	3.03572	0.00239964	0.0174888
AT3G56090	1661.21	1.05808	0.348648	3.03482	0.00240679	0.0175295
AT2G29100	1400.2	2.53108	0.834932	3.03148	0.00243358	0.017696
AT4G20770	28.8334	1.64371	0.542779	3.02832	0.00245914	0.0178526
AT5G19190	1688.6	1.42465	0.470509	3.02789	0.00246269	0.0178674
AT4G02330	1400.8	1.07927	0.356643	3.02619	0.00247658	0.0179393
AT1G05420	84.3287	1.0228	0.338032	3.02575	0.00248013	0.0179593
AT2G32280	85.5988	1.07466	0.355287	3.02478	0.00248815	0.0180115
AT5G19410	29.9835	2.76365	0.913738	3.02456	0.00248997	0.0180189
AT3G08560	8.83624	3.03855	1.00498	3.02349	0.00249876	0.0180593
AT1G19310	4387.4	1.00911	0.334029	3.02104	0.0025191	0.0181714
AT1G80865	3.16925	5.57138	1.84508	3.01958	0.00253127	0.0182417
AT1G05660	4.70167	6.63137	2.19854	3.01626	0.00255912	0.0184012
AT4G09030	22.0468	1.96601	0.652664	3.01228	0.00259292	0.0186027
AT1G13610	11.0548	3.06415	1.01769	3.01089	0.00260486	0.0186765
AT5G55330	6.61651	4.41752	1.46867	3.00783	0.0026312	0.0188353
AT3G13220	4.40504	5.77119	1.92254	3.00185	0.00268343	0.0191363
AT1G02650	93.6212	1.37602	0.459634	2.99373	0.00275592	0.0195851
AT4G26830	94.1856	1.07871	0.360368	2.99336	0.00275928	0.0196028
AT5G21940	4018.95	1.45408	0.485904	2.99252	0.0027668	0.0196439
AT1G23450	75.3897	1.86313	0.623125	2.98998	0.00279	0.0197774
AT1G75190	78.0618	1.29047	0.431823	2.98843	0.00280417	0.0198591
AT1G68526	3.30655	5.60239	1.87576	2.98673	0.00281983	0.0199449
AT3G61410	30.2082	1.63553	0.548233	2.98327	0.00285187	0.0201463
AT5G48380	18328.4	1.04413	0.350132	2.9821	0.00286278	0.0202044
AT3G52400	43937.9	1.3392	0.449233	2.98108	0.00287238	0.0202531
AT1G12880	8.87414	2.54401	0.854037	2.9788	0.00289379	0.0203913
AT4G37710	60.1122	1.44569	0.486204	2.97342	0.00294506	0.0206943
AT2G29370	45.2726	2.59005	0.871101	2.97331	0.0029461	0.0206952
AT3G26660	5.89982	5.73388	1.93152	2.96859	0.0029917	0.0209959
AT1G04983	10.4326	4.24367	1.43004	2.96751	0.00300225	0.0210438
AT3G29000	2456.41	1.51324	0.510111	2.96649	0.00301216	0.0211066
AT2G44170	10.4027	4.11667	1.388	2.96591	0.0030179	0.0211337
AT1G07000	16246.2	1.0651	0.359228	2.96497	0.00302715	0.0211853
AT5G17300	370.356	1.1912	0.401874	2.96411	0.00303555	0.0212375
AT2G35637	6.67447	5.02594	1.69602	2.96337	0.00304288	0.0212624
AT5G43420	2254.44	1.04386	0.352486	2.96143	0.00306219	0.0213775
AT1G50190	5.73999	6.43918	2.17473	2.96091	0.0030673	0.0213999
AT5G14602	5.22115	6.78272	2.29215	2.95911	0.0030853	0.0214922
AT4G28365	4.88831	5.99202	2.02535	2.95851	0.00309126	0.0215271
AT4G09895	6.83928	4.2466	1.43544	2.9584	0.00309245	0.0215287
AT3G25610	21836.7	1.17489	0.397159	2.95824	0.00309399	0.0215328
AT4G23882	6.5941	4.99791	1.68985	2.9576	0.00310042	0.0215643
AT2G37980	1224.22	1.13411	0.383492	2.95732	0.00310323	0.0215705
AT1G70130	139.77	2.10663	0.712381	2.95717	0.00310481	0.0215748
AT4G31740	6.10886	3.81397	1.29098	2.95431	0.00313365	0.0217283
AT3G02610	136.88	1.16146	0.393614	2.95075	0.00317004	0.0219334
AT2G15480	701.145	1.22492	0.415258	2.94977	0.00318006	0.0219893
AT1G68580-AT1G68585	19.3208	1.96661	0.667895	2.94449	0.00323486	0.0223134
AT4G20240	45.3856	1.96223	0.666664	2.94335	0.00324676	0.0223681
AT4G16350	33.6034	1.43104	0.487321	2.93654	0.00331895	0.0227899
AT3G55980	22640.2	1.09138	0.372208	2.93219	0.00336577	0.0230612
AT3G15450	2455.62	2.97773	1.01627	2.93006	0.00338892	0.0231916
AT1G12150	8.14167	4.89449	1.67053	2.92991	0.00339066	0.0231964
AT3G52748	455.297	1.22822	0.419234	2.92967	0.00339325	0.0232071
AT2G27505	7.09757	3.49359	1.19305	2.92829	0.0034083	0.0232888
AT4G01010	6996.33	1.12623	0.384851	2.9264	0.00342913	0.0234028
AT3G50810	280.148	1.25554	0.429303	2.92461	0.00344887	0.023502
AT2G36440	6.21527	5.16297	1.7656	2.9242	0.00345345	0.0235118
AT4G24180	14.9326	2.11683	0.724308	2.92256	0.00347172	0.0236219
AT2G04515	119.906	1.29044	0.441608	2.92214	0.00347637	0.0236393
AT3G45095	44.6772	1.37679	0.471551	2.91971	0.0035036	0.0237814
AT3G20340	23.9211	3.5048	1.20064	2.91911	0.00351032	0.0238127
AT1G64070	26.1076	2.60597	0.892944	2.9184	0.00351834	0.0238527
AT1G18200	317.77	1.22938	0.422178	2.91199	0.0035914	0.0242768
AT1G16030	343.234	1.09335	0.375596	2.91098	0.00360294	0.0243384
AT1G74010	186.112	1.27564	0.438751	2.90743	0.00364408	0.0245796
AT1G80120	697.434	1.30421	0.44923	2.90321	0.00369363	0.0248099
AT5G16900	9.92403	2.71157	0.934326	2.90217	0.00370588	0.0248758
AT5G05350	108.458	1.05171	0.362418	2.90193	0.00370876	0.0248818
AT1G21550	807.75	1.3655	0.470629	2.90144	0.00371452	0.0249043
AT3G05820	78.9319	1.04569	0.360596	2.8999	0.00373282	0.0249712
AT1G11360	17.0292	2.18431	0.754341	2.89566	0.00378365	0.025249
AT1G44150	26.1323	2.49421	0.861682	2.89458	0.00379667	0.0253133
AT1G07476	4.07881	6.3986	2.21083	2.89421	0.00380111	0.025328
AT3G28350	18.2016	2.18171	0.753994	2.89354	0.00380925	0.0253747
AT2G02350	25.8347	2.21981	0.767433	2.89252	0.00382168	0.02545
AT4G37690	76.3051	1.14409	0.395827	2.89038	0.00384774	0.0256042
AT5G50260	45.4552	1.20647	0.417463	2.89002	0.00385223	0.0256232
AT4G34990	327.365	1.01226	0.350333	2.88942	0.00385958	0.0256645
AT3G10290	85.6546	1.20804	0.418234	2.88844	0.00387162	0.0257218
AT4G25930	4.37482	6.52848	2.26368	2.88401	0.0039264	0.0260091
AT3G07255	4.55842	6.58717	2.28441	2.88353	0.00393247	0.0260416
AT5G59570	26.808	2.14288	0.743243	2.88315	0.0039372	0.0260577
AT4G15040	4.88485	6.4664	2.24632	2.87867	0.00399361	0.0263666
AT5G40310	18.9221	2.62571	0.912551	2.87733	0.00401059	0.0264425
AT3G17180	59.6902	2.19466	0.762867	2.87686	0.00401653	0.0264739
AT5G42050	38251.2	1.01067	0.351381	2.87629	0.00402378	0.0265112
AT1G09573	23.2019	1.90299	0.661813	2.87542	0.00403491	0.0265682
AT1G09932	12796.3	1.07111	0.372536	2.87518	0.00403791	0.0265682
AT3G45640	899.446	1.24595	0.433747	2.87252	0.0040721	0.0267678
AT1G57640	233.522	1.48668	0.517676	2.87183	0.00408108	0.0267875
AT4G07960	187.137	1.06772	0.371784	2.87189	0.00408019	0.0267875
AT3G50610	12.5201	2.8748	1.0015	2.87051	0.00409816	0.0268549
AT4G27580	34.7054	2.11745	0.737762	2.8701	0.00410339	0.0268657
AT4G34881	68.3789	1.00419	0.349983	2.86925	0.00411449	0.0269227
AT1G20500	4.08434	6.37301	2.223	2.86685	0.00414573	0.02708
AT5G61900-AT5G61910	5.37171	4.26177	1.48677	2.86647	0.00415077	0.0271051
AT3G12970	100.741	1.39524	0.486927	2.8654	0.00416476	0.0271807
AT5G12280	23.6984	1.78204	0.622156	2.86429	0.00417943	0.0272528
AT2G23808	4.35145	6.5218	2.27715	2.86402	0.00418305	0.0272685
AT5G43840	8.31595	5.35138	1.869	2.86323	0.00419352	0.0273288
AT4G39340	31.8963	1.74004	0.608181	2.86105	0.00422234	0.0274769
AT2G26160	4.98652	6.7154	2.34779	2.86031	0.00423223	0.0275095
AT1G45145	82.8952	1.52499	0.533477	2.85858	0.0042554	0.0276362
AT1G14370	5407.91	1.10999	0.388538	2.85683	0.00427892	0.027765
AT5G41470	76.1651	1.09069	0.381806	2.85665	0.00428139	0.027765
AT1G54330	27.5412	1.2509	0.438152	2.85494	0.00430447	0.0278906
AT4G30830	71.0593	1.1539	0.404649	2.85161	0.00434988	0.0281201
AT2G47050	15.9437	3.38831	1.18869	2.85046	0.00436558	0.0282136
AT1G68640	136.755	1.22948	0.431421	2.84983	0.00437421	0.0282531
AT5G43040	58.7702	1.46408	0.514472	2.84579	0.00443008	0.0285404
AT5G46130	37.9905	2.00862	0.706275	2.84397	0.00445553	0.0286716
AT3G19350	5.33138	4.90406	1.7256	2.84195	0.00448388	0.0287473
AT1G74830	3.31071	6.10077	2.15037	2.83708	0.00455277	0.0290403
AT1G23160	4.50396	6.57021	2.31592	2.83698	0.00455423	0.0290414
AT2G31590	17.4195	2.53909	0.895716	2.8347	0.00458688	0.0292053
AT4G03292	15.3766	2.35862	0.832068	2.83464	0.0045877	0.0292053
AT1G19370	411.16	1.00617	0.355049	2.83389	0.00459858	0.0292663
AT3G59030	4.03979	6.39225	2.2559	2.83357	0.00460307	0.0292866
AT4G31980	85.5066	1.27673	0.450616	2.83331	0.0046069	0.0293027
AT1G28695	4.32897	6.51285	2.29921	2.83264	0.0046165	0.0293472
AT4G13340	6474.98	1.19735	0.423017	2.8305	0.00464756	0.0295113
AT2G03520	13.1128	2.265	0.800836	2.82829	0.00467971	0.029657
AT2G29500	407.626	1.16631	0.412673	2.82622	0.00471003	0.0298156
AT4G36820	45.2108	1.64198	0.581278	2.82478	0.00473138	0.029934
AT3G49380	41.506	1.62629	0.57653	2.82082	0.00479014	0.0302209
AT2G36985	29.086	1.70085	0.603085	2.82025	0.00479861	0.0302574
AT3G28660	91.8941	1.24744	0.442449	2.8194	0.00481134	0.0303207
AT5G38200	114.236	1.14283	0.405579	2.81779	0.0048356	0.030448
AT4G23200	6370.04	1.45804	0.517949	2.81503	0.00487726	0.0306932
AT5G59330	116.566	1.64467	0.584833	2.8122	0.00492041	0.0308786
AT2G03200	66.5248	1.07175	0.381249	2.81116	0.00493629	0.0309438
AT3G27120	168.053	1.01917	0.362665	2.81021	0.00495089	0.0310136
AT5G03355	94.8326	1.11469	0.396738	2.80963	0.00495989	0.0310572
AT1G20120	75.1586	1.21929	0.434218	2.80801	0.00498483	0.0311632
AT1G11210	89.9571	1.88128	0.671116	2.80322	0.00505957	0.0315043
AT3G51740	83.3082	1.01822	0.363326	2.80251	0.00507066	0.0315405
AT2G03130	9.42879	5.59185	1.99767	2.79919	0.00512312	0.0317966
AT2G03020	37.9597	2.02025	0.722057	2.79791	0.00514346	0.0318966
AT1G65310	99.4442	1.59844	0.571507	2.79688	0.00515987	0.031978
AT5G49600	3.06977	5.93118	2.12261	2.79428	0.00520148	0.0321678
AT4G27970	580.544	1.1479	0.411109	2.7922	0.00523511	0.0323404
AT3G29575	465.536	1.29475	0.464635	2.78659	0.00532662	0.032753
AT3G01175	25.0511	2.47397	0.887897	2.78633	0.00533093	0.0327617
AT3G21520	4307.32	1.11157	0.398956	2.78621	0.00533285	0.0327646
AT1G63070	6.38665	7.02718	2.5234	2.7848	0.005356	0.0328888
AT2G30250	31.4763	1.6809	0.603709	2.78429	0.00536447	0.0329182
AT5G49525	18.0437	2.63599	0.948371	2.77949	0.00544447	0.0333141
AT1G03982	4.31803	6.50775	2.34691	2.77291	0.00555577	0.0338848
AT4G22050	11.8708	2.70056	0.973986	2.77269	0.00555949	0.0338983
AT5G09370	9.46558	5.08479	1.83654	2.76868	0.00562845	0.0341931
AT5G48850	126.047	1.35289	0.488974	2.76679	0.00566116	0.0343695
AT4G00540	7.46176	5.37548	1.94349	2.76588	0.00567689	0.0344464
AT2G18150	74.4965	1.3338	0.48258	2.76389	0.00571168	0.0346296
AT5G44020	3521.44	1.10468	0.399887	2.76249	0.00573619	0.0347595
AT5G00365-AT5G11090	23.6001	1.5059	0.545611	2.76002	0.00577983	0.0349863
AT3G00440	52.6802	1.32002	0.478257	2.76007	0.00577896	0.0349863
AT1G80330	4.57733	6.29801	2.28391	2.75755	0.00582357	0.0351944
AT1G67520	727.193	1.02089	0.370599	2.75471	0.0058745	0.0354546
AT2G35965	34.0104	1.48043	0.537722	2.75316	0.00590233	0.0355844
AT5G07330	5.4597	4.55145	1.65433	2.75123	0.00593712	0.0357655
AT4G26770	4.22813	5.61627	2.04189	2.75053	0.00594992	0.0358235
AT2G04500	13.4605	3.38355	1.23087	2.7489	0.00597954	0.035973
AT4G38140	3.52181	5.29695	1.92833	2.74691	0.00601594	0.0361438
AT1G61575	15.1198	2.92088	1.06571	2.74079	0.00612912	0.0366966
AT1G32910	53.2985	1.81441	0.662252	2.73976	0.0061485	0.0367833
AT5G54550	3.84053	6.28157	2.29496	2.73712	0.00619804	0.0370109
AT4G19220	35.1223	1.45391	0.531358	2.73621	0.0062151	0.0370932
AT3G12960	4.62453	6.61012	2.41607	2.7359	0.00622098	0.0371184
AT1G25550	8890.44	1.20512	0.44095	2.73301	0.00627593	0.0373869
AT4G13000	116.234	1.25195	0.458708	2.7293	0.0063469	0.0377199
AT4G33585	4.8057	6.25829	2.29338	2.72885	0.00635551	0.037749
AT4G24320	66.8493	1.0463	0.38343	2.72879	0.00635681	0.037749
AT4G19191	73.5823	1.20737	0.442759	2.72692	0.0063929	0.0378835
AT3G11050	79.0966	1.16092	0.425714	2.727	0.00639124	0.0378835
AT5G37250	4.33587	6.45902	2.37073	2.72448	0.00644028	0.0381141
AT5G53390	10.7884	2.43277	0.894431	2.71991	0.00652994	0.0385133
AT3G57450	11140.5	1.14419	0.421682	2.71339	0.00665985	0.0391056
AT4G29600	3.89835	6.29702	2.32135	2.71266	0.00667461	0.0391449
AT4G25160	76.3824	1.21055	0.446257	2.71267	0.00667426	0.0391449
AT4G19230	182.74	1.30408	0.480997	2.7112	0.006704	0.0392626
AT5G12990	3.70189	5.88159	2.16948	2.71106	0.00670677	0.0392686
AT2G09925	3.66321	6.24364	2.30312	2.71095	0.00670908	0.0392719
AT3G21080	1161.21	1.06926	0.394993	2.70705	0.00678842	0.0396848
AT3G14395	62.492	1.79083	0.66245	2.70334	0.00686464	0.0400265
AT5G64690	27.9685	1.7867	0.660949	2.70324	0.0068667	0.0400282
AT3G63052	3.91154	6.1972	2.29358	2.70197	0.00689294	0.0401189
AT3G10280	7.93915	2.91938	1.08121	2.7001	0.00693187	0.0402935
AT2G09955	17.4171	2.56905	0.951571	2.6998	0.0069382	0.0403199
AT3G28600	43.8001	2.22913	0.826306	2.6977	0.00698205	0.0405538
AT2G04435	3.16457	4.68862	1.7388	2.69646	0.00700807	0.0406735
AT5G51480	25.9154	2.09431	0.776666	2.69654	0.00700634	0.0406735
AT3G21050	88.5058	1.85023	0.686299	2.69595	0.00701889	0.0407258
AT4G20900	5.89834	3.12285	1.15849	2.69563	0.00702558	0.0407542
AT5G40680	3.05672	5.88175	2.18347	2.69376	0.00706506	0.0409516
AT1G12010	128.403	1.09615	0.406914	2.69381	0.00706395	0.0409516
AT1G56300	535.376	1.24884	0.463656	2.69346	0.00707138	0.0409776
AT3G46520	52.6039	1.94188	0.72204	2.68943	0.00715746	0.0413595
AT3G61390	390.771	3.4595	1.28924	2.68336	0.00728855	0.0419771
AT1G60680	18.8325	2.56794	0.95735	2.68235	0.00731077	0.04205
AT3G12770	87.7866	1.30753	0.487691	2.68105	0.00733914	0.0421715
AT3G28550	14.7553	2.36742	0.883082	2.68086	0.00734327	0.0421774
AT1G18415	17.4433	1.72464	0.643452	2.68029	0.00735588	0.0422065
AT5G37540	738.888	1.40222	0.523369	2.67921	0.00737958	0.0423176
AT3G15960	11.1005	2.83548	1.05939	2.67653	0.007439	0.0425609
AT2G47720-AT2G47730	19.5102	1.74827	0.653624	2.67473	0.00747892	0.0427459
AT4G32630	37.4425	1.68176	0.629293	2.67247	0.00752961	0.0429703
AT2G47730	14.2294	1.82008	0.681757	2.6697	0.00759194	0.0432327
AT5G43660	51.3192	1.38814	0.52037	2.66759	0.00763971	0.0434556
AT1G15385	15.7785	2.45759	0.921591	2.66669	0.00766031	0.0435288
AT4G23780	6.31787	3.5735	1.34201	2.66279	0.00774952	0.0439029
AT3G19980	18.4476	2.0634	0.77503	2.66235	0.00775966	0.0439273
AT4G08245	3.28166	4.72749	1.77637	2.66132	0.00778357	0.0440074
AT1G30820	1381.19	1.34153	0.505122	2.65586	0.00791066	0.044536
AT4G15980	5.1521	5.59092	2.10533	2.6556	0.00791675	0.0445591
AT1G70090-AT1G70100	2.47641	5.2626	1.9931	2.64041	0.00828065	0.046215
AT4G14368	529.47	2.81491	1.06666	2.639	0.00831507	0.0463383
AT4G23070	4.65251	6.22179	2.35829	2.63827	0.00833314	0.0464046
AT4G08880	5.27067	6.46493	2.45135	2.63729	0.0083571	0.046515
AT5G08150	8.12245	3.53147	1.34012	2.6352	0.00840887	0.0467569
AT3G61190	2088.38	1.95047	0.740387	2.6344	0.00842868	0.0468556
AT1G20740	21.8283	1.78429	0.677419	2.63395	0.00843986	0.0468815
AT4G38410	6.49919	4.04609	1.5379	2.63093	0.00851525	0.0471739
AT1G29640	107.031	1.56896	0.59645	2.63049	0.00852621	0.0471999
AT5G42490	22.902	1.64447	0.62533	2.62977	0.00854436	0.0472771
AT3G21620	31.4841	1.53921	0.585357	2.62951	0.0085507	0.0473006
AT3G06355-AT3G06365-AT3G41979	16.7864	2.04659	0.77984	2.62438	0.00868078	0.0478792
AT1G22570	78.7118	1.22923	0.468419	2.62421	0.0086849	0.0478902
AT5G56510	24.7155	2.43722	0.929423	2.62229	0.00873403	0.0481022
AT1G73120	4.19625	4.37935	1.67072	2.62123	0.00876124	0.0482112
AT1G28390	113.777	1.00415	0.383178	2.62058	0.00877814	0.0482862
AT1G67910	173.899	1.06535	0.406706	2.61946	0.00880704	0.0483979
AT4G15320	43.4477	2.16892	0.828851	2.61678	0.00887625	0.048707
AT4G22640	17.9873	1.82358	0.698011	2.61254	0.00898719	0.0491602
AT1G32880	116.376	2.90071	1.11107	2.61074	0.00903472	0.0492785
AT5G48400	851.852	1.22314	0.469257	2.60655	0.00914602	0.0496914
AT5G67400	0.791332	3.83252	4.28253	0.894918	0.370831	0
AT5G67265	0.190784	1.14348	4.40746	0.259441	0.795295	0

## Sheet: Defenseless_ctrl_downregulated
GeneIDs	baseMean	log2FoldChange	lfcSE	stat	pvalue	padj		Genes downregulated in defenseless in control.
AT3G47680	686.198	-12.4992	1.21626	-10.2767	8.97314e-25	1.37847e-21
AT3G01345	4149.89	-11.2442	1.09853	-10.2357	1.37257e-24	1.968e-21
AT3G05170	167.231	-10.3808	1.22118	-8.50065	1.88539e-17	1.22876e-14
AT3G50480	35179.6	-9.18756	0.544145	-16.8844	5.86141e-64	6.30306e-60
AT3G28510	201.13	-8.89435	1.57046	-5.66353	1.48287e-08	2.43598e-06
AT4G04540	5369.29	-8.84905	1.4136	-6.25993	3.85144e-10	9.74506e-08
AT3G55970	93.0597	-8.78604	1.35417	-6.48812	8.69125e-11	2.52598e-08
AT2G44240	38.9552	-8.71011	2.7365	-3.18294	0.00145787	0.0365437
AT3G11340	1009.31	-8.15916	1.28726	-6.3384	2.32167e-10	6.32053e-08
AT4G17470	217.765	-7.80183	0.812496	-9.6023	7.81825e-22	7.31074e-19
AT3G47675-AT3G47680	15.4445	-7.57556	1.33877	-5.65862	1.52599e-08	2.46763e-06
AT1G71390	477.555	-7.4592	1.31257	-5.68291	1.32419e-08	2.20771e-06
AT1G47890	1267.05	-7.40378	1.31877	-5.61416	1.9752e-08	3.12357e-06
AT5G38020	9.47938	-7.29963	2.02934	-3.59704	0.000321857	0.0116339
AT5G24780	95.6668	-7.11442	1.43287	-4.96515	6.86483e-07	6.83527e-05
AT3G00800	14.6721	-7.05691	1.53786	-4.58877	4.45866e-06	0.000336465
AT1G69930	362.347	-6.9122	1.51307	-4.56834	4.91611e-06	0.000362092
AT5G22530	1119.39	-6.77453	1.60464	-4.22184	2.42312e-05	0.00137142
AT1G19250	304.038	-6.77229	1.5127	-4.47694	7.57196e-06	0.000520288
AT5G22570	37.3402	-6.73687	1.71927	-3.91844	8.91227e-05	0.00414884
AT5G64810	59.4465	-6.70307	1.35853	-4.93407	8.0533e-07	7.69788e-05
AT3G60470	151.639	-6.69172	1.23163	-5.43323	5.53415e-08	7.5331e-06
AT3G01830	1965.7	-6.68665	1.43405	-4.66277	3.11983e-06	0.000248511
AT1G65483	15.5043	-6.654	1.41966	-4.68703	2.77195e-06	0.000224121
AT5G57760	25.1778	-6.57906	1.32379	-4.96985	6.70037e-07	6.70255e-05
AT2G24850	15598.9	-6.53588	0.509765	-12.8214	1.24508e-37	3.82541e-34
AT3G15500	76.1059	-6.49796	1.7527	-3.7074	0.000209396	0.00811439
AT1G08173	20.264	-6.46517	1.6752	-3.85933	0.000113697	0.00500056
AT5G39610	242.124	-6.4495	1.0952	-5.8889	3.88766e-09	7.8142e-07
AT5G60320	14.6295	-6.4083	1.30744	-4.9014	9.51553e-07	8.89785e-05
AT3G49300	4.04316	-6.4053	1.88821	-3.39226	0.000693177	0.0210567
AT1G28480	435.895	-6.37779	1.22508	-5.20603	1.92926e-07	2.33104e-05
AT5G39720	11.5187	-6.30451	1.64539	-3.83163	0.000127298	0.00544295
AT3G60966	44.3565	-6.2933	1.40806	-4.46948	7.84086e-06	0.00053365
AT3G21500	10.9194	-6.25759	1.69372	-3.69458	0.000220251	0.00851966
AT3G50130	8.53011	-6.23661	1.63733	-3.80902	0.00013952	0.00586064
AT2G02330	49.9923	-6.21076	1.46392	-4.24256	2.20985e-05	0.00126067
AT3G15536	122.47	-6.19525	1.32861	-4.66296	3.11688e-06	0.000248511
AT2G29470	321.137	-6.18866	1.28512	-4.81561	1.46748e-06	0.000130418
AT3G44560	6.74301	-6.15212	1.95733	-3.14312	0.00167156	0.0402951
AT1G51860	236.906	-6.10567	0.93687	-6.51709	7.16854e-11	2.11197e-08
AT3G25180	136.292	-6.02841	1.50386	-4.00863	6.10713e-05	0.00301252
AT5G01900	85.7953	-6.01206	1.28025	-4.69602	2.6528e-06	0.000216113
AT2G38540	13003.6	-5.9201	0.273192	-21.6701	3.92703e-104	8.44587e-100
AT1G14250	522.395	-5.86773	0.487373	-12.0395	2.20245e-33	5.92101e-30
AT1G14120	4.72814	-5.86709	1.70774	-3.43559	0.000591256	0.0185367
AT5G06775	176.682	-5.85535	1.56484	-3.74182	0.000182691	0.00722269
AT4G38870	4.0641	-5.84677	1.85917	-3.14483	0.00166186	0.0401141
AT5G09290	89.5929	-5.84498	1.33007	-4.3945	1.11029e-05	0.000725808
AT1G72140	8.01797	-5.82282	1.42468	-4.08711	4.36786e-05	0.0023081
AT2G20150	119.646	-5.78847	1.30564	-4.43343	9.27462e-06	0.000621399
AT3G24900	420.061	-5.76785	1.04531	-5.51786	3.43159e-08	5.12523e-06
AT1G33730	136.61	-5.74875	1.87892	-3.05961	0.00221628	0.0496974
AT4G21830	31.0057	-5.74157	1.62531	-3.5326	0.000411495	0.013937
AT5G12340	242.655	-5.71222	1.34124	-4.25892	2.05419e-05	0.00118444
AT4G14368	529.47	-5.69998	1.6087	-3.54323	0.000395257	0.0135676
AT4G10500	258.702	-5.69244	0.953044	-5.9729	2.33074e-09	4.96308e-07
AT1G61120	797.287	-5.66601	0.682252	-8.30487	9.9932e-17	6.32129e-14
AT3G50510	8.98316	-5.61848	1.60961	-3.49058	0.00048198	0.0157777
AT3G21305	909.811	-5.59088	1.25236	-4.46428	8.03378e-06	0.000545055
AT1G53620	95.0968	-5.55994	1.26813	-4.38436	1.16329e-05	0.000752805
AT3G60970	16.6691	-5.515	1.76647	-3.12205	0.00179597	0.0423531
AT3G57460	5692.69	-5.46419	0.731006	-7.47489	7.72665e-14	3.32354e-11
AT4G37700	3.6684	-5.45678	1.63443	-3.33864	0.000841889	0.0244344
AT3G28580	3841.24	-5.45223	0.861777	-6.32673	2.50416e-10	6.72184e-08
AT5G06835	11.6312	-5.41519	1.45262	-3.72788	0.000193096	0.00757833
AT1G66170	29.4568	-5.40286	1.32325	-4.08302	4.44545e-05	0.00234334
AT5G25260	10298.9	-5.36609	0.581495	-9.22809	2.7549e-20	2.46874e-17
AT1G54020	26.5913	-5.34588	0.885839	-6.03481	1.59145e-09	3.52859e-07
AT1G65610	208.079	-5.32789	1.11764	-4.76708	1.86912e-06	0.000159521
AT1G66960	89.1966	-5.31368	0.871068	-6.10019	1.05945e-09	2.42185e-07
AT1G33950	76.0947	-5.31288	1.40767	-3.77423	0.0001605	0.00652526
AT5G10625	38.5447	-5.30648	1.44028	-3.68434	0.000229293	0.00880438
AT5G46960	45.8799	-5.23866	1.34951	-3.88191	0.00010364	0.00467294
AT3G49340	288.393	-5.16155	1.41771	-3.64076	0.000271833	0.0101498
AT2G31180	8.21886	-5.15301	1.60717	-3.20626	0.00134472	0.0345119
AT3G48260	18.2397	-5.13153	1.13601	-4.51716	6.26759e-06	0.000449324
AT4G00700	2829.03	-5.12218	0.925699	-5.5333	3.14253e-08	4.75961e-06
AT1G21525	96.2012	-5.02219	1.00968	-4.97406	6.55643e-07	6.58921e-05
AT2G45220	2032.49	-4.95863	0.953889	-5.19833	2.01082e-07	2.41534e-05
AT3G53150	381.027	-4.90448	1.33254	-3.68056	0.000232726	0.0088903
AT5G22540	557.607	-4.90055	1.52577	-3.21185	0.00131884	0.0339692
AT3G01760	229.526	-4.89783	1.26954	-3.85796	0.000114337	0.00500822
AT1G10340	4496.02	-4.88732	0.83772	-5.83407	5.40902e-09	1.02045e-06
AT4G14390	36.682	-4.8549	1.20621	-4.02492	5.69942e-05	0.00283744
AT4G08860	17.0191	-4.84318	1.53504	-3.15507	0.00160457	0.0393048
AT3G44830	883.767	-4.81176	1.31449	-3.66057	0.000251659	0.00946228
AT4G23310	1532.99	-4.80487	1.43039	-3.35913	0.000781873	0.0229723
AT3G48080	413.322	-4.80405	0.560703	-8.56791	1.05382e-17	7.08265e-15
AT5G55420	60.6486	-4.7992	1.41765	-3.38531	0.000710973	0.0214158
AT3G44350	501.35	-4.78866	0.816896	-5.86202	4.57265e-09	8.85983e-07
AT1G17615	38.8679	-4.78235	1.36817	-3.49544	0.000473283	0.0156159
AT1G32350	4447.73	-4.7663	0.868033	-5.49092	3.99852e-08	5.89014e-06
AT1G57630	6846.14	-4.76045	0.815872	-5.83481	5.38534e-09	1.02045e-06
AT2G23270	652.874	-4.75961	1.31544	-3.61828	0.00029657	0.0108475
AT2G00840	10.6796	-4.74641	1.22098	-3.88739	0.000101328	0.00457828
AT1G52890	212.296	-4.7347	0.647564	-7.31155	2.64068e-13	1.05173e-10
AT4G04500	1942.9	-4.7296	1.05684	-4.47521	7.63367e-06	0.000522858
AT2G13810	1539.65	-4.70555	0.59619	-7.8927	2.95713e-15	1.55119e-12
AT2G24285	49.823	-4.69364	1.30785	-3.58881	0.000332187	0.0119271
AT2G32130	726.679	-4.65548	1.28212	-3.63109	0.00028223	0.0104575
AT2G32680	4943.61	-4.6407	0.760038	-6.10588	1.02237e-09	2.39002e-07
AT2G28755	65.5384	-4.62769	1.3767	-3.36144	0.000775379	0.0228552
AT4G37010	83.1617	-4.62112	1.11798	-4.13345	3.57361e-05	0.00192626
AT3G30720	526.364	-4.61969	0.340649	-13.5614	6.77863e-42	2.4298e-38
AT5G52760	10110	-4.61382	0.727292	-6.34383	2.24116e-10	6.17958e-08
AT2G32140	6996.52	-4.58948	0.757245	-6.06076	1.35479e-09	3.03515e-07
AT1G55240	148.221	-4.58759	1.31237	-3.49566	0.000472891	0.0156159
AT1G13470	1743.29	-4.5755	0.766603	-5.96853	2.39398e-09	5.04779e-07
AT4G34380	116.991	-4.55761	1.27317	-3.57974	0.000343935	0.0122213
AT5G10760	3598.99	-4.51183	0.899359	-5.01672	5.25612e-07	5.48754e-05
AT5G24770	690.573	-4.50294	0.504826	-8.91979	4.67194e-19	3.64786e-16
AT3G45330	82.364	-4.47621	1.38039	-3.24271	0.00118398	0.031398
AT4G23700	1280.04	-4.47054	1.10623	-4.04124	5.31699e-05	0.00267956
AT3G13433	203.049	-4.46558	1.151	-3.87973	0.000104571	0.00469767
AT3G50770	458.989	-4.42977	0.611729	-7.2414	4.44084e-13	1.73653e-10
AT5G26690	82.9732	-4.42259	0.774968	-5.70681	1.15115e-08	1.9649e-06
AT3G50930	63.9678	-4.41717	1.31275	-3.36482	0.000765944	0.0226903
AT1G33960	3929.28	-4.38627	0.44268	-9.90845	3.82553e-23	4.83975e-20
AT2G39330	1683.19	-4.31515	0.313291	-13.7736	3.67453e-43	1.58056e-39
AT3G51860	1269.49	-4.31197	1.00048	-4.30992	1.63317e-05	0.00100356
AT1G32960	1873.41	-4.30171	1.22773	-3.50379	0.000458679	0.0152706
AT2G40715	26.7415	-4.29185	0.892062	-4.81116	1.5006e-06	0.000132812
AT4G23140	6263.33	-4.28158	0.909436	-4.70795	2.50222e-06	0.000205401
AT3G57260	5945.26	-4.27158	0.782716	-5.45739	4.83197e-08	6.8822e-06
AT3G13276-AT3G13277	321.953	-4.26508	0.692547	-6.15854	7.34203e-10	1.77421e-07
AT4G11480	200.372	-4.25854	1.31444	-3.23982	0.00119604	0.0316788
AT3G50450	8.86165	-4.19972	1.10362	-3.80542	0.000141563	0.00593487
AT1G51780	10.4904	-4.1903	1.27989	-3.27395	0.00106057	0.0288779
AT1G53990	171.562	-4.17891	1.32539	-3.15296	0.00161625	0.0393666
AT2G39030	486.531	-4.15109	0.866208	-4.79225	1.64918e-06	0.000143599
AT3G25010	962.361	-4.13074	0.887858	-4.65248	3.2796e-06	0.000259318
AT5G50760	16.9581	-4.12491	1.34324	-3.07087	0.00213433	0.048421
AT4G23150	4024.93	-4.11868	0.803279	-5.12733	2.93878e-07	3.36193e-05
AT3G13950	2779.48	-4.10788	0.725334	-5.66343	1.48377e-08	2.43598e-06
AT4G21840	898.257	-4.10273	0.665157	-6.16806	6.91317e-10	1.68956e-07
AT5G08240	4077.13	-4.08557	0.809	-5.05014	4.41485e-07	4.77137e-05
AT1G13550	56.709	-4.05139	1.14584	-3.53575	0.000406625	0.0138375
AT1G09080	1309.82	-3.99491	0.951503	-4.19853	2.68655e-05	0.00150077
AT4G04510	1642.28	-3.93564	0.944436	-4.16719	3.0838e-05	0.00170936
AT2G04495	1237.8	-3.92896	0.861887	-4.55855	5.15074e-06	0.000378078
AT1G52040	661.931	-3.89214	0.269865	-14.4225	3.73294e-47	2.67615e-43
AT1G16420	7015.93	-3.88848	0.821006	-4.73624	2.17718e-06	0.000182197
AT3G46280	100.946	-3.82379	1.02642	-3.72538	0.000195022	0.00763994
AT5G52740	601.962	-3.81839	1.01035	-3.77927	0.000157286	0.00641888
AT5G39670	910.822	-3.81442	0.547841	-6.96264	3.33964e-12	1.21738e-09
AT1G56550	60.3835	-3.81147	0.985601	-3.86715	0.000110115	0.00488296
AT2G18660	3448.71	-3.79533	0.480018	-7.90664	2.64425e-15	1.42175e-12
AT2G33080	133.264	-3.79169	0.846773	-4.47781	7.54121e-06	0.000519836
AT4G11650	36.383	-3.775	0.954096	-3.95663	7.60151e-05	0.00364924
AT4G38560	4021.55	-3.76417	0.814735	-4.62011	3.83538e-06	0.000295654
AT1G73805	4540.82	-3.7623	0.434521	-8.65851	4.77966e-18	3.35622e-15
AT5G11920	373.896	-3.74271	0.505022	-7.41099	1.25355e-13	5.28631e-11
AT1G66380	26.0798	-3.72429	0.894	-4.16587	3.10164e-05	0.00171254
AT1G21240	7760.92	-3.72233	0.682233	-5.4561	4.867e-08	6.88649e-06
AT1G10070	305.791	-3.71059	0.890771	-4.16559	3.10546e-05	0.00171254
AT2G25440	419.662	-3.6991	1.11836	-3.3076	0.000940985	0.0265587
AT1G01680	3132.95	-3.68899	0.38365	-9.61551	6.87665e-22	6.72255e-19
AT4G14365	64933.9	-3.66017	0.54559	-6.70865	1.96436e-11	6.3056e-09
AT3G28890	223.154	-3.61855	0.62554	-5.78468	7.2649e-09	1.34695e-06
AT1G51800	8632.77	-3.60257	0.693695	-5.19331	2.06583e-07	2.45468e-05
AT4G15210	734.893	-3.59574	0.356276	-10.0926	5.95805e-24	8.00874e-21
AT1G51850	837.786	-3.58852	0.904935	-3.9655	7.32415e-05	0.00354776
AT5G22520	2143.78	-3.56041	1.12897	-3.15367	0.00161229	0.0393521
AT3G50280	89.7847	-3.54798	0.649582	-5.46194	4.70959e-08	6.79793e-06
AT2G20142	4156.15	-3.53274	0.708292	-4.98769	6.11056e-07	6.25809e-05
AT3G12220	138.501	-3.52078	0.583894	-6.02983	1.64133e-09	3.60204e-07
AT4G13890	45.0203	-3.52	1.0383	-3.39016	0.000698521	0.0211593
AT2G26750	28.3358	-3.51904	1.04922	-3.35396	0.000796625	0.0232785
AT1G58225	1013.05	-3.50401	0.820144	-4.27243	1.93352e-05	0.00113451
AT4G11910	116.4	-3.48376	0.886685	-3.92898	8.53087e-05	0.00399724
AT3G23240	257.369	-3.47485	0.823472	-4.21976	2.44563e-05	0.00138053
AT5G22545	48.4707	-3.47362	0.92105	-3.77137	0.000162351	0.00658356
AT5G42380	15715.7	-3.47344	0.99376	-3.49525	0.000473626	0.0156159
AT2G29350	10767	-3.46417	0.747605	-4.63369	3.59211e-06	0.000279911
AT1G45145	82.8952	-3.46041	1.01085	-3.42326	0.000618756	0.0192584
AT3G45130	14.0731	-3.42696	0.90218	-3.79853	0.000145557	0.00605003
AT1G79310	22.8729	-3.42088	1.09292	-3.13003	0.00174787	0.0415375
AT5G48657	8127.51	-3.42001	0.702787	-4.86635	1.13681e-06	0.00010404
AT1G65510	59.3671	-3.41435	1.01578	-3.3613	0.000775761	0.0228552
AT4G14370	6764.33	-3.4066	0.704179	-4.83769	1.31359e-06	0.000117714
AT4G11000	1073.74	-3.40102	0.503395	-6.75617	1.41689e-11	4.61712e-09
AT4G11890	5381.59	-3.39624	0.495187	-6.85848	6.95951e-12	2.37584e-09
AT2G25240	142.346	-3.38547	0.944537	-3.58426	0.000338037	0.0121
AT2G17040	2743.78	-3.37906	0.770785	-4.38393	1.16559e-05	0.000752805
AT2G16367	38.8302	-3.37262	0.972536	-3.46786	0.000524613	0.0168905
AT5G62480	1886.29	-3.37151	1.00497	-3.35483	0.000794126	0.0232371
AT2G15390	12093.1	-3.35101	0.76493	-4.3808	1.18243e-05	0.000761392
AT3G51440	457.763	-3.29538	0.539918	-6.10349	1.03776e-09	2.39991e-07
AT5G05600	1030.01	-3.26945	0.374042	-8.74085	2.31366e-18	1.71586e-15
AT2G09165	29.337	-3.24489	0.678901	-4.77962	1.75631e-06	0.00015231
AT4G15200	14.4709	-3.22626	1.04386	-3.0907	0.00199688	0.0462245
AT1G04600	191.101	-3.22504	0.559714	-5.76195	8.31471e-09	1.50273e-06
AT4G23160	303.82	-3.22236	0.990018	-3.25485	0.00113454	0.0303488
AT1G73810	2872.46	-3.21421	0.585501	-5.48968	4.02672e-08	5.89134e-06
AT1G44130	635.149	-3.20808	0.630374	-5.08916	3.5965e-07	3.98711e-05
AT5G18350	103.46	-3.20169	0.751931	-4.25796	2.06301e-05	0.00118634
AT1G79680	5126.55	-3.19493	0.960561	-3.32611	0.000880665	0.0252203
AT1G33760	72.8649	-3.14916	0.959732	-3.28129	0.00103334	0.0282749
AT1G80840	14469.6	-3.14819	0.842157	-3.73825	0.000185308	0.0073127
AT3G48090	5421.33	-3.13791	0.317217	-9.89199	4.50952e-23	5.38813e-20
AT4G11911	14.226	-3.12822	0.833876	-3.75142	0.000175838	0.00700324
AT2G19190	742.525	-3.12762	0.579316	-5.39882	6.70808e-08	8.79699e-06
AT5G19100	26.2054	-3.11103	0.627872	-4.95488	7.23735e-07	7.14008e-05
AT5G48400	851.852	-3.11082	0.601942	-5.16797	2.36645e-07	2.75109e-05
AT3G26210	4683.49	-3.094	0.699673	-4.42207	9.77602e-06	0.000644948
AT3G47965	85.3518	-3.07746	0.778892	-3.95107	7.78023e-05	0.00371019
AT1G51790	2095.4	-3.07322	0.539202	-5.69958	1.20104e-08	2.03391e-06
AT4G11655	51.3176	-3.05111	0.974425	-3.13119	0.00174101	0.0414203
AT1G52030	357.908	-3.05067	0.254637	-11.9805	4.49716e-33	1.07467e-29
AT5G38900	2452.39	-3.04949	0.405006	-7.52951	5.09329e-14	2.28211e-11
AT5G00825	11.3712	-3.04935	0.994654	-3.06574	0.00217132	0.0490016
AT3G04220	3347.49	-3.03776	0.516106	-5.88593	3.9583e-09	7.88251e-07
AT4G23130	741.075	-3.03586	0.558052	-5.4401	5.32511e-08	7.38884e-06
AT5G19880	301.939	-3.03478	0.866314	-3.5031	0.000459879	0.0152869
AT1G30370	1079.11	-3.034	0.848813	-3.57441	0.000351022	0.0124373
AT5G24530	1803.59	-3.02134	0.457584	-6.60282	4.03418e-11	1.23947e-08
AT2G26480	44.5823	-3.00968	0.903852	-3.32984	0.000868967	0.0249851
AT1G51620	1502.37	-2.97734	0.564999	-5.26964	1.3669e-07	1.67033e-05
AT1G67000	108.275	-2.94738	0.544506	-5.41294	6.19997e-08	8.33392e-06
AT5G22380	542.55	-2.93837	0.96046	-3.05933	0.00221833	0.0496974
AT4G03450	14127.4	-2.93357	0.469069	-6.25403	4.00003e-10	1.00033e-07
AT3G48850	3018.28	-2.91677	0.944082	-3.08953	0.00200473	0.0462245
AT1G58300	39.8831	-2.90952	0.649326	-4.48083	7.43531e-06	0.000515842
AT3G47480	229.068	-2.90156	0.579298	-5.00875	5.4784e-07	5.69198e-05
AT5G24200	226.182	-2.88984	0.574134	-5.0334	4.81862e-07	5.08011e-05
AT1G34180	154.575	-2.88345	0.721463	-3.99667	6.42395e-05	0.00315434
AT3G30120	26.601	-2.88169	0.661857	-4.35395	1.33704e-05	0.000840811
AT1G65730	71.0267	-2.87754	0.794631	-3.62123	0.000293206	0.0107794
AT5G27060	145.037	-2.87217	0.527018	-5.44986	5.0409e-08	7.03991e-06
AT2G02930	785.082	-2.86567	0.828382	-3.45936	0.000541453	0.0172519
AT1G63245	183.834	-2.86536	0.785053	-3.6499	0.000262346	0.00981266
AT1G55230	67.4919	-2.85959	0.900937	-3.17402	0.00150343	0.0372944
AT3G22600	11410.3	-2.85702	0.488444	-5.84922	4.93886e-09	9.48393e-07
AT4G24170	79.1955	-2.85699	0.65796	-4.3422	1.41066e-05	0.000879391
AT3G02840	11454.8	-2.85405	0.686418	-4.1579	3.21192e-05	0.00175327
AT4G04490	16941	-2.85063	0.729059	-3.91002	9.22893e-05	0.00425937
AT3G22160	1950.53	-2.84196	0.494957	-5.74183	9.36582e-09	1.65107e-06
AT3G11010	5893.6	-2.82596	0.679143	-4.16107	3.16761e-05	0.00173348
AT5G19110	29.1868	-2.81513	0.849605	-3.31346	0.000921503	0.0261117
AT1G21520	796.711	-2.80068	0.586647	-4.77405	1.80554e-06	0.000155327
AT2G04135	118.196	-2.80068	0.723833	-3.86924	0.000109176	0.00485136
AT1G35710	22109	-2.79567	0.494737	-5.65082	1.59682e-08	2.54581e-06
AT2G43570	4456.35	-2.78447	0.655704	-4.24653	2.17104e-05	0.00124182
AT3G13900	121.555	-2.77742	0.544665	-5.09933	3.40864e-07	3.79842e-05
AT5G05340	148.274	-2.76697	0.613332	-4.51137	6.44099e-06	0.000457183
AT1G65790	1454.77	-2.75841	0.75468	-3.65507	0.000257114	0.00963371
AT4G37990	301.198	-2.74559	0.558966	-4.9119	9.01994e-07	8.50842e-05
AT2G44080	2728.48	-2.73675	0.475502	-5.7555	8.6386e-09	1.53546e-06
AT3G13437	186.551	-2.732	0.432748	-6.31314	2.73427e-10	7.17145e-08
AT3G26830	45639.3	-2.70759	0.758815	-3.56818	0.000359465	0.012653
AT5G47220	2868.71	-2.69979	0.468052	-5.76813	8.01561e-09	1.46095e-06
AT4G35180	3030.08	-2.69092	0.450399	-5.97453	2.30759e-09	4.96293e-07
AT5G25250	33783.3	-2.69021	0.509479	-5.28031	1.28966e-07	1.59407e-05
AT5G46330	2023.65	-2.68797	0.406691	-6.60938	3.85933e-11	1.20294e-08
AT3G09940	5139.02	-2.66391	0.388276	-6.86086	6.84449e-12	2.37426e-09
AT4G15270	179.774	-2.64593	0.708086	-3.73674	0.000186424	0.00734328
AT5G10380	2803.95	-2.63394	0.460753	-5.71659	1.08684e-08	1.86997e-06
AT1G56060	15658.6	-2.63066	0.531307	-4.9513	7.37188e-07	7.23959e-05
AT1G66600	1116.66	-2.63005	0.612751	-4.29221	1.76903e-05	0.00105685
AT4G16260	1804.38	-2.63005	0.531777	-4.94578	7.58389e-07	7.3142e-05
AT4G23320	501.999	-2.62211	0.565414	-4.6375	3.52645e-06	0.000275794
AT5G36220	948.861	-2.61611	0.47508	-5.50668	3.65674e-08	5.42383e-06
AT3G21520	4307.32	-2.60499	0.650979	-4.00165	6.29018e-05	0.00309572
AT1G74400	107.784	-2.60044	0.602901	-4.31322	1.60893e-05	0.000991498
AT2G29110	1029.48	-2.58783	0.845845	-3.05946	0.00221735	0.0496974
AT4G26120	2704.86	-2.58364	0.444755	-5.80913	6.27973e-09	1.17442e-06
AT1G66920	1992.31	-2.56671	0.682493	-3.76079	0.000169379	0.00680904
AT4G00955	64.905	-2.56414	0.833789	-3.07528	0.00210303	0.0478942
AT5G17860	644.674	-2.56293	0.464028	-5.52323	3.32816e-08	5.0055e-06
AT3G01290	2116.49	-2.56154	0.523238	-4.89555	9.80303e-07	9.12701e-05
AT5G07520	18.1153	-2.55758	0.775319	-3.29875	0.000971162	0.0269882
AT3G09960	67.7071	-2.53833	0.716099	-3.54466	0.000393121	0.0135278
AT5G40780	12894.1	-2.53767	0.793225	-3.19918	0.00137817	0.0350773
AT2G33020	37.5964	-2.53506	0.809376	-3.13211	0.00173555	0.0413361
AT2G37750	41.0455	-2.52787	0.782805	-3.22924	0.00124118	0.0326334
AT3G18250	479.236	-2.4984	0.546094	-4.57503	4.7615e-06	0.000355575
AT2G04450	1017.03	-2.49434	0.493655	-5.05279	4.35396e-07	4.72933e-05
AT2G04070	4371.18	-2.4888	0.700954	-3.55059	0.000384375	0.0132906
AT3G23120	1204.87	-2.48812	0.508856	-4.88964	1.01023e-06	9.32489e-05
AT5G55460	295.866	-2.47263	0.572613	-4.31816	1.57338e-05	0.000972375
AT4G19430	163.852	-2.44626	0.64869	-3.77108	0.000162546	0.00658356
AT1G21550	807.75	-2.44276	0.492468	-4.96024	7.04062e-07	6.978e-05
AT5G02780	5090.8	-2.42869	0.542831	-4.47411	7.67313e-06	0.000523892
AT1G06620	586.825	-2.42823	0.492084	-4.93457	8.03256e-07	7.69788e-05
AT1G62760	42.3491	-2.4271	0.694125	-3.49663	0.000471169	0.0156139
AT3G25780	7003.37	-2.41636	0.318498	-7.58674	3.28047e-14	1.50113e-11
AT2G46400	22376.8	-2.40525	0.485877	-4.95033	7.40871e-07	7.24268e-05
AT4G25000	187.187	-2.40143	0.524133	-4.58171	4.61187e-06	0.000346265
AT1G13830	83.6025	-2.38971	0.711863	-3.35698	0.000787979	0.0231201
AT1G62540	460.208	-2.38929	0.275991	-8.65714	4.83762e-18	3.35622e-15
AT1G51890	11988	-2.38646	0.664648	-3.59056	0.000329964	0.0118671
AT3G29250	65.1826	-2.38072	0.671942	-3.54304	0.00039554	0.0135676
AT1G20350	285.999	-2.37613	0.58741	-4.04511	5.2299e-05	0.00266038
AT1G49000	537.222	-2.36992	0.69743	-3.39807	0.000678636	0.0207027
AT4G21120	2044.05	-2.36576	0.544053	-4.3484	1.37135e-05	0.000859875
AT4G23210	10203.4	-2.35885	0.437826	-5.38764	7.13904e-08	9.19397e-06
AT1G21120	31080.7	-2.35836	0.764669	-3.08416	0.00204129	0.0469012
AT3G26440	682.078	-2.3559	0.521808	-4.51487	6.33546e-06	0.000452681
AT4G23230	661.591	-2.35374	0.600872	-3.91721	8.95804e-05	0.00416113
AT5G52750	5772.07	-2.35205	0.519033	-4.5316	5.85388e-06	0.000424478
AT1G09932	12796.3	-2.34992	0.38532	-6.09864	1.06977e-09	2.42185e-07
AT1G01560	24833.3	-2.34536	0.651078	-3.60227	0.000315451	0.0114601
AT4G11521	664.488	-2.34498	0.520668	-4.50378	6.67549e-06	0.00047072
AT5G26250	13.3465	-2.34119	0.685503	-3.41529	0.000637132	0.019723
AT4G17160	40.0628	-2.33798	0.499365	-4.68191	2.84218e-06	0.00022894
AT5G41750	28519.3	-2.33119	0.475052	-4.90722	9.23771e-07	8.67579e-05
AT3G28540	1610.94	-2.31528	0.42925	-5.39377	6.89934e-08	8.99297e-06
AT4G36950	324.273	-2.30647	0.479929	-4.80585	1.54097e-06	0.000135826
AT5G60900	2608.24	-2.30073	0.507685	-4.53181	5.84813e-06	0.000424478
AT5G45380	2638.92	-2.28792	0.723736	-3.16126	0.00157089	0.0386985
AT2G31865	6676.72	-2.28401	0.669157	-3.41326	0.000641911	0.0198072
AT1G72120	488.683	-2.27482	0.353728	-6.43097	1.2679e-10	3.63584e-08
AT4G23810	5214.91	-2.26948	0.476815	-4.75968	1.93903e-06	0.000164833
AT2G26400	163.721	-2.2544	0.647318	-3.48268	0.000496429	0.0161036
AT1G61610	1300.82	-2.24321	0.27037	-8.29679	1.06958e-16	6.57242e-14
AT2G29460	8013.7	-2.23447	0.472571	-4.72833	2.26371e-06	0.000188704
AT1G74710	18294	-2.23182	0.2717	-8.2143	2.13404e-16	1.20907e-13
AT3G45860	3245.27	-2.23165	0.728218	-3.06453	0.0021801	0.0490968
AT1G24145	3088.47	-2.2275	0.44756	-4.97699	6.45796e-07	6.52072e-05
AT2G14560	2237.57	-2.22713	0.507856	-4.38535	1.15797e-05	0.000752805
AT5G64510	945.472	-2.22636	0.51922	-4.2879	1.80369e-05	0.0010716
AT1G35230	6523.6	-2.21541	0.455655	-4.86203	1.16186e-06	0.000105882
AT3G14700	196.28	-2.20062	0.570691	-3.85606	0.000115228	0.00501661
AT5G27420	9404.46	-2.19609	0.685705	-3.20267	0.00136158	0.0348612
AT4G15280	153.075	-2.19538	0.511814	-4.28942	1.7914e-05	0.00106725
AT1G43910	3233.2	-2.19446	0.703091	-3.12116	0.00180143	0.0424352
AT5G17490	49.8515	-2.19242	0.387407	-5.6592	1.52078e-08	2.46763e-06
AT5G07010	92.098	-2.19143	0.428226	-5.11747	3.09654e-07	3.48367e-05
AT3G50440	661.268	-2.18691	0.158286	-13.8162	2.03393e-43	1.09359e-39
AT3G44550	130.902	-2.17992	0.628736	-3.46715	0.000526003	0.0169099
AT1G66880	1326.66	-2.17811	0.561553	-3.87872	0.000105008	0.00469767
AT2G31880	9327.49	-2.16884	0.481879	-4.5008	6.76987e-06	0.000475816
AT1G34420	1002.61	-2.13748	0.442459	-4.83091	1.35907e-06	0.000121285
AT1G23850	203.557	-2.10901	0.638745	-3.3018	0.000960668	0.0268675
AT3G04200	69.3944	-2.1069	0.681923	-3.08965	0.00200394	0.0462245
AT3G11640	70.8603	-2.10258	0.505159	-4.16221	3.15188e-05	0.00172927
AT4G01895	185.642	-2.0968	0.652292	-3.21451	0.00130668	0.0338754
AT3G26220	774.298	-2.08667	0.517823	-4.0297	5.58484e-05	0.00279984
AT4G23450	149.95	-2.08625	0.602048	-3.46526	0.000529721	0.0169283
AT2G34500	6140.58	-2.07557	0.513219	-4.04423	5.24964e-05	0.00266283
AT4G18990	117.776	-2.06995	0.644065	-3.21389	0.00130949	0.0338754
AT1G69490	1110.01	-2.06362	0.505819	-4.07977	4.50812e-05	0.00237056
AT1G17380	1661.64	-2.04001	0.367876	-5.54538	2.93314e-08	4.50593e-06
AT5G57010	6276.57	-2.03895	0.467063	-4.36547	1.26848e-05	0.000802387
AT5G45000	535.542	-2.03269	0.384113	-5.29191	1.21044e-07	1.5048e-05
AT1G23730	215.95	-2.02851	0.402722	-5.03699	4.72917e-07	5.03516e-05
AT5G06300	224.613	-2.02707	0.58172	-3.48461	0.000492846	0.0160115
AT5G66630	896.162	-2.02083	0.400439	-5.04654	4.49872e-07	4.83769e-05
AT3G21080	1161.21	-2.00838	0.429428	-4.67686	2.91296e-06	0.000233765
AT2G43000	1940.11	-1.99436	0.499485	-3.99284	6.52872e-05	0.00319848
AT1G30900	1772.84	-1.98396	0.421995	-4.70138	2.58407e-06	0.000211314
AT3G14780	42.1694	-1.98181	0.588079	-3.36997	0.000751761	0.0223626
AT4G23030	2731.4	-1.98027	0.478161	-4.14143	3.45149e-05	0.0018698
AT1G43800	661.695	-1.97922	0.30142	-6.56632	5.15753e-11	1.5623e-08
AT2G30230	135.982	-1.97726	0.500719	-3.94884	7.85316e-05	0.00373668
AT3G17690	1135.19	-1.97585	0.412098	-4.79462	1.62985e-06	0.000142493
AT3G16450	55.2898	-1.97008	0.518327	-3.80084	0.000144204	0.00601046
AT4G31405	64.4329	-1.96544	0.597108	-3.29159	0.000996225	0.0275221
AT1G67970	1201.38	-1.95946	0.442525	-4.4279	9.51529e-06	0.000633577
AT2G18690	41790.7	-1.95558	0.381609	-5.12458	2.98205e-07	3.39338e-05
AT2G27660	1895.68	-1.95012	0.44477	-4.38455	1.16226e-05	0.000752805
AT2G23010	183.949	-1.948	0.314953	-6.18506	6.20782e-10	1.53462e-07
AT5G64120	11212	-1.94771	0.253909	-7.6709	1.70787e-14	8.34801e-12
AT2G04515	119.906	-1.94687	0.608635	-3.19874	0.00138028	0.0350895
AT2G25000	285.864	-1.94374	0.611946	-3.17632	0.00149155	0.0370853
AT2G46430	8024.38	-1.94052	0.478053	-4.05921	4.9238e-05	0.0025334
AT3G29000	2456.41	-1.93565	0.534148	-3.62381	0.000290292	0.0106906
AT1G51820	1818.72	-1.93385	0.476396	-4.05933	4.92138e-05	0.0025334
AT4G10650	27.2724	-1.90903	0.57392	-3.3263	0.000880078	0.0252203
AT5G25450	181.869	-1.90597	0.396986	-4.80109	1.57804e-06	0.000138526
AT1G57560	1111.96	-1.90557	0.415073	-4.59093	4.41267e-06	0.000334167
AT2G22860	433.535	-1.89111	0.425287	-4.44668	8.72093e-06	0.000587966
AT4G12480	140.18	-1.88481	0.600269	-3.13995	0.00168978	0.0406056
AT2G36650	50.5681	-1.87439	0.600204	-3.12292	0.00179068	0.0422746
AT1G24147	2702.17	-1.87262	0.35112	-5.33327	9.64575e-08	1.2203e-05
AT1G75040	4125.06	-1.87248	0.441845	-4.23787	2.25653e-05	0.00128051
AT4G13820	327.527	-1.87145	0.539626	-3.46806	0.000524239	0.0168905
AT2G36080	75.2232	-1.86316	0.456914	-4.07771	4.54823e-05	0.00238002
AT1G15790	526.378	-1.86311	0.468732	-3.97479	7.04403e-05	0.00341998
AT4G18253	3757.94	-1.85994	0.460341	-4.04034	5.33733e-05	0.00268201
AT3G22930	379.187	-1.85649	0.529696	-3.50483	0.000456893	0.0152584
AT2G08450-AT2G08455-AT2G31751	87.2398	-1.84624	0.30985	-5.95851	2.54552e-09	5.3152e-07
AT3G12830	1380.03	-1.82962	0.336426	-5.43842	5.3755e-08	7.41096e-06
AT1G65845	1176.31	-1.82784	0.371476	-4.92048	8.63319e-07	8.17947e-05
AT1G02230	119.841	-1.81818	0.449793	-4.04226	5.29375e-05	0.00267889
AT5G44820	1002.44	-1.81454	0.343759	-5.27852	1.30233e-07	1.60053e-05
AT5G42830	3642.36	-1.81453	0.410134	-4.42424	9.67819e-06	0.000642321
AT2G23680	2425.3	-1.81054	0.440318	-4.11189	3.92438e-05	0.00209434
AT1G52000	1623.26	-1.8051	0.262835	-6.86779	6.52051e-12	2.33728e-09
AT1G05340	2643.75	-1.79396	0.332726	-5.3917	6.97954e-08	9.04271e-06
AT3G59900	577.891	-1.78837	0.471989	-3.78901	0.000151251	0.00625567
AT2G46440	3931.75	-1.78453	0.418036	-4.26885	1.96487e-05	0.00114522
AT2G24165	80.2854	-1.7786	0.555869	-3.19968	0.0013758	0.0350635
AT3G47570	1232.66	-1.77554	0.242005	-7.33679	2.18781e-13	8.87798e-11
AT2G41480	27.8513	-1.76988	0.565804	-3.12807	0.00175959	0.0417238
AT2G39420	1696.05	-1.7693	0.197735	-8.94785	3.62481e-19	3.11836e-16
AT2G24600	10475.5	-1.7554	0.431821	-4.06511	4.80094e-05	0.00248206
AT5G44390	640.186	-1.75005	0.371219	-4.71432	2.42516e-06	0.000200186
AT5G02490	90574.2	-1.74277	0.33577	-5.19037	2.09875e-07	2.4801e-05
AT4G24110	1724.59	-1.73431	0.338668	-5.12097	3.03972e-07	3.44081e-05
AT3G04010	361.189	-1.73341	0.550789	-3.14713	0.0016488	0.0399784
AT3G00720	54.9924	-1.73281	0.557625	-3.10749	0.00188681	0.0441562
AT4G39030	9447.5	-1.72977	0.321973	-5.3724	7.76949e-08	9.88748e-06
AT1G65890	81.7897	-1.72381	0.477867	-3.6073	0.000309406	0.0112786
AT1G56120	1026.68	-1.72153	0.403568	-4.26578	1.99206e-05	0.00115494
AT5G10300	295.688	-1.72125	0.341547	-5.03957	4.66572e-07	4.99232e-05
AT3G51430	1844.53	-1.72043	0.417764	-4.1182	3.81851e-05	0.002048
AT1G66090	42155.3	-1.72023	0.469853	-3.66121	0.000251032	0.00946228
AT5G56960	9259.87	-1.71502	0.506597	-3.38537	0.000710812	0.0214158
AT4G20110	1286.15	-1.71324	0.425305	-4.02828	5.61874e-05	0.00281028
AT2G46600	3114.69	-1.71237	0.379351	-4.51394	6.3634e-06	0.000453171
AT1G44350	1413.49	-1.70283	0.331992	-5.12912	2.91097e-07	3.34792e-05
AT4G30270	5097.78	-1.70193	0.268049	-6.34933	2.16257e-10	6.04032e-08
AT4G01010	6996.33	-1.68657	0.388741	-4.33854	1.43432e-05	0.000888991
AT3G26500	4661.06	-1.68205	0.51545	-3.26326	0.00110137	0.0296831
AT4G18250	5796.54	-1.67718	0.525956	-3.18883	0.00142852	0.0359334
AT1G26420	6872.52	-1.67074	0.427387	-3.90919	9.26046e-05	0.00426477
AT4G02520	1950.51	-1.66809	0.358059	-4.6587	3.18212e-06	0.000252538
AT5G47910	9481.64	-1.66721	0.27237	-6.12111	9.29286e-10	2.19703e-07
AT5G36920	47.7595	-1.66297	0.448061	-3.71147	0.000206059	0.00799947
AT1G56150	694.474	-1.66067	0.508863	-3.26348	0.00110051	0.0296831
AT4G16820	3163.38	-1.65807	0.497779	-3.33094	0.000865533	0.0249394
AT1G61460	212.253	-1.65758	0.487555	-3.39979	0.000674372	0.0206019
AT3G48650	21167.4	-1.65369	0.514438	-3.21456	0.00130643	0.0338754
AT5G51530	52.8136	-1.65338	0.403378	-4.09884	4.15228e-05	0.00221047
AT1G67810	3835.1	-1.65233	0.536399	-3.0804	0.0020672	0.0472468
AT4G27480	157.464	-1.64302	0.527286	-3.116	0.00183324	0.04309
AT2G47180	1225.71	-1.63867	0.204358	-8.01861	1.06949e-15	5.89783e-13
AT1G52400	11875	-1.63812	0.215141	-7.61417	2.65387e-14	1.2408e-11
AT1G21250	19437.7	-1.6303	0.459331	-3.54929	0.000386278	0.013335
AT1G07000	16246.2	-1.62424	0.362398	-4.48192	7.39748e-06	0.000514879
AT5G53110	514.995	-1.62066	0.414735	-3.9077	9.31783e-05	0.00427289
AT1G13340	2633.22	-1.61497	0.414592	-3.89533	9.80653e-05	0.00445897
AT4G21390	8598.49	-1.61229	0.295407	-5.45786	4.819e-08	6.8822e-06
AT3G52430	7375.07	-1.61033	0.370508	-4.34627	1.38473e-05	0.00086574
AT5G08760	522.449	-1.60914	0.376657	-4.27215	1.93595e-05	0.00113451
AT5G25350	3838.18	-1.60631	0.234102	-6.86156	6.81146e-12	2.37426e-09
AT3G60540	914.129	-1.60577	0.348838	-4.6032	4.1605e-06	0.000319571
AT3G25020	740.376	-1.59516	0.441946	-3.60941	0.000306892	0.011206
AT1G67920	1654.93	-1.59186	0.505478	-3.14921	0.00163711	0.0397449
AT1G67650	174.798	-1.58508	0.370101	-4.28284	1.84526e-05	0.00109328
AT1G74440	500.016	-1.58056	0.301601	-5.24057	1.60077e-07	1.94507e-05
AT2G45930	22.6	-1.57784	0.502999	-3.13685	0.00170771	0.0408086
AT3G30122	245.307	-1.5776	0.345137	-4.57095	4.85509e-06	0.000360063
AT3G16470	3563.89	-1.57546	0.162628	-9.68751	3.40739e-22	3.66414e-19
AT3G47950	136.689	-1.57283	0.395702	-3.97478	7.04445e-05	0.00341998
AT5G55170	100.304	-1.56765	0.417509	-3.75477	0.0001735	0.00694871
AT1G61560	5097.87	-1.56668	0.386445	-4.05408	5.03325e-05	0.00257738
AT1G65500	734.82	-1.56658	0.376334	-4.16276	3.14429e-05	0.00172927
AT5G26920	19492.4	-1.56631	0.507347	-3.08725	0.00202018	0.0464685
AT3G59010	870.138	-1.56572	0.340463	-4.59879	4.24954e-06	0.000325249
AT5G50335	135.167	-1.56269	0.394644	-3.95974	7.50305e-05	0.00361812
AT1G18140	48.5404	-1.56189	0.489214	-3.19266	0.00140967	0.0356259
AT1G69790	485.321	-1.56165	0.379282	-4.11737	3.83222e-05	0.00205024
AT2G41100	62091.6	-1.55801	0.403499	-3.86125	0.000112809	0.0049819
AT1G52410	2031.6	-1.54321	0.15621	-9.87906	5.13142e-23	5.8085e-20
AT4G24010	238.903	-1.53917	0.361889	-4.25317	2.10769e-05	0.0012088
AT1G30040	781.516	-1.5377	0.404845	-3.79826	0.000145716	0.00605003
AT3G09490	376.7	-1.53159	0.486209	-3.15008	0.00163228	0.0397119
AT4G28490	4314.58	-1.52718	0.454439	-3.36058	0.000777796	0.0228838
AT5G25980	80886.4	-1.52297	0.147719	-10.3099	6.35847e-25	1.05194e-21
AT2G32487	155.291	-1.51836	0.478303	-3.17447	0.00150113	0.0372803
AT3G13080	16898.2	-1.51545	0.42962	-3.52742	0.000419634	0.0141459
AT4G17480	83.5789	-1.51168	0.432744	-3.49324	0.000477191	0.0156447
AT1G16510	487.968	-1.5034	0.452468	-3.32267	0.000891605	0.0254658
AT2G36090	95.4781	-1.50006	0.400631	-3.74424	0.000180939	0.0071666
AT1G59860	1604.85	-1.48498	0.316526	-4.69148	2.71237e-06	0.000220131
AT1G54040	55.9425	-1.47941	0.383654	-3.85611	0.000115205	0.00501661
AT1G70690	344.349	-1.46906	0.325156	-4.518	6.24254e-06	0.000449025
AT1G08450	18129.3	-1.46782	0.34152	-4.29791	1.72417e-05	0.0010387
AT3G23150	397.997	-1.46687	0.269885	-5.43515	5.47503e-08	7.5001e-06
AT1G65690	6554.73	-1.46282	0.432058	-3.3857	0.000709962	0.0214158
AT3G51330	866.667	-1.45138	0.443951	-3.26923	0.00107841	0.0293215
AT2G25820	68.5264	-1.44811	0.331613	-4.36688	1.26035e-05	0.0007996
AT1G14600	221.411	-1.44543	0.304181	-4.75187	2.01546e-06	0.000169986
AT5G47130	67.6116	-1.43954	0.416682	-3.45477	0.000550763	0.0174361
AT3G09830	8409.49	-1.42511	0.404374	-3.52423	0.000424712	0.0142947
AT5G10740	587.704	-1.41928	0.324255	-4.37706	1.20289e-05	0.000772258
AT2G40200	104.82	-1.41915	0.403052	-3.52101	0.000429907	0.0144469
AT3G55500	410.236	-1.41764	0.318376	-4.45272	8.4791e-06	0.000573459
AT2G39210	5731.84	-1.41713	0.362113	-3.91351	9.09636e-05	0.00421628
AT2G26740	3655.51	-1.41584	0.323674	-4.37426	1.21846e-05	0.000779921
AT3G57360	58.6364	-1.41162	0.404009	-3.49403	0.000475779	0.0156223
AT3G03470	1483.58	-1.41038	0.441171	-3.19689	0.00138917	0.0352322
AT5G03350	779.108	-1.40934	0.357902	-3.9378	8.22334e-05	0.00387001
AT5G25930	8847.44	-1.40617	0.386354	-3.6396	0.000273061	0.010178
AT5G26340	22363	-1.40383	0.416752	-3.3685	0.000755775	0.0224199
AT1G02390	2299.23	-1.39719	0.327746	-4.26303	2.01675e-05	0.00116598
AT2G19130	3266.75	-1.39283	0.403339	-3.45325	0.000553875	0.0174665
AT1G03620	83.6656	-1.39141	0.425918	-3.26685	0.00108753	0.0294949
AT3G23010	281.199	-1.38959	0.406883	-3.4152	0.000637351	0.019723
AT3G25610	21836.7	-1.3878	0.401433	-3.45711	0.000545994	0.0173708
AT5G25440	4225.15	-1.38704	0.298388	-4.64844	3.34461e-06	0.000262527
AT5G22460	598.189	-1.38617	0.256661	-5.40076	6.63597e-08	8.75582e-06
AT1G08930	52933	-1.38419	0.388776	-3.56037	0.000370329	0.0129374
AT3G25760	6596.63	-1.38405	0.24031	-5.75944	8.43934e-09	1.51254e-06
AT5G40690	302.058	-1.38181	0.42886	-3.22206	0.00127275	0.0333004
AT5G44582	178.381	-1.37348	0.2998	-4.58131	4.62073e-06	0.000346265
AT3G26840	6001.05	-1.37118	0.365504	-3.75147	0.000175801	0.00700324
AT2G46410	81.6115	-1.36984	0.351609	-3.89592	9.78266e-05	0.00445753
AT1G76970	11431.3	-1.36976	0.41453	-3.30437	0.000951892	0.0267263
AT1G65450	364.753	-1.36885	0.178187	-7.6821	1.56503e-14	7.82771e-12
AT1G58270	735.459	-1.36121	0.165714	-8.21418	2.13626e-16	1.20907e-13
AT3G50760	950.236	-1.3608	0.400878	-3.39456	0.000687398	0.0209403
AT1G62660	849.372	-1.35963	0.353332	-3.84802	0.000119078	0.00516203
AT4G21850	2858.28	-1.35556	0.261557	-5.18265	2.18753e-07	2.55692e-05
AT5G65730	3216.45	-1.34025	0.237183	-5.65069	1.59801e-08	2.54581e-06
AT3G60160	582.205	-1.33694	0.291133	-4.59222	4.38558e-06	0.000333289
AT5G65340	34.1616	-1.33104	0.421494	-3.1579	0.00158912	0.0390596
AT3G50800	169.759	-1.3181	0.408691	-3.22518	0.00125895	0.0330221
AT4G05590	595.165	-1.31448	0.400387	-3.28303	0.00102696	0.028172
AT3G22060	11010.8	-1.31292	0.220908	-5.9433	2.79335e-09	5.7766e-07
AT5G47240	505.956	-1.30899	0.284747	-4.59704	4.28543e-06	0.000326832
AT4G13040	95.1031	-1.30588	0.380001	-3.43651	0.000589263	0.0185011
AT3G47540	3254.24	-1.30389	0.220677	-5.90856	3.45108e-09	7.00212e-07
AT4G12720	43059.4	-1.30251	0.318288	-4.09223	4.27249e-05	0.00226326
AT3G44860	4697.85	-1.30152	0.309565	-4.20435	2.61833e-05	0.00146647
AT4G04570	5025.18	-1.30071	0.339639	-3.82968	0.000128312	0.0054754
AT2G15830	111.194	-1.30045	0.42366	-3.06955	0.00214378	0.048533
AT2G35700	189.705	-1.30044	0.258631	-5.02816	4.95212e-07	5.19538e-05
AT5G15940	200.446	-1.29892	0.419801	-3.09413	0.00197394	0.0459952
AT5G15537	245.051	-1.29856	0.393091	-3.30345	0.000955033	0.0267546
AT5G47590	97.5153	-1.29565	0.356645	-3.63288	0.000280272	0.0104107
AT3G08870	486.785	-1.29161	0.405959	-3.18162	0.00146453	0.0366679
AT1G47480	458.884	-1.2867	0.419414	-3.06784	0.00215609	0.0487602
AT2G21840	67.347	-1.28491	0.362454	-3.54502	0.000392579	0.0135278
AT2G13960	90.25	-1.28096	0.414826	-3.08795	0.00201543	0.0464089
AT5G23810	284.151	-1.28014	0.340706	-3.7573	0.000171754	0.00689164
AT3G26170	616.975	-1.27793	0.359276	-3.55696	0.000375177	0.0130182
AT5G40720	403.307	-1.27158	0.40479	-3.14133	0.00168181	0.0404593
AT1G27980	1243	-1.27109	0.383881	-3.31117	0.000929083	0.0262573
AT5G46350	896.377	-1.27028	0.393948	-3.22449	0.00126196	0.0330584
AT1G28660	359.822	-1.26658	0.371303	-3.41116	0.000646861	0.0199028
AT3G14620	5842.95	-1.26641	0.329354	-3.84514	0.000120485	0.00519292
AT1G60270	718.335	-1.26102	0.254826	-4.94856	7.47644e-07	7.27583e-05
AT1G20510	11548.4	-1.25907	0.311265	-4.04499	5.23243e-05	0.00266038
AT1G77330	36.7978	-1.25211	0.383354	-3.26621	0.00108999	0.0295244
AT1G54010	497.742	-1.25189	0.297523	-4.2077	2.57978e-05	0.00144865
AT1G69720	446.428	-1.25121	0.324967	-3.85027	0.000117988	0.0051264
AT5G06870	594.918	-1.25013	0.391318	-3.19466	0.00139998	0.0354227
AT5G48380	18328.4	-1.24989	0.351358	-3.55731	0.000374667	0.0130182
AT4G36990	2705.17	-1.24462	0.3562	-3.49417	0.000475543	0.0156223
AT5G43910	917.757	-1.23547	0.349624	-3.53371	0.00040977	0.0139005
AT5G42440	535.474	-1.2319	0.288549	-4.26928	1.96104e-05	0.00114522
AT2G41410	15076.8	-1.22819	0.319267	-3.8469	0.000119623	0.00516611
AT1G59865	1276.88	-1.22701	0.344645	-3.56022	0.00037055	0.0129374
AT4G23010	5736.83	-1.2247	0.344273	-3.55734	0.000374632	0.0130182
AT5G13320	13822.1	-1.21659	0.291644	-4.17149	3.02608e-05	0.0016817
AT1G70700	3400.66	-1.21299	0.205168	-5.91216	3.37651e-09	6.91607e-07
AT1G64200	511.037	-1.21278	0.254942	-4.75706	1.96428e-06	0.000166322
AT1G14870	7835.44	-1.21233	0.367515	-3.29872	0.000971257	0.0269882
AT2G33850	2841.05	-1.20958	0.125692	-9.62336	6.3715e-22	6.52533e-19
AT2G45680	121.415	-1.20753	0.347687	-3.47305	0.000514583	0.0166423
AT5G61250	446.884	-1.20595	0.347998	-3.46539	0.000529467	0.0169283
AT5G59660	221.631	-1.20506	0.33301	-3.61871	0.00029608	0.0108475
AT1G14880	1469.89	-1.20292	0.380557	-3.16094	0.00157263	0.0386985
AT3G51450	2040.3	-1.19777	0.266316	-4.49754	6.87444e-06	0.000481591
AT1G04310	488.211	-1.19761	0.30751	-3.89454	9.83857e-05	0.0044641
AT1G27770	19850.6	-1.19675	0.300369	-3.98425	6.76928e-05	0.00330129
AT4G27860	261.115	-1.19269	0.269077	-4.43253	9.31349e-06	0.000622066
AT2G34810	470.975	-1.19248	0.213186	-5.59363	2.22369e-08	3.49086e-06
AT3G63380	16305.9	-1.18934	0.372922	-3.18923	0.0014265	0.0359248
AT5G04720	4871.08	-1.18629	0.381111	-3.11271	0.00185378	0.043478
AT1G08050	5692.69	-1.1857	0.313266	-3.78498	0.000153723	0.00632144
AT2G41312	79.7146	-1.18468	0.351678	-3.36865	0.000755378	0.0224199
AT5G01100	9497.2	-1.1798	0.362714	-3.25269	0.00114318	0.030542
AT3G48240	136.733	-1.1747	0.370968	-3.16657	0.00154249	0.0380877
AT2G34940	158.347	-1.17417	0.303142	-3.87334	0.000107354	0.00478395
AT2G32870	3382.5	-1.17376	0.275159	-4.26575	1.99229e-05	0.00115494
AT3G05320	1607.99	-1.17204	0.272476	-4.30145	1.69682e-05	0.00103089
AT1G02400	3070.01	-1.17172	0.328866	-3.56291	0.000366768	0.012847
AT4G08870	7111.64	-1.17131	0.176044	-6.6535	2.86213e-11	9.05231e-09
AT3G26230	1350.5	-1.16486	0.329852	-3.53146	0.000413272	0.0139752
AT4G14400	20261.6	-1.16459	0.370994	-3.1391	0.0016947	0.0406785
AT5G14930	8094.95	-1.1642	0.305171	-3.81492	0.00013623	0.00575617
AT5G61010	8826.28	-1.16392	0.358359	-3.24793	0.00116249	0.030981
AT1G24150	5142.92	-1.16297	0.349845	-3.32423	0.000886623	0.0253572
AT3G44400	4265.67	-1.16188	0.336611	-3.45169	0.000557088	0.0175422
AT2G30930	470.066	-1.1533	0.282976	-4.0756	4.58951e-05	0.00239579
AT1G31550	886.34	-1.15237	0.292328	-3.94206	8.07852e-05	0.00383515
AT1G32640	4149.16	-1.14977	0.167744	-6.85436	7.16322e-12	2.40718e-09
AT3G07580	696.981	-1.14594	0.347786	-3.29496	0.000984348	0.0272814
AT1G72280	1681.61	-1.14384	0.359587	-3.18098	0.00146778	0.0366693
AT4G14610	1281.51	-1.13926	0.289174	-3.93971	8.15815e-05	0.00384775
AT2G34070	732.424	-1.13456	0.192976	-5.87929	4.12022e-09	8.05579e-07
AT4G35060	167.434	-1.13277	0.366656	-3.08945	0.00200528	0.0462245
AT5G03280	3897.84	-1.13178	0.172459	-6.56259	5.28794e-11	1.57955e-08
AT5G43420	2254.44	-1.12895	0.366263	-3.08234	0.00205381	0.0470407
AT5G24210	5210.63	-1.12185	0.34116	-3.28833	0.00100784	0.0277535
AT2G06050	6200.59	-1.11937	0.259942	-4.30623	1.6606e-05	0.00101751
AT4G28390	2209.38	-1.11803	0.311966	-3.58381	0.000338615	0.0121
AT3G08970	1103.32	-1.11682	0.358955	-3.11131	0.00186256	0.0436363
AT2G29070	477.199	-1.1135	0.353954	-3.1459	0.00165575	0.040023
AT3G56400	4179.62	-1.11175	0.359282	-3.09437	0.00197229	0.0459952
AT2G32150	3354.94	-1.11172	0.298999	-3.71812	0.00020071	0.00782005
AT1G66725	330.849	-1.11124	0.333453	-3.33253	0.000860597	0.0248775
AT5G20230	112410	-1.10887	0.257847	-4.30051	1.70402e-05	0.00103235
AT1G68470	454.342	-1.10858	0.277746	-3.99133	6.57035e-05	0.00321156
AT4G20260	5268.29	-1.1008	0.259682	-4.23904	2.24478e-05	0.00127721
AT1G69840	19024.7	-1.09453	0.298973	-3.66096	0.000251274	0.00946228
AT1G65490	1893.62	-1.09425	0.340563	-3.21306	0.00131331	0.0338754
AT4G33565	1518.17	-1.0924	0.344356	-3.17231	0.00151234	0.0374722
AT3G19010	33045.8	-1.08355	0.294128	-3.68394	0.000229658	0.00880438
AT4G15440	380.452	-1.08031	0.311745	-3.46537	0.000529507	0.0169283
AT2G04032	350.418	-1.07975	0.328051	-3.29141	0.000996873	0.0275221
AT1G19350	3051.01	-1.0729	0.187035	-5.73633	9.67511e-09	1.69173e-06
AT2G32510	78.8051	-1.07159	0.330341	-3.2439	0.00117906	0.0313061
AT3G17860	515.018	-1.07109	0.248779	-4.30539	1.66691e-05	0.00101789
AT5G05460	823.03	-1.07043	0.335538	-3.19017	0.00142188	0.0358924
AT4G33300	14814.2	-1.06742	0.340275	-3.13692	0.00170732	0.0408086
AT4G15765	105.572	-1.06618	0.269054	-3.96271	7.41049e-05	0.00358151
AT3G12145	1376.54	-1.06477	0.168341	-6.32504	2.53159e-10	6.72184e-08
AT2G04080	756.61	-1.06281	0.190996	-5.56458	2.6279e-08	4.09553e-06
AT1G61890	1809.18	-1.05862	0.223008	-4.74701	2.06449e-06	0.000173442
AT5G17760	2411.55	-1.05861	0.310292	-3.41166	0.000645675	0.0198948
AT4G10390	203.805	-1.05443	0.271797	-3.87948	0.00010468	0.00469767
AT5G45340	1392.34	-1.04962	0.317619	-3.30467	0.000950897	0.0267263
AT2G38530	660.343	-1.04824	0.243996	-4.29611	1.73819e-05	0.00104423
AT5G42250	674.844	-1.04798	0.183153	-5.72192	1.05329e-08	1.82687e-06
AT1G09970	35781.4	-1.04562	0.285558	-3.66166	0.000250587	0.00946228
AT2G23290	537.506	-1.04503	0.26653	-3.92088	8.82262e-05	0.00411601
AT1G28190	5452.19	-1.03817	0.296801	-3.49787	0.000468998	0.015566
AT5G17780	146.696	-1.02915	0.28635	-3.59402	0.000325621	0.0117502
AT4G21380	2361.94	-1.02907	0.312474	-3.29329	0.00099021	0.0274085
AT4G23260	6973.35	-1.01935	0.302147	-3.37367	0.000741731	0.0221561
AT1G67865	12102.6	-1.01609	0.223813	-4.53992	5.62744e-06	0.000411665
AT1G65486	572.819	-1.00106	0.261115	-3.83378	0.000126192	0.00541203

## Sheet: Defenseless_ozone_downregulated
GeneIDs	baseMean	log2FoldChange	lfcSE	stat	pvalue	padj		Genes downregulated in defenseless in ozone treatment.
AT3G47680	686.198	-12.9781	1.21619	-10.6711	1.38974e-26	4.12203e-24
AT3G05170	167.231	-10.988	1.2208	-9.00063	2.24422e-19	4.01502e-17
AT5G50335	135.167	-10.7512	1.23504	-8.70514	3.17188e-18	4.86398e-16
AT3G01345	4149.89	-9.55569	1.05901	-9.02326	1.82566e-19	3.31887e-17
AT5G44430	333.037	-9.03213	2.20409	-4.09789	4.16927e-05	0.000565826
AT2G26020	54.1516	-8.71659	1.47891	-5.89391	3.77159e-09	1.3892e-07
AT1G66370	28.5497	-8.66079	1.63033	-5.3123	1.08252e-07	2.92942e-06
AT2G44240	38.9552	-8.58777	2.7366	-3.13811	0.00170039	0.0131719
AT2G16367	38.8302	-8.24734	1.50122	-5.49374	3.93509e-08	1.19067e-06
AT1G66380	26.0798	-7.87142	1.42004	-5.54311	2.97148e-08	9.22631e-07
AT5G57760	25.1778	-7.33346	1.32086	-5.55203	2.82366e-08	8.85271e-07
AT4G21830	31.0057	-7.22838	1.50373	-4.80695	1.53248e-06	3.16348e-05
AT3G22275	12.2132	-7.11908	1.65201	-4.30934	1.6374e-05	0.000251432
AT2G38540	13003.6	-7.09323	0.280383	-25.2984	3.32626e-141	7.49806e-137
AT1G66960	89.1966	-7.05333	1.05764	-6.66896	2.57626e-11	1.38271e-09
AT3G47675-AT3G47680	15.4445	-7.04653	1.34147	-5.25283	1.49779e-07	3.95355e-06
AT3G28510	201.13	-6.7801	1.26333	-5.36685	8.01246e-08	2.25771e-06
AT5G10130	6.64045	-6.66151	1.6907	-3.94008	8.14528e-05	0.00100334
AT3G11480	22.2355	-6.60826	1.2435	-5.31423	1.07108e-07	2.91246e-06
AT5G56300	6.73112	-6.46448	1.80019	-3.59099	0.000329421	0.00336162
AT4G17470	217.765	-6.45098	0.510968	-12.625	1.53693e-36	9.89873e-34
AT4G01335	10.6254	-6.44384	1.59281	-4.04558	5.21945e-05	0.000684052
AT1G03010	62.7364	-6.42597	0.830241	-7.73988	9.95085e-15	8.69427e-13
AT3G05390	21.3299	-6.42024	1.16419	-5.51477	3.4923e-08	1.06527e-06
AT3G59900	577.891	-6.35006	0.459284	-13.826	1.77618e-43	1.48291e-40
AT2G24210	5.94944	-6.27819	2.05453	-3.05578	0.00224476	0.0165472
AT5G28715	10.9672	-6.23972	1.51138	-4.1285	3.6514e-05	0.000503733
AT4G12382	6.85289	-6.1981	1.47103	-4.21346	2.51493e-05	0.000365076
AT1G18350	92.7197	-6.18064	0.727053	-8.50095	1.88052e-17	2.61671e-15
AT3G44560	6.74301	-6.09045	1.95751	-3.11132	0.00186254	0.0142131
AT1G14250	522.395	-5.98311	0.521473	-11.4735	1.79308e-30	7.2178e-28
AT1G61120	797.287	-5.97935	0.465396	-12.8479	8.83991e-38	6.03846e-35
AT3G50480	35179.6	-5.85368	0.417095	-14.0344	9.59956e-45	8.32281e-42
AT1G62900	9.76961	-5.83148	1.43271	-4.07023	4.69663e-05	0.000625718
AT4G01350	4.40566	-5.81356	2.0859	-2.78707	0.00531866	0.0327309
AT1G74140	3.88671	-5.7772	2.05309	-2.81391	0.00489434	0.0307578
AT1G30135	132.731	-5.70287	1.53467	-3.71603	0.000202375	0.00220703
AT1G72260	4.53837	-5.6355	1.8326	-3.07514	0.00210404	0.0156915
AT5G38130	9.55028	-5.60301	1.53613	-3.64749	0.00026482	0.00278042
AT1G56630	6.17274	-5.56547	1.59907	-3.48045	0.000500571	0.00476918
AT4G10500	258.702	-5.56111	0.93977	-5.91752	3.26834e-09	1.21777e-07
AT5G10230	4.56551	-5.54133	2.04687	-2.70722	0.00678491	0.0396746
AT5G09910	10.5129	-5.53407	1.63467	-3.38544	0.000710653	0.00637975
AT5G05600	1030.01	-5.41589	0.363993	-14.8791	4.5028e-50	5.63901e-47
AT5G10625	38.5447	-5.26739	0.907271	-5.80576	6.40754e-09	2.25685e-07
AT2G30300	40.5108	-5.21902	1.47501	-3.53828	0.00040274	0.00399713
AT1G11185	48.171	-5.14234	1.77674	-2.89426	0.00380051	0.025328
AT1G22680	7.14646	-5.12778	1.62031	-3.1647	0.00155243	0.0121891
AT2G39330	1683.19	-5.10541	0.320055	-15.9517	2.77319e-57	5.68302e-54
AT4G25950	18.3518	-5.03417	1.25453	-4.01279	6.00063e-05	0.000772068
AT1G67330	4.14581	-4.96706	1.56734	-3.16911	0.00152908	0.0120267
AT5G45830	19.9667	-4.91453	1.25656	-3.91109	9.18792e-05	0.00111472
AT3G62090	4.6482	-4.89517	1.6085	-3.04332	0.00233987	0.0170974
AT3G15500	76.1059	-4.87012	1.31697	-3.69798	0.000217323	0.00234621
AT5G24780	95.6668	-4.72443	1.28039	-3.68984	0.000224399	0.00240991
AT1G72490	4.9841	-4.71723	1.69503	-2.78298	0.00538616	0.033029
AT3G55970	93.0597	-4.68319	0.717338	-6.52857	6.64014e-11	3.30424e-09
AT3G18777	126.928	-4.66487	0.480119	-9.71608	2.57517e-22	5.86359e-20
AT4G34200	21.7415	-4.65199	0.787329	-5.90858	3.4507e-09	1.27631e-07
AT3G30720	526.364	-4.64373	0.36865	-12.5966	2.20479e-36	1.34325e-33
AT3G18773	7.75381	-4.60692	1.45004	-3.1771	0.00148758	0.011766
AT5G24770	690.573	-4.59965	0.506493	-9.08137	1.07216e-19	1.9974e-17
AT3G60970	16.6691	-4.58679	1.62582	-2.82121	0.00478423	0.0301921
AT5G39610	242.124	-4.58658	1.05342	-4.35399	1.33679e-05	0.000209554
AT4G15210	734.893	-4.58513	0.363937	-12.5987	2.14675e-36	1.34325e-33
AT2G29470	321.137	-4.54356	0.4833	-9.40111	5.39896e-21	1.15908e-18
AT1G23060	73.1725	-4.50213	0.787357	-5.71804	1.07762e-08	3.62561e-07
AT1G54020	26.5913	-4.48598	0.788118	-5.69201	1.25551e-08	4.16452e-07
AT1G71280	6.93393	-4.47798	1.67055	-2.68053	0.00735048	0.0421936
AT2G38240	132.906	-4.46589	1.09905	-4.06341	4.8361e-05	0.000641644
AT5G13750	4.03834	-4.4615	1.55596	-2.86736	0.00413913	0.0270447
AT5G57420	4.02146	-4.4609	1.62026	-2.7532	0.00590149	0.0355844
AT4G38850	103.677	-4.41679	1.13557	-3.8895	0.000100452	0.00120832
AT3G50510	8.98316	-4.37543	1.34537	-3.25223	0.00114505	0.00941692
AT2G00840	10.6796	-4.36305	1.06727	-4.08805	4.3502e-05	0.000586496
AT1G30220	28.8599	-4.35105	0.961377	-4.52585	6.01538e-06	0.000103748
AT2G00600	13.5542	-4.2676	1.38494	-3.08143	0.00206007	0.0154331
AT3G24900	420.061	-4.23102	1.00433	-4.21277	2.52261e-05	0.000365924
AT5G44420	533.041	-4.22919	0.882812	-4.79059	1.66294e-06	3.39854e-05
AT3G04717	12.5725	-4.17131	1.53774	-2.71262	0.00667543	0.0391449
AT2G22930	41.9277	-4.16869	0.953467	-4.37214	1.23036e-05	0.000194904
AT3G20395	23.3877	-4.153	0.747742	-5.55405	2.79123e-08	8.77545e-07
AT5G07010	92.098	-4.14886	0.423848	-9.78855	1.26096e-22	2.9609e-20
AT4G29700	9.59451	-4.14817	1.26509	-3.27895	0.00104195	0.00872502
AT1G12805	6.62655	-4.09822	1.55034	-2.64343	0.00820717	0.0458731
AT3G23150	397.997	-4.08058	0.270258	-15.0988	1.64857e-51	2.47747e-48
AT1G66390	287.176	-4.07322	1.41837	-2.87176	0.00408194	0.0267875
AT1G06160	917.733	-4.07066	0.313387	-12.9892	1.40821e-38	9.91998e-36
AT1G50390	6.37085	-4.06018	1.54769	-2.62339	0.00870608	0.0479835
AT3G44120	16.3397	-4.05371	1.24152	-3.26511	0.00109423	0.00906378
AT2G32487	155.291	-4.03509	0.510678	-7.90144	2.7571e-15	2.67891e-13
AT5G19110	29.1868	-3.96835	0.907631	-4.3722	1.23e-05	0.000194904
AT1G76470	181.217	-3.94167	0.543691	-7.24982	4.17313e-13	2.93055e-11
AT4G17860	32.6705	-3.92792	0.773426	-5.0786	3.80236e-07	9.22468e-06
AT5G07000	35.5614	-3.90541	0.595843	-6.55444	5.58516e-11	2.81028e-09
AT4G31110	12.1576	-3.90496	1.12969	-3.45668	0.000546881	0.00513016
AT4G28420	29.2849	-3.88241	0.975452	-3.98011	6.88836e-05	0.000867472
AT1G73830	261.167	-3.87515	0.617483	-6.27572	3.4801e-10	1.56897e-08
AT3G57260	5945.26	-3.84265	0.781205	-4.91888	8.70411e-07	1.92928e-05
AT3G11110	9.40408	-3.83728	1.4345	-2.675	0.00747295	0.0427226
AT1G53700	95.0222	-3.81571	0.436496	-8.74169	2.29657e-18	3.59508e-16
AT3G46280	100.946	-3.81375	0.729876	-5.2252	1.73965e-07	4.54405e-06
AT2G29160	16.4175	-3.8014	1.08158	-3.51466	0.00044032	0.00432116
AT3G48840	65.1938	-3.79041	0.699748	-5.41683	6.06651e-08	1.75773e-06
AT5G44260	32.1706	-3.78933	1.05109	-3.60514	0.000311988	0.0032084
AT3G49510	29.7006	-3.73272	0.817032	-4.56863	4.90923e-06	8.6254e-05
AT5G47530	7.53817	-3.70225	1.29742	-2.85354	0.00432344	0.0279974
AT5G23660	574.9	-3.65825	0.346041	-10.5717	4.02989e-26	1.17976e-23
AT1G06620	586.825	-3.65089	0.479864	-7.60819	2.77964e-14	2.28681e-12
AT1G19670	5416	-3.62051	0.183602	-19.7194	1.46954e-86	1.10421e-82
AT3G25010	962.361	-3.62004	0.883106	-4.09921	4.14561e-05	0.000562954
AT4G26950	435.598	-3.59934	0.452538	-7.95368	1.81047e-15	1.82195e-13
AT4G24350	3386.11	-3.58439	0.253105	-14.1617	1.58227e-45	1.4267e-42
AT3G44860	4697.85	-3.57088	0.30852	-11.5742	5.56638e-31	2.28141e-28
AT3G05035	27.9776	-3.54985	1.23465	-2.87519	0.00403785	0.0265682
AT5G22570	37.3402	-3.53716	1.2731	-2.77839	0.00546297	0.0334183
AT3G50280	89.7847	-3.51001	0.578666	-6.0657	1.31383e-09	5.34388e-08
AT3G50390	12.5964	-3.50688	1.3128	-2.6713	0.00755588	0.0430983
AT2G44070	122.213	-3.4958	0.53543	-6.52896	6.62295e-11	3.30298e-09
AT1G53260	15.9895	-3.48915	0.860403	-4.05525	5.00814e-05	0.000660196
AT3G57240	181.739	-3.48725	1.03571	-3.367	0.000759904	0.00674134
AT4G16590	142.943	-3.47331	1.11889	-3.10425	0.00190763	0.0144933
AT2G26010	117.556	-3.46197	0.907219	-3.81602	0.00013562	0.00156136
AT1G47960	20.3391	-3.40924	0.786304	-4.33578	1.45246e-05	0.000225027
AT5G28700	10.553	-3.40238	1.06321	-3.20011	0.00137376	0.0109633
AT2G44080	2728.48	-3.40069	0.460458	-7.38545	1.51943e-13	1.1417e-11
AT1G52040	661.931	-3.38028	0.269627	-12.5369	4.69206e-36	2.78338e-33
AT5G02750	80.5455	-3.37615	0.465526	-7.25234	4.09636e-13	2.88563e-11
AT5G53750	625.803	-3.37289	0.259312	-13.0071	1.11538e-38	8.66997e-36
AT5G37950	27.7563	-3.34538	0.777476	-4.30288	1.68593e-05	0.000257481
AT3G50310	31.9056	-3.32592	0.803146	-4.14112	3.45611e-05	0.000480615
AT3G25770	2502.54	-3.32306	0.406523	-8.17435	2.9747e-16	3.49248e-14
AT5G52390	144.874	-3.30815	1.06036	-3.11985	0.00180945	0.0138766
AT1G04310	488.211	-3.30275	0.307031	-10.7571	5.4892e-27	1.67774e-24
AT4G14819	21.985	-3.29705	1.18194	-2.78952	0.00527855	0.0325641
AT1G05550	21.2499	-3.28483	1.08469	-3.02836	0.00245886	0.0178526
AT2G28085	11.4087	-3.25365	1.11678	-2.91343	0.00357487	0.0241923
AT4G14390	36.682	-3.24709	1.09371	-2.96887	0.002989	0.0209835
AT1G66100	3607.32	-3.23962	0.235687	-13.7455	5.42134e-43	4.36457e-40
AT4G20230	53.4803	-3.2327	0.852664	-3.7913	0.000149863	0.00170359
AT2G15750	9.51667	-3.22317	1.12669	-2.86075	0.00422635	0.0274792
AT5G63087	22.1136	-3.20562	0.797002	-4.02211	5.76803e-05	0.000747688
AT3G12220	138.501	-3.17249	0.550947	-5.75825	8.49897e-09	2.90586e-07
AT5G36220	948.861	-3.14533	0.472279	-6.6599	2.74017e-11	1.46372e-09
AT4G15440	380.452	-3.12657	0.351958	-8.88337	6.48669e-19	1.09942e-16
AT5G02580	22.9831	-3.09594	1.08937	-2.84195	0.0044838	0.0287473
AT1G49470	920.476	-3.08421	0.282542	-10.9159	9.67229e-28	3.11475e-25
AT4G06746	546.801	-3.0761	0.271288	-11.3389	8.42104e-30	3.3303e-27
AT1G09080	1309.82	-3.07493	0.945639	-3.2517	0.00114718	0.00942752
AT1G22340	61.9058	-3.02652	0.478154	-6.32959	2.4582e-10	1.13551e-08
AT3G08490	11.4545	-3.02348	1.03142	-2.93138	0.00337461	0.0231077
AT5G01180	166.664	-2.99849	0.424017	-7.07164	1.53113e-12	9.94825e-11
AT5G53980	22.0529	-2.95081	1.08792	-2.71234	0.00668096	0.0391582
AT4G35720	16.1	-2.94987	0.979367	-3.01202	0.00259517	0.0186129
AT2G34600	10.4884	-2.9464	1.12819	-2.61162	0.00901152	0.0492657
AT2G25440	419.662	-2.93187	1.09822	-2.66966	0.00759287	0.0432327
AT2G29165	117.654	-2.91406	0.364859	-7.98682	1.38466e-15	1.43394e-13
AT3G26190	22.6526	-2.86731	1.10093	-2.60444	0.00920249	0.049926
AT1G05035	11.3131	-2.85469	0.929455	-3.07136	0.00213084	0.0158422
AT4G03060	2930.26	-2.84857	0.443424	-6.42402	1.32723e-10	6.33864e-09
AT1G21320	68.1618	-2.84693	0.583547	-4.87867	1.06804e-06	2.31052e-05
AT1G10070	305.791	-2.8466	0.877794	-3.24291	0.00118317	0.00968092
AT1G01590	29.0576	-2.84053	0.857086	-3.31417	0.000919164	0.00789325
AT1G52890	212.296	-2.81905	0.525112	-5.36847	7.9406e-08	2.24122e-06
AT3G50440	661.268	-2.79036	0.178832	-15.6033	6.91437e-55	1.19895e-51
AT3G01970	376.349	-2.78558	0.393063	-7.08687	1.37183e-12	9.04206e-11
AT1G18710	124.862	-2.77927	0.481498	-5.77212	7.82808e-09	2.69406e-07
AT3G58990	5353.34	-2.74037	0.367486	-7.45707	8.84702e-14	6.87688e-12
AT4G24000	86.1304	-2.73417	0.877258	-3.11672	0.00182876	0.0139932
AT1G52030	357.908	-2.73056	0.252998	-10.7928	3.72213e-27	1.18175e-24
AT5G10760	3598.99	-2.7217	0.898776	-3.02824	0.00245987	0.0178526
AT3G49960	63.2852	-2.71462	0.675523	-4.01854	5.85589e-05	0.000758641
AT5G01210	85.5697	-2.70923	0.38712	-6.99844	2.58833e-12	1.63435e-10
AT1G16410	17647.8	-2.68412	0.34795	-7.71409	1.21848e-14	1.05642e-12
AT3G18320	137.448	-2.67889	0.567288	-4.72228	2.33212e-06	4.53623e-05
AT1G70700	3400.66	-2.67608	0.205925	-12.9954	1.29883e-38	9.75941e-36
AT5G50800	495.961	-2.67064	1.02023	-2.61769	0.00885267	0.0486131
AT5G17860	644.674	-2.66738	0.457671	-5.82817	5.60397e-09	2.00834e-07
AT1G21525	96.2012	-2.65419	0.909628	-2.91788	0.0035242	0.0238853
AT5G62360	73.9504	-2.65415	0.542188	-4.89526	9.81767e-07	2.13717e-05
AT3G25760	6596.63	-2.64658	0.238202	-11.1107	1.11314e-28	3.98292e-26
AT1G20190	664.002	-2.64318	0.549401	-4.81103	1.50154e-06	3.11387e-05
AT3G22740	760.039	-2.62019	0.490353	-5.34348	9.11764e-08	2.54684e-06
AT4G23140	6263.33	-2.61846	0.907084	-2.88668	0.00389327	0.0258352
AT1G06080	146.241	-2.6117	0.64458	-4.05178	5.08295e-05	0.000667715
AT4G27900	1092.32	-2.57556	0.474591	-5.42691	5.73393e-08	1.67428e-06
AT5G67160	18.8448	-2.57274	0.843393	-3.05046	0.00228491	0.0167946
AT5G26220	102.748	-2.55022	0.527866	-4.83119	1.35723e-06	2.85664e-05
AT5G50760	16.9581	-2.53951	0.904833	-2.80661	0.00500664	0.0312631
AT5G42680	510.116	-2.53726	0.295925	-8.57398	9.99671e-18	1.46329e-15
AT5G43240	40.7604	-2.53383	0.553955	-4.57407	4.78348e-06	8.45056e-05
AT1G11580	4026.47	-2.53111	0.136463	-18.5479	8.4777e-77	3.18507e-73
AT2G17850	12.8883	-2.50863	0.849878	-2.95175	0.00315975	0.0218823
AT3G45860	3245.27	-2.48758	0.72811	-3.41649	0.00063433	0.00580791
AT1G76960	2246.49	-2.47604	0.766039	-3.23226	0.00122814	0.00998007
AT1G44830	51.5638	-2.47314	0.688871	-3.59014	0.000330498	0.00336682
AT3G48970	28.1744	-2.47066	0.863226	-2.86213	0.00420809	0.0274079
AT5G07700	166.345	-2.47042	0.452982	-5.45369	4.93346e-08	1.46137e-06
AT4G04830	445.687	-2.46928	0.292061	-8.45468	2.79854e-17	3.77753e-15
AT3G01140	8.34242	-2.46884	0.941729	-2.6216	0.00875172	0.0481879
AT2G27690	359.42	-2.46866	0.346732	-7.1198	1.08082e-12	7.25113e-11
AT4G15550	2178.11	-2.46378	0.141587	-17.4012	8.08264e-68	2.60284e-64
AT5G27220	28.4574	-2.4459	0.712011	-3.43519	0.00059213	0.00547714
AT3G13276-AT3G13277	321.953	-2.44543	0.660797	-3.70073	0.000214983	0.00232483
AT5G67080	655.065	-2.43921	0.470327	-5.18619	2.14635e-07	5.51059e-06
AT1G23080	2958.96	-2.42748	0.209186	-11.6044	3.91444e-31	1.64657e-28
AT5G47220	2868.71	-2.42211	0.453328	-5.34296	9.1441e-08	2.55107e-06
AT4G09820	627.553	-2.41931	0.589572	-4.1035	4.06939e-05	0.000553603
AT1G76410	142.653	-2.41665	0.442649	-5.45953	4.77387e-08	1.42111e-06
AT4G34210	30.1759	-2.4155	0.764368	-3.16013	0.00157697	0.0123302
AT4G34790	59.1166	-2.39813	0.603047	-3.97668	6.98829e-05	0.000878093
AT3G02020	11695.1	-2.39604	0.404282	-5.92667	3.09145e-09	1.15377e-07
AT4G39480	20.3534	-2.39114	0.654426	-3.65379	0.000258396	0.00272058
AT1G02460	311.959	-2.37718	0.289859	-8.20116	2.38079e-16	2.82461e-14
AT2G40940	3041.45	-2.37187	0.163498	-14.5071	1.09301e-47	1.17327e-44
AT5G23810	284.151	-2.35987	0.350745	-6.72815	1.71834e-11	9.47291e-10
AT1G68320	13.3063	-2.35349	0.874286	-2.6919	0.00710455	0.0411382
AT4G34770	155.261	-2.3359	0.286061	-8.16573	3.19489e-16	3.69329e-14
AT5G38970	30.6587	-2.33456	0.744349	-3.13638	0.00171048	0.0132409
AT1G18400	217.591	-2.33329	0.388419	-6.00716	1.88804e-09	7.51948e-08
AT4G12290	2208.47	-2.33286	0.82056	-2.84301	0.00446893	0.0287086
AT2G39420	1696.05	-2.31532	0.194055	-11.9312	8.13457e-33	3.8202e-30
AT4G29930	19.8426	-2.30087	0.864487	-2.66154	0.00777832	0.0440061
AT1G52000	1623.26	-2.30006	0.265803	-8.65325	5.00522e-18	7.52184e-16
AT2G40610	1970.31	-2.29167	0.742572	-3.08612	0.00202788	0.0152381
AT4G23700	1280.04	-2.28747	0.379063	-6.03453	1.59425e-09	6.39459e-08
AT3G01630	16.6908	-2.28566	0.797552	-2.86584	0.00415903	0.0271511
AT5G23020	2373.88	-2.28499	0.733994	-3.11309	0.00185142	0.0141425
AT4G35630	2851.22	-2.2836	0.1847	-12.3638	4.10068e-35	2.31094e-32
AT1G16400	522.212	-2.27951	0.476429	-4.78456	1.7136e-06	3.49275e-05
AT2G44570	69.5684	-2.27544	0.543082	-4.18986	2.79126e-05	0.000399496
AT1G58300	39.8831	-2.2711	0.609268	-3.72759	0.000193318	0.00212782
AT4G15490	44.4683	-2.2631	0.58947	-3.83921	0.000123432	0.00143942
AT2G39030	486.531	-2.26208	0.801663	-2.82173	0.00477653	0.0301519
AT3G50750	13.8882	-2.2536	0.782966	-2.87829	0.00399841	0.0263853
AT5G42650	7699.13	-2.25198	0.236509	-9.52172	1.70336e-21	3.76443e-19
AT5G38120	129.672	-2.24979	0.580999	-3.87228	0.00010782	0.00128258
AT1G23850	203.557	-2.24499	0.612817	-3.6634	0.000248886	0.00263275
AT3G55700	75.7308	-2.24028	0.506953	-4.41911	9.91068e-06	0.000161421
AT3G03550	17.5378	-2.23893	0.759114	-2.9494	0.00318391	0.0220091
AT5G24530	1803.59	-2.2332	0.456235	-4.89485	9.83824e-07	2.13861e-05
AT3G11930	5010.04	-2.22602	0.279622	-7.96081	1.70915e-15	1.73548e-13
AT1G43800	661.695	-2.2168	0.300594	-7.37474	1.64668e-13	1.22104e-11
AT2G42280	282.07	-2.21525	0.328142	-6.75088	1.4695e-11	8.2607e-10
AT2G05518	142.379	-2.20861	0.538256	-4.10327	4.07357e-05	0.000553839
AT3G45130	14.0731	-2.2072	0.773174	-2.85472	0.00430742	0.0279017
AT3G48740	5057.25	-2.20598	0.270123	-8.16659	3.17241e-16	3.68622e-14
AT1G14880	1469.89	-2.196	0.379478	-5.7869	7.16959e-09	2.49024e-07
AT5G47240	505.956	-2.19549	0.290237	-7.56449	3.89402e-14	3.16891e-12
AT3G51450	2040.3	-2.1945	0.262126	-8.37192	5.66876e-17	7.26052e-15
AT3G47965	85.3518	-2.19413	0.770435	-2.84791	0.00440073	0.0284
AT4G39720	119.482	-2.18973	0.419275	-5.22266	1.76372e-07	4.60159e-06
AT1G15150	76.0895	-2.18829	0.773795	-2.82799	0.00468406	0.0296762
AT4G01490	174.044	-2.18484	0.376629	-5.80105	6.58991e-09	2.31026e-07
AT3G48290	112.023	-2.1829	0.753845	-2.89568	0.00378333	0.025249
AT2G23010	183.949	-2.18243	0.331494	-6.5836	4.59188e-11	2.3525e-09
AT4G12470	179.612	-2.18147	0.496424	-4.39437	1.11096e-05	0.00017799
AT3G30120	26.601	-2.18068	0.560567	-3.89014	0.000100185	0.00120575
AT5G22545	48.4707	-2.18061	0.564575	-3.86238	0.000112285	0.00133218
AT1G74090	4541.38	-2.17161	0.313456	-6.92798	4.2689e-12	2.61493e-10
AT1G29195	71.8386	-2.17092	0.451307	-4.8103	1.50705e-06	3.11955e-05
AT5G10430	10.8905	-2.16843	0.802219	-2.70304	0.00687088	0.0400338
AT1G13635	19.367	-2.16664	0.651936	-3.32339	0.000889307	0.00768075
AT4G19170	325.183	-2.16398	0.541268	-3.99798	6.38864e-05	0.000813632
AT2G41312	79.7146	-2.1419	0.43951	-4.87338	1.09703e-06	2.36643e-05
AT5G02535	10.4486	-2.13835	0.787594	-2.71504	0.00662672	0.0389618
AT2G14560	2237.57	-2.13232	0.507794	-4.19918	2.6788e-05	0.000385849
AT2G40530	86.6935	-2.13202	0.435164	-4.89934	9.61608e-07	2.09841e-05
AT1G71140	457.527	-2.13165	0.234342	-9.09634	9.34268e-20	1.76977e-17
AT3G03470	1483.58	-2.12054	0.44473	-4.76817	1.8591e-06	3.73844e-05
AT5G22310	206.633	-2.1124	0.229733	-9.19502	3.74923e-20	7.34914e-18
AT5G12170	2771.45	-2.10796	0.273856	-7.69731	1.38957e-14	1.19556e-12
AT2G30770	3406.01	-2.1025	0.746086	-2.81805	0.00483167	0.0304318
AT1G29600	253.293	-2.09078	0.352771	-5.92675	3.08992e-09	1.15377e-07
AT2G26400	163.721	-2.09023	0.643301	-3.24923	0.00115718	0.00949242
AT2G19190	742.525	-2.08236	0.513086	-4.05851	4.93866e-05	0.000652181
AT2G04040	1784.01	-2.0744	0.514125	-4.03482	5.46439e-05	0.000713664
AT5G14940	500.473	-2.07269	0.335838	-6.17168	6.75699e-10	2.91235e-08
AT1G64200	511.037	-2.07262	0.261254	-7.93335	2.13312e-15	2.10898e-13
AT4G12030	4987.72	-2.06962	0.314486	-6.58097	4.67403e-11	2.38916e-09
AT5G45820	1218.16	-2.06269	0.392677	-5.2529	1.4972e-07	3.95355e-06
AT2G40900	660.51	-2.05998	0.276179	-7.45884	8.72844e-14	6.80819e-12
AT4G13900	1705.58	-2.05883	0.423085	-4.86623	1.13747e-06	2.44899e-05
AT5G22460	598.189	-2.04567	0.256676	-7.96986	1.58852e-15	1.62765e-13
AT3G45140	14993.8	-2.04231	0.34294	-5.9553	2.59592e-09	9.85139e-08
AT5G20820	78.8266	-2.04041	0.392032	-5.20469	1.94317e-07	5.03456e-06
AT2G26740	3655.51	-2.02882	0.324079	-6.26029	3.8427e-10	1.72899e-08
AT3G04000	157.038	-2.02169	0.298866	-6.76455	1.33726e-11	7.63061e-10
AT5G54610	1046.06	-2.00819	0.429402	-4.67672	2.91496e-06	5.49867e-05
AT4G13770	21727.8	-2.00806	0.262001	-7.66433	1.79766e-14	1.52916e-12
AT1G53180	106.459	-2.00055	0.388641	-5.14756	2.63892e-07	6.59496e-06
AT5G25350	3838.18	-1.99473	0.232355	-8.58485	9.09538e-18	1.34005e-15
AT3G05936	89.7356	-1.99048	0.508284	-3.91607	9.00038e-05	0.0010955
AT4G12320	3052.58	-1.98885	0.476344	-4.17524	2.97668e-05	0.000422015
AT2G12190	62.0172	-1.98779	0.610279	-3.25718	0.00112523	0.00928618
AT2G20700	30.0272	-1.98653	0.58851	-3.37553	0.000736747	0.00656693
AT1G19530	50.604	-1.98586	0.749295	-2.6503	0.00804199	0.0451064
AT3G11340	1009.31	-1.97782	0.508658	-3.88831	0.000100944	0.00121165
AT2G43060	330.53	-1.97048	0.246238	-8.00236	1.22054e-15	1.27969e-13
AT3G19710	12778.9	-1.95337	0.407432	-4.79436	1.63197e-06	3.35044e-05
AT4G35160	40.3929	-1.95235	0.612874	-3.18556	0.00144476	0.0114635
AT4G01500	36.5071	-1.94956	0.607106	-3.21124	0.00132163	0.0106401
AT1G48500	57.4897	-1.94309	0.564111	-3.44452	0.000572072	0.00532878
AT2G20690	18.0092	-1.9423	0.673942	-2.882	0.00395162	0.0261329
AT5G17780	146.696	-1.93342	0.28788	-6.71606	1.8671e-11	1.01908e-09
AT4G21840	898.257	-1.92904	0.554346	-3.47985	0.000501702	0.0047739
AT3G47510	239.435	-1.91883	0.272081	-7.05242	1.75831e-12	1.11966e-10
AT2G40750	523.918	-1.90695	0.408759	-4.66522	3.08281e-06	5.7432e-05
AT5G53420	3441.58	-1.90551	0.515741	-3.69471	0.000220141	0.00237209
AT5G16410	64.1572	-1.90495	0.527756	-3.60953	0.000306749	0.00316319
AT5G59780	124.094	-1.89943	0.570309	-3.33052	0.000866842	0.0075271
AT3G14780	42.1694	-1.88971	0.588804	-3.20941	0.00133009	0.0106967
AT2G34490	675.279	-1.88555	0.23559	-8.00352	1.20917e-15	1.27539e-13
AT1G77870	67.7929	-1.88439	0.464353	-4.0581	4.94746e-05	0.000652578
AT3G28540	1610.94	-1.86838	0.428948	-4.35572	1.3263e-05	0.00020849
AT3G52770	82.4755	-1.86168	0.448627	-4.14973	3.32869e-05	0.000464903
AT1G70230	943.545	-1.85364	0.207563	-8.9305	4.24076e-19	7.29735e-17
AT2G15760	270.566	-1.8448	0.39231	-4.7024	2.57122e-06	4.9485e-05
AT1G62540	460.208	-1.84167	0.280974	-6.55461	5.57884e-11	2.81028e-09
AT1G51760	12912.5	-1.84151	0.292617	-6.29326	3.1086e-10	1.41279e-08
AT2G43820	735.142	-1.83186	0.478546	-3.82796	0.000129209	0.00149826
AT1G52400	11875	-1.82958	0.215261	-8.49934	1.90672e-17	2.63689e-15
AT4G01080	1790.79	-1.82716	0.312299	-5.85068	4.89572e-09	1.76314e-07
AT2G47180	1225.71	-1.81211	0.206251	-8.78594	1.55061e-18	2.47899e-16
AT4G16260	1804.38	-1.80949	0.512673	-3.52952	0.00041631	0.00411599
AT3G15510	641.082	-1.80948	0.322794	-5.60566	2.07465e-08	6.62417e-07
AT5G10300	295.688	-1.80686	0.339017	-5.3297	9.8377e-08	2.71603e-06
AT1G18590	3400.4	-1.80244	0.249249	-7.23146	4.77817e-13	3.33466e-11
AT2G15020	113.47	-1.80115	0.665904	-2.70482	0.00683415	0.0398901
AT2G25810	35.6076	-1.79054	0.57314	-3.12408	0.00178363	0.0137131
AT1G62560	7727.34	-1.78923	0.323101	-5.53768	3.06497e-08	9.45152e-07
AT5G49170	135.081	-1.78911	0.396187	-4.51581	6.30759e-06	0.000108373
AT3G16470	3563.89	-1.78847	0.162919	-10.9777	4.89481e-28	1.6718e-25
AT5G01320	95.8507	-1.78497	0.453141	-3.93911	8.17845e-05	0.00100687
AT5G23870	551.017	-1.77591	0.262546	-6.7642	1.34048e-11	7.63061e-10
AT1G08630	472.149	-1.77384	0.616343	-2.87802	0.00400186	0.0264003
AT5G47910	9481.64	-1.76809	0.271382	-6.51516	7.26143e-11	3.59752e-09
AT5G02760	198.096	-1.76633	0.505922	-3.4913	0.000480668	0.00464102
AT1G69490	1110.01	-1.76225	0.505088	-3.48899	0.000484853	0.00466754
AT1G62835	31.194	-1.76212	0.666434	-2.6441	0.00819074	0.0458153
AT3G60490	77.6783	-1.75857	0.465457	-3.77816	0.000157992	0.00178251
AT4G33560	324.757	-1.75852	0.226086	-7.77812	7.36114e-15	6.6374e-13
AT1G78090	120.503	-1.74688	0.603346	-2.89532	0.00378778	0.0252616
AT1G19340	323.259	-1.74605	0.415507	-4.20222	2.64309e-05	0.000381437
AT3G56200	1727.6	-1.73889	0.268686	-6.47185	9.68095e-11	4.7338e-09
AT1G56710	185.369	-1.73419	0.664178	-2.61103	0.00902687	0.0492785
AT5G61570	420.134	-1.73141	0.416021	-4.16184	3.157e-05	0.00044312
AT3G25890	1211.87	-1.72669	0.201948	-8.55017	1.2291e-17	1.77605e-15
AT1G52410	2031.6	-1.72635	0.15732	-10.9735	5.12729e-28	1.72507e-25
AT1G66540	529.652	-1.72503	0.284578	-6.06172	1.34676e-09	5.44063e-08
AT2G40970	371.309	-1.72312	0.358185	-4.8107	1.50403e-06	3.11617e-05
AT1G02230	119.841	-1.72293	0.410452	-4.19763	2.69718e-05	0.00038825
AT1G72910	1523.7	-1.71574	0.471312	-3.64034	0.00027228	0.00284509
AT2G29170	286.127	-1.71501	0.349603	-4.90561	9.31386e-07	2.03838e-05
AT5G02460	296.057	-1.70823	0.291049	-5.86923	4.37826e-09	1.59185e-07
AT4G15765	105.572	-1.70732	0.294414	-5.79906	6.66887e-09	2.32708e-07
AT1G13448	36.8415	-1.70527	0.630392	-2.7051	0.00682841	0.0398669
AT3G06490	65.3236	-1.7018	0.545048	-3.12228	0.00179454	0.0137734
AT3G17860	515.018	-1.69912	0.255807	-6.64221	3.09015e-11	1.63134e-09
AT1G31550	886.34	-1.69887	0.295418	-5.75073	8.88613e-09	3.02585e-07
AT5G65640	509.068	-1.69719	0.275991	-6.14944	7.77585e-10	3.30723e-08
AT3G28890	223.154	-1.69509	0.596308	-2.84265	0.00447408	0.0287236
AT5G63580	87.2565	-1.69206	0.40665	-4.16096	3.16909e-05	0.000444541
AT5G38010	147.893	-1.6894	0.355574	-4.75119	2.02224e-06	4.01988e-05
AT1G60260	1422.39	-1.68162	0.199077	-8.44707	2.98693e-17	4.00782e-15
AT1G72120	488.683	-1.68053	0.341995	-4.91392	8.92728e-07	1.96907e-05
AT5G14360	29.695	-1.68001	0.559651	-3.00189	0.00268312	0.0191363
AT2G22905	31.5685	-1.6777	0.429563	-3.9056	9.39937e-05	0.00113792
AT1G21310	746.887	-1.67763	0.327201	-5.12721	2.94066e-07	7.28444e-06
AT1G09530	577.949	-1.6772	0.1829	-9.17	4.73031e-20	9.19229e-18
AT1G07260	199.436	-1.67679	0.272649	-6.14999	7.74868e-10	3.3019e-08
AT3G23550	18990.8	-1.67377	0.4963	-3.37249	0.000744908	0.00663442
AT5G63180	4337.38	-1.66941	0.178033	-9.37697	6.7895e-21	1.43036e-18
AT3G57400	32.4697	-1.66903	0.461075	-3.61986	0.000294762	0.00305075
AT3G03776	29.1743	-1.65798	0.525017	-3.15796	0.00158876	0.0124138
AT2G13810	1539.65	-1.65636	0.419521	-3.94823	7.87307e-05	0.000972998
AT4G12300	1209.6	-1.65357	0.352819	-4.68675	2.77577e-06	5.27139e-05
AT2G31230	1755.03	-1.65037	0.245295	-6.72811	1.71876e-11	9.47291e-10
AT4G08300	2084.39	-1.6404	0.354431	-4.62827	3.68741e-06	6.71962e-05
AT3G46650	259.535	-1.63982	0.410188	-3.99773	6.39517e-05	0.000814003
AT4G09500	415.959	-1.6394	0.409172	-4.00662	6.15946e-05	0.000789349
AT2G29710	63.4914	-1.63751	0.382091	-4.28564	1.82212e-05	0.000276594
AT5G25830	122.158	-1.63458	0.294465	-5.55102	2.84015e-08	8.89202e-07
AT4G27860	261.115	-1.63305	0.26972	-6.05461	1.40756e-09	5.66592e-08
AT5G25190	199.404	-1.63031	0.612685	-2.66092	0.00779268	0.0440257
AT4G15530	20289.3	-1.62891	0.285793	-5.69962	1.20075e-08	3.99811e-07
AT5G27060	145.037	-1.62067	0.456202	-3.55253	0.000381542	0.00381407
AT1G51440	737.321	-1.61976	0.221517	-7.31211	2.62977e-13	1.90001e-11
AT5G47560	6310.84	-1.61872	0.201733	-8.02405	1.02318e-15	1.0931e-13
AT1G06180	284.669	-1.61748	0.26462	-6.11246	9.81085e-10	4.10309e-08
AT5G25980	80886.4	-1.61479	0.147718	-10.9316	8.14437e-28	2.66073e-25
AT5G03840	24.5715	-1.61248	0.552352	-2.91931	0.00350811	0.0238049
AT3G61280	698.193	-1.61215	0.537139	-3.00136	0.00268776	0.0191558
AT2G29670	4304.7	-1.61036	0.327913	-4.91092	9.06488e-07	1.99611e-05
AT1G45234	24.6288	-1.60463	0.589952	-2.71993	0.00652964	0.0385133
AT2G46650	5619.03	-1.60016	0.2608	-6.13559	8.48462e-10	3.57496e-08
AT2G31110	1125.82	-1.59837	0.392814	-4.06902	4.72121e-05	0.00062825
AT5G21280	116.115	-1.5966	0.468547	-3.40756	0.000655469	0.00596993
AT5G46260	331.269	-1.59207	0.291003	-5.47098	4.47547e-08	1.33801e-06
AT5G26230	207.013	-1.58547	0.333832	-4.74929	2.04131e-06	4.05064e-05
AT1G75590	45.4163	-1.58184	0.471433	-3.35539	0.000792521	0.00698944
AT1G62660	849.372	-1.58073	0.355265	-4.44943	8.60985e-06	0.000142603
AT2G38750	546.035	-1.57999	0.271471	-5.82011	5.88089e-09	2.09427e-07
AT2G43550	862.839	-1.57952	0.200912	-7.86178	3.78698e-15	3.5718e-13
AT3G26200	2508.15	-1.57763	0.248699	-6.34354	2.24548e-10	1.04464e-08
AT1G29715	715.885	-1.57314	0.556084	-2.82896	0.00467	0.0296322
AT5G17700	620.114	-1.57223	0.286234	-5.49281	3.95585e-08	1.19535e-06
AT2G25820	68.5264	-1.57084	0.358289	-4.38428	1.16368e-05	0.000185514
AT2G30230	135.982	-1.56973	0.505331	-3.10634	0.00189422	0.0144158
AT5G03350	779.108	-1.56414	0.36099	-4.33292	1.47146e-05	0.00022735
AT1G52190	3142.15	-1.56133	0.201102	-7.76389	8.2363e-15	7.33845e-13
AT2G37640	908.855	-1.56119	0.230342	-6.77768	1.22119e-11	7.00462e-10
AT3G60160	582.205	-1.55831	0.295746	-5.26909	1.37099e-07	3.65306e-06
AT5G03640	115.453	-1.55627	0.539963	-2.88218	0.0039494	0.0261307
AT5G17490	49.8515	-1.55608	0.3773	-4.12425	3.71947e-05	0.000512183
AT5G46330	2023.65	-1.55437	0.401691	-3.86956	0.000109032	0.00129494
AT1G43650	168.975	-1.55339	0.344712	-4.50635	6.59517e-06	0.000112713
AT3G10040	291.671	-1.55325	0.269844	-5.7561	8.60806e-09	2.9356e-07
AT2G29440	140.63	-1.55236	0.407974	-3.80506	0.00014177	0.00162058
AT4G21680	185.707	-1.55143	0.437507	-3.54606	0.000391033	0.00388997
AT5G50820	78.6978	-1.55042	0.383804	-4.03962	5.35368e-05	0.000700828
AT5G50160	3050.27	-1.54951	0.33683	-4.60028	4.21922e-06	7.56038e-05
AT5G20190	12956.2	-1.54786	0.337471	-4.58666	4.50403e-06	8.02608e-05
AT1G63010	5181.66	-1.54725	0.200328	-7.72362	1.13074e-14	9.84141e-13
AT5G45150	72.4459	-1.54583	0.528069	-2.92733	0.00341889	0.023344
AT4G05390	3528.65	-1.54361	0.304813	-5.06414	4.10249e-07	9.81724e-06
AT3G22410	267.485	-1.54137	0.356733	-4.32078	1.55478e-05	0.000239234
AT1G72940	852.711	-1.54092	0.389347	-3.9577	7.56753e-05	0.000938841
AT1G76955	162.713	-1.54048	0.527495	-2.92036	0.00349628	0.0237532
AT5G15150	39.1874	-1.53875	0.563044	-2.73291	0.00627779	0.0373881
AT5G20110	223.17	-1.53535	0.44174	-3.47569	0.000509538	0.00483825
AT3G05690	704.448	-1.53367	0.470231	-3.26151	0.00110819	0.00917063
AT3G52340	57.3636	-1.53009	0.365011	-4.19189	2.76639e-05	0.000396944
AT4G34930	54.4372	-1.52688	0.471855	-3.2359	0.0012126	0.00988227
AT2G36630	6058.29	-1.5263	0.234688	-6.50354	7.84541e-11	3.86983e-09
AT1G79110	1533.5	-1.52321	0.298956	-5.0951	3.48559e-07	8.53117e-06
AT4G08870	7111.64	-1.5228	0.176615	-8.62212	6.5725e-18	9.81174e-16
AT1G17960	39.9209	-1.52161	0.553454	-2.7493	0.00597222	0.0359385
AT1G62975	53.7437	-1.52082	0.538348	-2.82497	0.00472849	0.0299241
AT3G21755	73.5062	-1.51842	0.573031	-2.6498	0.0080539	0.0451507
AT5G19580	187.984	-1.5184	0.316787	-4.79313	1.64203e-06	3.3672e-05
AT5G47130	67.6116	-1.51616	0.36366	-4.16918	3.05698e-05	0.000432312
AT2G15040-AT2G15042	206.64	-1.5112	0.323911	-4.66547	3.07905e-06	5.74094e-05
AT3G10120	338.97	-1.51022	0.403323	-3.74445	0.000180789	0.00200558
AT1G60270	718.335	-1.5071	0.25952	-5.80728	6.34972e-09	2.23999e-07
AT2G23180	298.265	-1.50669	0.252599	-5.96475	2.45015e-09	9.39306e-08
AT5G57123	116.321	-1.50216	0.40189	-3.73774	0.000185685	0.00205686
AT4G13810	1416.66	-1.49432	0.367654	-4.06447	4.81419e-05	0.000639114
AT1G74080	434.072	-1.49126	0.465821	-3.20136	0.00136781	0.010926
AT2G37130	308.217	-1.48597	0.298377	-4.98016	6.35306e-07	1.45687e-05
AT2G25940	40.278	-1.48447	0.443245	-3.3491	0.000810735	0.00711113
AT1G19350	3051.01	-1.48442	0.188605	-7.8705	3.5322e-15	3.3455e-13
AT5G19650	75.1841	-1.48282	0.387308	-3.82853	0.000128911	0.00149558
AT4G30450	199.624	-1.48078	0.470789	-3.14531	0.00165911	0.012892
AT5G42530	22645.2	-1.47832	0.256081	-5.77285	7.79404e-09	2.68644e-07
AT4G37580	214.729	-1.4779	0.281176	-5.25613	1.47119e-07	3.89702e-06
AT3G48990	10811.9	-1.46866	0.18728	-7.84207	4.43187e-15	4.11124e-13
AT4G17680	244.166	-1.46849	0.348524	-4.21344	2.51514e-05	0.000365076
AT4G14940	203.285	-1.46683	0.272235	-5.38811	7.12019e-08	2.03943e-06
AT5G23010	20835.5	-1.46668	0.290507	-5.04868	4.44864e-07	1.05559e-05
AT2G36780	171.605	-1.46453	0.334844	-4.37377	1.2212e-05	0.000193862
AT3G11660	2922.05	-1.46124	0.335144	-4.36003	1.30048e-05	0.000205002
AT3G47950	136.689	-1.46068	0.401771	-3.63561	0.000277326	0.00288752
AT1G50110	601.758	-1.45778	0.175327	-8.31466	9.20158e-17	1.14598e-14
AT2G40670	428.751	-1.45521	0.430184	-3.38275	0.000717634	0.0064245
AT2G25450	10483.3	-1.45516	0.0970656	-14.9915	8.34886e-51	1.17625e-47
AT4G33960	65.5678	-1.45428	0.49539	-2.93562	0.00332881	0.0228357
AT2G24220	322.098	-1.45216	0.402638	-3.60661	0.000310219	0.00319313
AT1G09180	167.798	-1.45136	0.501155	-2.89603	0.00377915	0.0252339
AT4G38650	224.111	-1.44898	0.212443	-6.82058	9.06721e-12	5.30891e-10
AT5G51670	263.77	-1.44876	0.277212	-5.22618	1.7305e-07	4.53066e-06
AT1G14600	221.411	-1.44744	0.31537	-4.58966	4.43975e-06	7.93033e-05
AT3G47420	4029.02	-1.44198	0.301517	-4.78242	1.73199e-06	3.52052e-05
AT5G57340	221.758	-1.4376	0.278718	-5.15791	2.49718e-07	6.26852e-06
AT4G35180	3030.08	-1.43743	0.416356	-3.4524	0.000555615	0.00519912
AT5G54240	64.4315	-1.43638	0.370208	-3.87994	0.000104483	0.00124814
AT4G11290	228.689	-1.43181	0.343531	-4.16792	3.07393e-05	0.000434436
AT2G43100	6362.69	-1.43094	0.355071	-4.03001	5.57754e-05	0.000725917
AT5G49740	5274.97	-1.42481	0.311845	-4.56896	4.90139e-06	8.61834e-05
AT1G69310	546.886	-1.42148	0.369242	-3.84973	0.000118248	0.00138831
AT4G00030-AT4G00040	69.8185	-1.41584	0.403009	-3.51318	0.00044278	0.00433774
AT3G50740	2346.58	-1.41398	0.3394	-4.16612	3.09833e-05	0.000436516
AT4G25750	59.2313	-1.41389	0.38444	-3.6778	0.000235252	0.0025121
AT3G26165	467.121	-1.41263	0.291043	-4.85368	1.21189e-06	2.58207e-05
AT1G32450	865.447	-1.41123	0.460112	-3.06716	0.00216105	0.0160403
AT1G73500	2302.42	-1.40834	0.484844	-2.90473	0.00367569	0.0247262
AT2G04080	756.61	-1.40833	0.193792	-7.26722	3.66969e-13	2.60953e-11
AT1G75390	195.425	-1.40705	0.393159	-3.57882	0.000345144	0.0034936
AT5G18080	192.721	-1.40525	0.480301	-2.92578	0.00343599	0.0234425
AT3G23240	257.369	-1.40496	0.346731	-4.05202	5.07778e-05	0.000667715
AT4G18440	4786.07	-1.4001	0.324915	-4.30911	1.6391e-05	0.000251523
AT4G14930	1194.41	-1.39933	0.186586	-7.49967	6.39809e-14	5.09631e-12
AT2G33170	1631.95	-1.39611	0.204542	-6.82556	8.75859e-12	5.14156e-10
AT1G70020	51.2112	-1.39238	0.361262	-3.8542	0.000116107	0.00136673
AT4G17160	40.0628	-1.39019	0.484221	-2.87098	0.00409207	0.026826
AT1G74660	32.1208	-1.38868	0.517724	-2.68227	0.0073124	0.04205
AT3G44830	883.767	-1.38748	0.470561	-2.94856	0.00319263	0.0220626
AT4G25760	45.281	-1.38437	0.492322	-2.81192	0.00492472	0.0308885
AT1G76240	492.581	-1.38436	0.20727	-6.67902	2.40546e-11	1.29722e-09
AT2G06050	6200.59	-1.38162	0.25906	-5.33321	9.64919e-08	2.67542e-06
AT5G22860	768.183	-1.38002	0.256832	-5.37325	7.73314e-08	2.19271e-06
AT1G17232	41.7502	-1.37626	0.476381	-2.88899	0.00386477	0.0256839
AT2G45510	427.65	-1.37562	0.46733	-2.94357	0.00324447	0.0223592
AT5G55620	1947.37	-1.37408	0.25488	-5.39109	7.00326e-08	2.00849e-06
AT4G13410	375.177	-1.37334	0.276168	-4.97285	6.59743e-07	1.50526e-05
AT5G16600	112.012	-1.37255	0.419792	-3.26961	0.00107697	0.00895508
AT2G36970	679.243	-1.37221	0.480144	-2.85792	0.00426428	0.0276859
AT4G21510	117.158	-1.37191	0.31204	-4.39658	1.09972e-05	0.000176566
AT1G75040	4125.06	-1.37038	0.441188	-3.10611	0.00189566	0.0144218
AT4G14040	17025.3	-1.37022	0.198648	-6.89774	5.2838e-12	3.21044e-10
AT1G67000	108.275	-1.37017	0.47405	-2.89034	0.00384824	0.0256042
AT3G03190	1094.76	-1.36877	0.440408	-3.10795	0.00188391	0.0143567
AT3G23930	117.579	-1.36812	0.367469	-3.72309	0.000196798	0.0021598
AT1G77885	221.22	-1.36677	0.383747	-3.56164	0.000368544	0.0036989
AT5G39890	60.9699	-1.36541	0.356424	-3.83087	0.000127691	0.00148567
AT1G76870	45.7708	-1.36498	0.379771	-3.59421	0.000325375	0.00332273
AT5G45800	1822.92	-1.36431	0.256601	-5.31683	1.0559e-07	2.8816e-06
AT2G36080	75.2232	-1.36359	0.435552	-3.13072	0.0017438	0.0134619
AT1G01420	500.204	-1.34893	0.30984	-4.35363	1.33902e-05	0.000209758
AT5G13550	2187.18	-1.34389	0.159633	-8.41866	3.80823e-17	5.04972e-15
AT2G08450-AT2G08455-AT2G31751	87.2398	-1.34384	0.297684	-4.51431	6.3522e-06	0.000108808
AT2G39980	938.154	-1.34041	0.241804	-5.54337	2.96705e-08	9.22527e-07
AT1G69530	8621.96	-1.33791	0.407305	-3.28478	0.00102063	0.00857998
AT1G71030	1131.9	-1.3362	0.243159	-5.49518	3.90318e-08	1.18438e-06
AT3G54600	7709.39	-1.33541	0.233824	-5.71119	1.12189e-08	3.76839e-07
AT5G61430	48.6396	-1.3332	0.506189	-2.63379	0.00844375	0.0468815
AT5G24290	75.8643	-1.33271	0.498539	-2.67323	0.00751251	0.0429052
AT4G24010	238.903	-1.33024	0.386657	-3.44036	0.000580932	0.00539126
AT2G46640	453.411	-1.32997	0.247165	-5.38088	7.41207e-08	2.10697e-06
AT5G51530	52.8136	-1.32888	0.433604	-3.06474	0.00217857	0.0161544
AT2G03310	424.309	-1.32447	0.338488	-3.91291	9.11921e-05	0.00110877
AT2G25510	16742.7	-1.32184	0.260354	-5.0771	3.83231e-07	9.2691e-06
AT4G23600	2961.57	-1.31988	0.283596	-4.65409	3.25422e-06	6.01778e-05
AT2G16060	845.697	-1.31973	0.186761	-7.0664	1.58999e-12	1.02405e-10
AT5G42860	451.968	-1.31739	0.177387	-7.42665	1.11382e-13	8.54005e-12
AT1G77510	4155.54	-1.31261	0.315583	-4.15932	3.19197e-05	0.000447472
AT2G39180	154.421	-1.30798	0.36838	-3.55062	0.000384327	0.0038368
AT4G39940	10765.1	-1.30794	0.265037	-4.93492	8.01821e-07	1.80386e-05
AT4G30180	80.6109	-1.30723	0.438278	-2.98264	0.00285773	0.0201751
AT1G49230	122.577	-1.30596	0.444047	-2.94104	0.00327116	0.0225155
AT2G29130	127.347	-1.30566	0.452693	-2.8842	0.00392408	0.0260014
AT1G52880	651.286	-1.30048	0.388829	-3.34459	0.00082403	0.0072109
AT5G06870	594.918	-1.30037	0.392432	-3.31363	0.000920938	0.0079036
AT5G14780	6164.53	-1.30017	0.248501	-5.23204	1.67648e-07	4.39944e-06
AT1G75166	45.2429	-1.29947	0.367612	-3.53489	0.000407944	0.00404214
AT2G34070	732.424	-1.29773	0.192602	-6.7379	1.60691e-11	8.94396e-10
AT2G41705	732.178	-1.29652	0.281552	-4.60491	4.12645e-06	7.40593e-05
AT1G29300	447.924	-1.29491	0.340803	-3.79959	0.000144934	0.00165339
AT5G28030	872.056	-1.29373	0.355117	-3.6431	0.00026937	0.0028177
AT5G03280	3897.84	-1.29331	0.173347	-7.4608	8.59993e-14	6.73123e-12
AT2G27360	920.07	-1.29329	0.175343	-7.37577	1.63402e-13	1.21564e-11
AT2G15830	111.194	-1.2931	0.407695	-3.17173	0.00151533	0.0119435
AT3G46670	881.764	-1.2916	0.286238	-4.51232	6.41229e-06	0.000109754
AT1G69870	2836.21	-1.29157	0.229891	-5.61821	1.92947e-08	6.19574e-07
AT2G34810	470.975	-1.2915	0.211136	-6.11693	9.53927e-10	3.99692e-08
AT5G61270	2059.44	-1.28892	0.15637	-8.24276	1.68279e-16	2.02852e-14
AT2G29460	8013.7	-1.2845	0.447416	-2.87094	0.00409256	0.026826
AT1G17700	139.252	-1.28445	0.271999	-4.72227	2.33231e-06	4.53623e-05
AT1G12110	11602.5	-1.28424	0.290459	-4.42143	9.80519e-06	0.000159934
AT4G27830	3444.08	-1.28007	0.347166	-3.68721	0.000226726	0.0024268
AT3G09450	616.88	-1.27975	0.349933	-3.65714	0.000255042	0.00268904
AT3G62820	1364.79	-1.27608	0.191449	-6.66539	2.63959e-11	1.41334e-09
AT2G45210	91.2663	-1.27566	0.363733	-3.50714	0.000452952	0.00441437
AT1G76520	5577.52	-1.27516	0.384041	-3.32036	0.000899004	0.00775262
AT1G49660	986.153	-1.27131	0.238141	-5.33847	9.37331e-08	2.60213e-06
AT3G17070	1080.71	-1.26826	0.294646	-4.30436	1.67469e-05	0.000256112
AT5G14120	6048.24	-1.26422	0.306861	-4.11983	3.79152e-05	0.000520197
AT5G14200	14880.5	-1.26225	0.270647	-4.66382	3.10395e-06	5.77781e-05
AT4G28085	754.809	-1.26089	0.337838	-3.73223	0.000189791	0.00209309
AT2G37310	83.5555	-1.25826	0.455864	-2.76017	0.00577719	0.0349863
AT5G22580	4004.72	-1.25765	0.199571	-6.30175	2.94313e-10	1.34572e-08
AT3G25570	2629.81	-1.25643	0.263168	-4.77424	1.80388e-06	3.64365e-05
AT3G56620	325.277	-1.25464	0.262587	-4.77801	1.77035e-06	3.58879e-05
AT3G12710	421.888	-1.25458	0.280935	-4.46571	7.98049e-06	0.000133752
AT5G22290	619.493	-1.25418	0.316708	-3.96004	7.4937e-05	0.000931218
AT5G27320	642.803	-1.25341	0.284881	-4.39977	1.08367e-05	0.000174622
AT4G17500	5427.71	-1.24471	0.41792	-2.97834	0.00289813	0.0204028
AT1G21050	905.142	-1.24385	0.215559	-5.77032	7.91211e-09	2.71882e-07
AT1G26960	283.86	-1.24056	0.310043	-4.00125	6.30085e-05	0.000803358
AT1G28520	3580.17	-1.23967	0.201318	-6.15776	7.3783e-10	3.15601e-08
AT5G02540	615.476	-1.23811	0.289314	-4.27946	1.87344e-05	0.000282373
AT1G14280	1626.26	-1.23702	0.210946	-5.86416	4.51415e-09	1.63598e-07
AT1G05010	58998.9	-1.23624	0.228467	-5.41101	6.26717e-08	1.80658e-06
AT1G66140	781.866	-1.23613	0.302063	-4.09229	4.27134e-05	0.000577438
AT5G40210	95.2016	-1.2361	0.357055	-3.46192	0.00053634	0.00503967
AT4G29520	1569.36	-1.23259	0.239585	-5.1447	2.67945e-07	6.68142e-06
AT2G46970	96.2178	-1.23148	0.337166	-3.65243	0.000259768	0.00273247
AT1G68130	550.972	-1.23098	0.174073	-7.07162	1.53138e-12	9.94825e-11
AT2G21560	710.77	-1.22997	0.234995	-5.23405	1.65836e-07	4.36204e-06
AT5G13760	1031.42	-1.22782	0.149628	-8.20584	2.28979e-16	2.73103e-14
AT3G29776	166.41	-1.22716	0.225868	-5.43309	5.53862e-08	1.62779e-06
AT5G44210	140.717	-1.22529	0.464733	-2.63655	0.00837538	0.0465937
AT4G24190	21873.7	-1.2247	0.203786	-6.00974	1.85824e-09	7.4139e-08
AT1G16060	461.833	-1.22173	0.401149	-3.04557	0.00232236	0.0169914
AT5G65310	3495.55	-1.21821	0.155101	-7.85429	4.02029e-15	3.77606e-13
AT2G46690	764.002	-1.21815	0.260489	-4.67641	2.91944e-06	5.50252e-05
AT1G54010	497.742	-1.21742	0.29602	-4.11261	3.91203e-05	0.000534687
AT5G67150	1111.02	-1.21714	0.180559	-6.74099	1.57307e-11	8.79904e-10
AT3G30122	245.307	-1.21701	0.35342	-3.44351	0.000574206	0.00534424
AT3G28080	1301.66	-1.21562	0.236427	-5.14164	2.72347e-07	6.77621e-06
AT1G07280	4125.97	-1.21049	0.263795	-4.58875	4.45915e-06	7.95239e-05
AT4G15500	263.379	-1.20978	0.260637	-4.64162	3.45696e-06	6.34583e-05
AT5G25360	2206.39	-1.20952	0.152933	-7.90882	2.59838e-15	2.53561e-13
AT5G63970	295.613	-1.20824	0.22546	-5.35903	8.36712e-08	2.35136e-06
AT1G70890	1250.6	-1.20622	0.217562	-5.54424	2.95231e-08	9.19211e-07
AT4G12917	516.672	-1.2032	0.418869	-2.87251	0.00407231	0.0267678
AT1G12240	4384.5	-1.20291	0.335467	-3.58578	0.000336073	0.00341251
AT1G27980	1243	-1.20082	0.383558	-3.13073	0.00174371	0.0134619
AT4G22840	604.174	-1.19984	0.397337	-3.01971	0.00253016	0.0182395
AT1G01490	4022.75	-1.19864	0.179396	-6.68156	2.36405e-11	1.27795e-09
AT1G69450	2367.62	-1.19858	0.281471	-4.25826	2.06021e-05	0.000306543
AT3G14020	552.891	-1.19697	0.358961	-3.33455	0.000854373	0.00743601
AT1G22030	214.788	-1.19597	0.245838	-4.86489	1.14523e-06	2.46099e-05
AT2G42620	908.372	-1.19459	0.280418	-4.26004	2.04394e-05	0.000304523
AT3G26280	1175.03	-1.19452	0.390204	-3.06127	0.00220402	0.0163109
AT5G07460	3481.79	-1.19373	0.323725	-3.68748	0.000226487	0.00242567
AT4G01600	377.783	-1.18905	0.204898	-5.80313	6.50895e-09	2.28543e-07
AT5G56220	342.155	-1.18794	0.285139	-4.16617	3.09765e-05	0.000436516
AT3G61440	26192.9	-1.18033	0.135256	-8.72659	2.62474e-18	4.05253e-16
AT3G59140	2494.94	-1.18031	0.197907	-5.96396	2.46197e-09	9.42235e-08
AT5G27380	14491.1	-1.18029	0.220615	-5.35001	8.79476e-08	2.45969e-06
AT5G04275	62.7481	-1.17925	0.425059	-2.77432	0.00553175	0.0337865
AT5G48740	118.657	-1.17895	0.29619	-3.98039	6.88028e-05	0.000866972
AT4G35270	1599.46	-1.1777	0.326559	-3.60641	0.000310461	0.00319417
AT4G30410	201.408	-1.17711	0.26217	-4.48989	7.12584e-06	0.000120849
AT5G60970	450.833	-1.17599	0.198338	-5.92921	3.04401e-09	1.14363e-07
AT5G24420	452.926	-1.17127	0.230999	-5.07044	3.96903e-07	9.53836e-06
AT1G12020	328.98	-1.1706	0.250687	-4.66958	3.01819e-06	5.66023e-05
AT1G15310	103.467	-1.16922	0.356774	-3.2772	0.0010484	0.00876598
AT1G46768	177.766	-1.16866	0.273099	-4.27924	1.87533e-05	0.000282389
AT3G55130	2754.19	-1.16847	0.197797	-5.90742	3.47503e-09	1.28207e-07
AT3G59010	870.138	-1.16846	0.341609	-3.42048	0.000625112	0.00573749
AT1G66350	516.828	-1.16541	0.183435	-6.35328	2.1077e-10	9.87769e-09
AT1G68990	1247.93	-1.16305	0.1918	-6.06384	1.32906e-09	5.37877e-08
AT3G25013	139.462	-1.1613	0.240931	-4.82003	1.43539e-06	3.00908e-05
AT5G60300	1484.46	-1.16124	0.164242	-7.07028	1.54621e-12	9.98703e-11
AT3G25020	740.376	-1.16086	0.441743	-2.62791	0.00859112	0.0474776
AT1G02065	81.0614	-1.16018	0.365251	-3.17638	0.00149125	0.0117867
AT2G22250	2366.69	-1.15929	0.242427	-4.78202	1.73539e-06	3.52424e-05
AT5G28300	236.206	-1.15691	0.235591	-4.91068	9.07596e-07	1.99611e-05
AT1G07090	907.133	-1.15521	0.252245	-4.57971	4.65629e-06	8.27124e-05
AT5G09540	121.545	-1.15246	0.416547	-2.7667	0.00566271	0.0343697
AT2G40475	782.298	-1.15229	0.230272	-5.00403	5.61428e-07	1.30069e-05
AT1G17745	3105.48	-1.15199	0.365961	-3.14783	0.00164486	0.0128166
AT4G34920	2702.19	-1.1467	0.22033	-5.20449	1.9453e-07	5.03456e-06
AT3G42806	503.392	-1.14539	0.243214	-4.70938	2.48472e-06	4.80364e-05
AT3G14810	1310.2	-1.14536	0.187683	-6.10264	1.0433e-09	4.32316e-08
AT5G15410	4481.18	-1.14464	0.145182	-7.88416	3.16667e-15	3.03758e-13
AT2G20610	10493.7	-1.1443	0.166012	-6.8929	5.46677e-12	3.29497e-10
AT2G31160	282.5	-1.14357	0.265707	-4.30389	1.67824e-05	0.000256481
AT3G62460	140.147	-1.14038	0.296094	-3.85141	0.000117441	0.00138026
AT5G53486	723.871	-1.14018	0.238322	-4.78419	1.71678e-06	3.49275e-05
AT2G43440	116.632	-1.13767	0.43581	-2.61048	0.00904161	0.0492785
AT1G72680	1036.8	-1.13766	0.242679	-4.68793	2.75985e-06	5.25444e-05
AT1G44350	1413.49	-1.13734	0.323427	-3.51652	0.000437249	0.00429663
AT5G15770	122.911	-1.13554	0.254496	-4.46192	8.1227e-06	0.000135631
AT1G69720	446.428	-1.13513	0.325133	-3.49127	0.000480737	0.00464102
AT2G43140	225.14	-1.13486	0.236047	-4.80778	1.52612e-06	3.15613e-05
AT3G26320	196.53	-1.13108	0.306567	-3.68951	0.00022469	0.00241189
AT4G29210	1279.83	-1.12915	0.329003	-3.43205	0.000599045	0.0055275
AT4G34810	68.8128	-1.12867	0.410665	-2.74839	0.00598893	0.0360198
AT1G80760	3001.33	-1.12799	0.3275	-3.44423	0.000572681	0.00533225
AT5G02190	135.417	-1.12603	0.337532	-3.33607	0.000849729	0.00740417
AT3G23570	3901.79	-1.12559	0.210677	-5.34272	9.15611e-08	2.55126e-06
AT5G16450	885.35	-1.12493	0.254847	-4.41415	1.01407e-05	0.000164575
AT2G21850	301.69	-1.12329	0.321243	-3.4967	0.000471059	0.00456911
AT5G16560	471.965	-1.12239	0.1952	-5.74996	8.92663e-09	3.03506e-07
AT2G31790	4867.06	-1.12206	0.157089	-7.14285	9.14141e-13	6.2068e-11
AT5G50010	200.518	-1.11818	0.40595	-2.75448	0.00587854	0.0354695
AT1G49750	7104.57	-1.11676	0.138229	-8.07903	6.52823e-16	7.24922e-14
AT1G17430	326.72	-1.1163	0.2793	-3.99677	6.42132e-05	0.00081687
AT1G64780	2708.43	-1.1126	0.345285	-3.22228	0.00127177	0.0102864
AT1G24330	165.031	-1.11229	0.279442	-3.98038	6.88055e-05	0.000866972
AT5G09380	273.048	-1.11198	0.25358	-4.38513	1.15919e-05	0.000185103
AT2G39210	5731.84	-1.11188	0.359283	-3.09471	0.00197005	0.0148674
AT1G78460	1672.06	-1.11178	0.272817	-4.07517	4.59815e-05	0.000614412
AT1G31580	36162.9	-1.10802	0.202958	-5.45936	4.77863e-08	1.42111e-06
AT3G50430	391.066	-1.1079	0.280491	-3.94986	7.8198e-05	0.000967474
AT1G07390	350.051	-1.10758	0.368177	-3.00829	0.00262722	0.0188128
AT1G79770	157.488	-1.10712	0.303337	-3.6498	0.000262445	0.00275934
AT2G22190	1255.06	-1.10676	0.418684	-2.64343	0.00820703	0.0458731
AT3G05890	49.4501	-1.10336	0.368682	-2.99271	0.00276511	0.0196381
AT3G48380	1843.82	-1.10298	0.133146	-8.28399	1.19115e-16	1.46727e-14
AT3G58720	691.495	-1.1026	0.320329	-3.44208	0.000577266	0.00536828
AT4G15540	2558.37	-1.10245	0.373282	-2.95341	0.00314284	0.0217853
AT2G26440	2649.16	-1.09839	0.373094	-2.94401	0.00323994	0.0223416
AT4G37310	2447.4	-1.09536	0.1455	-7.5282	5.14438e-14	4.14159e-12
AT1G21000	1337.8	-1.09323	0.384292	-2.8448	0.004444	0.0286055
AT3G61460	2248.56	-1.09244	0.15095	-7.2371	4.58375e-13	3.20891e-11
AT3G50270	707.447	-1.09209	0.355105	-3.07541	0.00210217	0.0156859
AT3G25290	322.936	-1.09205	0.343206	-3.1819	0.00146314	0.0115971
AT5G56040	1381.47	-1.09082	0.181699	-6.00346	1.93158e-09	7.64366e-08
AT5G53030	241.995	-1.09054	0.261181	-4.17543	2.97424e-05	0.000421935
AT5G64330	524.085	-1.08998	0.245651	-4.4371	9.11777e-06	0.000149696
AT2G38530	660.343	-1.08792	0.243587	-4.46624	7.9608e-06	0.000133521
AT5G39850	429.087	-1.08792	0.24299	-4.4772	7.56286e-06	0.000127416
AT3G23560	871.496	-1.08768	0.245	-4.4395	9.01663e-06	0.00014836
AT3G51895	3136.63	-1.08643	0.214246	-5.07092	3.95889e-07	9.52414e-06
AT5G36920	47.7595	-1.08356	0.367776	-2.94626	0.0032164	0.0222064
AT1G71880	11726.3	-1.08332	0.19949	-5.43043	5.62184e-08	1.6501e-06
AT1G72416	2112.46	-1.07976	0.25711	-4.19962	2.67368e-05	0.000385358
AT5G58670	866.776	-1.07887	0.217348	-4.96378	6.91349e-07	1.57259e-05
AT4G19390	387.859	-1.07833	0.317688	-3.3943	0.000688041	0.00621387
AT1G04980	917.618	-1.07729	0.29255	-3.68239	0.000231056	0.00246847
AT2G42610	2807.39	-1.07721	0.158824	-6.78237	1.18221e-11	6.8157e-10
AT1G62770	78.9985	-1.07683	0.407673	-2.64141	0.00825616	0.0460897
AT1G20160	454.299	-1.07601	0.327479	-3.28572	0.00101722	0.0085624
AT3G16180	549.013	-1.07514	0.174036	-6.17772	6.50334e-10	2.80839e-08
AT3G60130	1105.5	-1.07238	0.317999	-3.37226	0.000745537	0.0066374
AT5G06930	176.719	-1.06974	0.304746	-3.51025	0.000447685	0.00437818
AT3G58710	208.972	-1.06849	0.348322	-3.06753	0.00215837	0.0160257
AT1G24070	400.491	-1.06734	0.264171	-4.04035	5.33705e-05	0.000699058
AT5G17380	17911.3	-1.06733	0.254341	-4.19644	2.71146e-05	0.000389806
AT4G26190	1113.61	-1.06383	0.136627	-7.78637	6.89633e-15	6.24326e-13
AT5G40240	626.791	-1.06284	0.336262	-3.16076	0.00157359	0.012308
AT1G70780	6761.53	-1.05869	0.196683	-5.3827	7.33785e-08	2.09115e-06
AT5G28442	97.0681	-1.05845	0.378756	-2.79455	0.0051972	0.0321546
AT5G19300	395.582	-1.05582	0.20063	-5.26255	1.42071e-07	3.77216e-06
AT2G26070	436.746	-1.0553	0.278667	-3.78695	0.000152506	0.00172754
AT4G02715	2518.51	-1.05456	0.223432	-4.71984	2.3603e-06	4.58277e-05
AT1G24148	846.81	-1.05351	0.367724	-2.86495	0.00417076	0.0272119
AT3G51600	14911.5	-1.05306	0.142849	-7.37185	1.68271e-13	1.24366e-11
AT4G18630	415.828	-1.05263	0.259343	-4.05883	4.93191e-05	0.000652115
AT3G55290	268.24	-1.04965	0.337903	-3.10637	0.00189397	0.0144158
AT2G32990	1014.74	-1.04778	0.251587	-4.1647	3.11768e-05	0.000438147
AT1G69080	334.327	-1.04655	0.256245	-4.08417	4.4234e-05	0.00059388
AT5G01790	639.353	-1.04651	0.276418	-3.78595	0.000153125	0.0017328
AT3G16890	137.581	-1.04583	0.33362	-3.1348	0.0017197	0.0133065
AT1G74290	270.542	-1.04545	0.277982	-3.76085	0.00016934	0.0018916
AT2G45290	1661.91	-1.04427	0.288326	-3.62186	0.000292497	0.0030339
AT2G27820	2279.53	-1.04244	0.200462	-5.20019	1.99086e-07	5.14067e-06
AT5G65510	105.135	-1.04033	0.296441	-3.5094	0.000449115	0.00438836
AT3G05800	162.184	-1.03995	0.355612	-2.92438	0.00345142	0.0235084
AT4G04840	958.085	-1.03951	0.337508	-3.07996	0.00207027	0.0154983
AT3G14230	6416.21	-1.03874	0.167361	-6.20662	5.41375e-10	2.36965e-08
AT5G37410	83.9558	-1.03215	0.379641	-2.71875	0.00655289	0.0386184
AT4G08290	2045.01	-1.0306	0.25343	-4.0666	4.7704e-05	0.000634046
AT4G22790	129.578	-1.03033	0.395583	-2.60459	0.00919847	0.049923
AT3G06590	1350.49	-1.02894	0.154183	-6.67347	2.49831e-11	1.34408e-09
AT2G27770	350.541	-1.02694	0.294832	-3.48314	0.000495564	0.00473437
AT1G71850	251.114	-1.02544	0.208447	-4.91942	8.68006e-07	1.92873e-05
AT3G20898	66.3792	-1.02172	0.379645	-2.69126	0.0071182	0.0411874
AT3G62600	5446.02	-1.01989	0.232454	-4.38751	1.14657e-05	0.000183434
AT1G24100	5268.62	-1.01846	0.137816	-7.39001	1.46812e-13	1.11806e-11
AT4G29110	682.932	-1.01637	0.289611	-3.50945	0.00044904	0.00438836
AT5G58390	774.812	-1.01596	0.307981	-3.29877	0.000971093	0.0082574
AT2G33850	2841.05	-1.01481	0.125575	-8.0813	6.40778e-16	7.15071e-14
AT1G59700	1504.39	-1.01404	0.269139	-3.76773	0.000164738	0.00184957
AT1G80300	13341	-1.01182	0.206376	-4.90282	9.44721e-07	2.06356e-05
AT3G15310	462.474	-1.00889	0.262303	-3.84628	0.000119922	0.00140504
AT1G23010	151.955	-1.00806	0.357217	-2.82199	0.00477274	0.0301364
AT3G20640	345.66	-1.00763	0.333973	-3.0171	0.00255205	0.0183621
AT4G04630	279.105	-1.00576	0.204906	-4.90838	9.18333e-07	2.01177e-05
AT3G27170	464.179	-1.00554	0.356021	-2.82439	0.00473714	0.029962
AT5G51830	12299	-1.00345	0.335888	-2.98745	0.00281316	0.0199041
