# Supplementary material for: Decoding plant defense signaling using the defenseless mutant
Source: New Phytol. 2026 Jan 23;250(2):1141–56. doi: 10.1111/nph.70939 (PMC13001020; doi:10.1111/nph.70939)
Supplement: Supplementary file 5 — Table S4 Genes involved in ROS metabolism or scavenging. [file NPH-250-1141-s002.xlsx]

## Sheet: Sheet1
New Phytologist Supporting Information
Article title: Decoding plant defense signaling using the defenseless mutant
Authors: Bikash Baral and Mikael Brosché
Article acceptance date: 6 January 2026
Table S4 Genes involved in ROS metabolism or scavenging.

## Sheet: Table S4
Genes involved in ROS metabolism or scavenging were retrieved from: Mittler, R., Vanderauwera, S., Gollery, M., & Van Breusegem, F. (2004). Reactive oxygen gene network of plants. Trends in Plant Science, 9(10), 490-498. https://doi.org/10.1016/j.tplants.2004.08.009
				Transcriptome analysis													DeSeq2 results
Enzymes	Gene Name	AGI code	Localization	GeneCounts													Defenseless_ctrl_vs_Col0_ctrl		Defenseless_ozone_vs_Col0_ozone
				Col_0_ctrl1	Col_0_ctrl2	Col_0_ctrl3	Col_0_ozone1	Col_0_ozone2	Col_0_ozone3	Defenseless_ctrl1	Defenseless_ctrl2	Defenseless_ctrl3	Defenseless_ozone1	Defenseless_ozone2	Defenseless_ozone3		log2FoldChange	padj	log2FoldChange	padj
Superoxide dismutase (SOD)	FSD1	At4G25100	chl	0	0	4	0	8	0	0	4	0	4	0	0		#N/A	#N/A	-0.88138	0.911508
	FSD2	At5G51100	chl	1877	1232	1315	1710	988	972	2689	1454	1575	2452	1708	1238		0.463805	0.656222	0.686074	0.203756
	FSD3	At5G23310	chl	2758	1422	1545	1764	1184	1017	2861	1757	2299	1832	1427	1055		0.338327	0.777369	0.260267	0.708141
	CSD1	At1G08830	cyt	21437	29349	40205	34246	38649	43812	22408	21685	22484	25081	36234	29084		-0.245994	0.569226	-0.176046	0.522838
	CSD2	At2G28190	chl	55181	33869	46471	56835	36002	33945	72099	52921	59655	49240	43102	42841		0.55912	0.420971	0.255602	0.631556
	CSD3	At5G18100	per	767	1081	1249	450	517	508	946	1092	978	508	572	515		0.15163	0.721921	0.300694	0.143312
	MSD1	At3G10920	mit	8658	8278	11029	10711	8711	9473	9652	7980	8319	9462	8733	7395		0.0553111	0.939181	-0.00862388	0.985681
	MSD2	At3G56350	sec	0	0	0	0	0	0	0	0	0	0	0	0		#N/A	#N/A	#N/A	#N/A
Ascorbate peroxidase (APX)	APX1	At1G07890	cyt	39167	81467	104059	127727	154180	193496	31350	50187	61815	137146	205216	168869		-0.414915	0.58506	0.3045	0.528806
	APX2	At3G09640	cyt	2	0	0	0	10	2	4	2	0	8	18	37		1.60201	0.773614	2.70731	0.185456
	APX3	At4G35000	per/chl	12430	14170	17516	9818	9635	8961	14938	12536	14201	12141	10400	8423		0.0910736	0.829957	0.288537	0.0925366
	APX4	At4G09010	chl	19108	8865	12194	13206	6673	5920	22832	16697	17353	13750	8795	8446		0.580655	0.583435	0.400652	0.55684
	APX5	At4G35970	per	182	290	353	277	245	413	320	292	280	270	379	281		0.316948	0.624677	0.17707	0.678698
	APX6	At4G32320	cyt/chl/mit	1811	1925	2411	1071	1356	1054	2256	1654	2080	1979	1563	1620		0.129018	0.825127	0.752513	0.000202237
	APX7	At1G33660	mit	33	48	41	18	41	18	67	28	40	26	20	23		0.305461	0.858803	0.0378599	0.977242
	SAPX	At4G08390	chl/mit	6677	5051	7192	7519	8309	9916	6432	6736	7867	7441	7007	7033		0.296145	0.569498	-0.0686367	0.871289
	TAPX	At1G77490	chl	10673	7206	9274	7900	6127	5718	12795	10250	10790	8250	7641	7062		0.435454	0.480076	0.38524	0.325401
Monodehydroascorbate reductase (MDAR)	MDAR1	At1G63940	chl/mit	12563	4563	6676	8335	5085	4512	13329	8021	10445	9299	5595	4603		0.470358	0.717626	0.251549	0.761713
	MDAR2	At3G09940	cyt	58	118	219	14721	11906	11975	23	10	19	4517	6596	6764		-2.66391	2.37426e-09	-0.913878	0.0303165
	MDAR3	At3G27820	cyt/mit	8893	11854	15443	3649	4732	3275	10988	10052	11019	3955	3636	2469		0.020809	0.990197	-0.051311	0.880744
	MDAR4	At3G52880	cyt	20373	26818	35648	23193	25046	25889	25139	21757	24096	24328	23370	21287		-0.0261886	0.960317	0.0790676	0.648181
	MDAR5	At5G03630	cyt	2863	8051	11576	47134	44124	62788	3138	4592	4723	24260	42299	34285		-0.583407	0.471239	-0.413777	0.447498
Dehydroascorbate reductase (DHAR)	DHAR1	At5G16710	chl/mit	9862	8090	10815	8467	6928	6204	12770	9961	10923	9063	7283	6607		0.37164	0.469171	0.249661	0.476298
	DHAR2	At5G36270	cyt	0	0	0	6	4	0	0	2	0	0	0	0		#N/A	#N/A	#N/A	#N/A
	DHAR3	At1G75270	cyt/chl	948	1169	1558	3227	3098	3352	1059	887	1263	3666	5249	3844		-0.00776922	1	0.577862	0.00821579
	DHAR4	At1G19550	cyt/chl	14	4	4	15	19	36	16	0	9	27	22	19		0.202642	0.973697	0.14606	0.945966
	DHAR5	At1G19570	cyt/chl	14536	22524	27927	11999	15871	16651	10865	11546	15466	7212	8177	7095		-0.575688	0.0275632	-0.792496	0.000103703
Glutathione reductase (GR)	GR1	At3G24170	cyt	12445	13665	20759	27993	25375	33613	15232	11932	14707	23687	31647	25983		0.0294089	0.982838	0.0896491	0.797256
	GR2	At3G54660	chl/mit	16567	18363	22332	9763	9244	9507	22822	18839	21823	14056	11760	10614		0.316933	0.173466	0.524975	0.000581944
Catalase (Cat)	Cat1	At1G20630	per	1453	3182	3813	1947	2403	2588	1653	3035	2665	2233	2646	2694		0.0339605	0.991867	0.331096	0.462829
	Cat2	At4G35090	per	110128	140247	180843	30558	45287	39072	117951	103343	127589	41738	29281	26656		-0.116878	0.831461	-0.0577534	0.864621
	Cat3	At1G20620	per	54605	129151	143027	41691	75497	57973	34488	57800	54610	30593	31790	27704		-0.922407	0.0249394	-0.764247	0.0350345
Glutathione peroxidase (GPX)	GPX1	At2G25080	chl	26089	13952	16192	14954	7681	6653	26309	19473	18360	14104	9175	8218		0.268822	0.844625	0.23731	0.752581
	GPX2	At2G31570	cyt/chl	3989	5839	7108	6433	5882	6754	5333	4897	4993	4709	5891	4890		0.0439099	0.951933	-0.117424	0.652378
	GPX3	At2G43350	mit	700	907	1439	699	953	1047	773	735	690	540	523	489		-0.255065	0.564065	-0.605687	0.00409882
	GPX4	At2G48150	cyt	21	24	20	55	38	62	18	18	2	45	107	88		-0.624424	0.752647	0.829177	0.353534
	GPX5	At3G63080	er	982	1879	2808	2474	3209	3232	1018	1133	1267	2306	2649	2332		-0.486583	0.255133	-0.0977361	0.820763
	GPX7	At4G31870	chl	1172	1322	2098	1325	1275	1098	1296	777	1202	791	822	751		-0.290006	0.601665	-0.467044	0.105959
	GPX8	At1G63460	cyt/chl	648	934	1513	1083	1144	1477	797	683	725	920	989	656		-0.262349	0.591634	-0.360666	0.172642
	GPX6	At4G11600	chl/mit	2388	6087	7735	4008	5773	6479	3124	4086	4846	9379	10188	8179		-0.179237	0.853569	0.960753	0.00435078
Ferritin	FER1	At5G01600	chl	3952	16496	18095	1713	10366	9233	1841	8706	10043	7642	8286	6878		-0.639711	0.793167	0.317503	0.834877
	FER3	At3G56090	chl/mit	2321	1340	1258	1155	909	823	2052	2017	2500	2492	1606	1337		0.483745	0.602534	1.05808	0.0175295
	FER4	At2G40300	chl/mit	0	0	0	0	0	0	0	0	0	0	0	0		#N/A	#N/A	#N/A	#N/A
	FER2	At3G11050	chl	69	38	75	26	90	79	66	50	48	151	134	97		-0.000152193	1	1.16092	0.0378835
Blue copper binding protein	SAG14	At5G20230	sec	537	931	1608	181799	134893	140444	399	345	456	220299	272769	246652		-1.10887	0.00103235	0.872868	0.00524263
	Blue copper protein, putative	At1G72230	sec	45	81	124	13	41	47	59	59	54	24	9	19		-0.300653	0.863406	-0.741112	0.357312
	Cupredoxin superfamily protein	At3G27200	sec	538	508	887	633	546	725	568	522	603	556	487	576		0.00186109	1	-0.0400171	0.932994
	Blue copper-binding protein III	At3G60280	sec	0	0	0	0	0	0	0	0	0	0	0	0		#N/A	#N/A	#N/A	#N/A
	ENODL19	At4G12880	sec	3736	3387	5150	2070	2245	1782	3140	2781	2909	1415	1268	895		-0.30215	0.441121	-0.610184	0.00325173
	Cupredoxin superfamily protein	At5G26330	sec/mit	394	445	576	523	522	626	398	486	396	392	348	368		0.0372178	0.972118	-0.404267	0.0838213
	Copper-binding protein CUTA	At2G33740	chl/mit	932	1570	2077	772	1017	901	1267	1182	1134	732	710	529		-0.13447	0.800576	-0.274948	0.259722
	ENODL3	At4G28365	sec/mit	0	2	0	0	0	0	16	0	6	12	4	14		3.60378	0.418337	5.99202	0.0215271
	Cupredoxin superfamily protein	At2G31050	sec/mit	0	0	0	0	0	0	0	0	0	0	0	0		#N/A	#N/A	#N/A	#N/A
NADPH oxidase	respiratory burst oxidase homolog A (RbohA)	At5G07390	mem	0	4	18	1	13	10	4	4	0	8	10	6		-1.059	0.818071	0.205657	0.946769
	respiratory burst oxidase homolog B (RbohB)	At1G09090	mem	0	0	0	8	10	8	0	0	0	16	8	14		0	1	0.74522	0.679306
	respiratory burst oxidase homolog C (RbohC)	At5G51060	mem	43	48	40	25604	6393	12300	99	43	58	15537	17495	23105		0.744171	0.549309	0.516796	0.491861
	respiratory burst oxidase homolog D (RbohD)	At5G47910	mem	2308	5386	7258	23610	27636	22322	1229	1465	1263	5087	6660	7000		-1.66721	2.19703e-07	-1.76809	3.59752e-09
	respiratory burst oxidase homolog E (RbohE)	At1G19230	mem	18	20	88	96	108	150	15	5	20	148	92	103		-1.35808	0.193157	0.138997	0.900021
	respiratory burst oxidase homolog F (RbohF)	At1G64060	mem	817	1126	1528	1456	1755	2209	762	915	962	5826	3925	4689		-0.191225	0.760647	1.60753	3.66595e-14
	respiratory burst oxidase homolog G (RbohG)	At4G25090	mem	0	0	0	4	2	0	0	0	0	0	0	0		#N/A	#N/A	#N/A	#N/A
	respiratory burst oxidase homolog H (RbohH)	At5G60010	mem	0	0	0	0	0	0	0	0	0	0	0	0		#N/A	#N/A	#N/A	#N/A
	respiratory burst oxidase homolog I (RbohI)	At4G11230	mem	16	14	30	27	62	72	11	6	22	232	164	164		-0.423557	0.79959	1.99517	5.70433e-05
	respiratory burst oxidase homolog J (RbohJ)	At3G45810	mem	0	0	0	0	0	0	0	0	0	0	0	0		#N/A	#N/A	#N/A	#N/A
NADPH oxidase-like	FRO4	At5G23980		70	112	72	40	12	18	124	118	68	6	8	20		0.435913	0.824115	-0.829661	0.411182
	FRO6	At5G49730	mem	15338	13221	14611	1615	1329	572	16000	12347	10679	777	527	448		-0.014067	1	-0.865727	0.0713197
	FRO8	At5G50160	mem	2649	7301	8673	1293	2281	2628	3640	5176	5126	449	725	648		-0.169363	0.897225	-1.54951	7.56038e-05
	FRO2	At1G01580		162	326	596	122	239	153	359	441	552	122	140	88		0.585459	0.451002	-0.377523	0.50037
	FRO7	At5G49740		10907	12902	14465	949	1309	484	11286	8713	8520	405	317	201		-0.257281	0.79959	-1.42481	8.61834e-05
	FRO5	At5G23990		0	0	0	0	0	0	0	0	0	0	0	0		#N/A	#N/A	#N/A	#N/A
	FRO1	At1G01590		28	57	94	20	28	39	56	27	29	0	11	0		-0.421561	0.881716	-2.84053	0.00789325
	NADH-ubiquinone oxidoreductase	At5G67590		4321	4266	5534	5118	4468	5383	5024	4104	4524	4678	4558	3627		0.114658	0.817601	-0.0494122	0.873792
	FRO3	At1G23020	mem/mit	654	908	798	1232	882	931	1729	692	563	754	556	605		0.495504	0.623633	-0.500055	0.390864
Alternative oxidase (AOX)	AOX1D	At1G32350	mit	16	108	144	7045	10144	12012	0	4	4	3407	7590	8376		-4.7663	5.89014e-06	-0.352902	0.795898
	AOX1A	At3G22370	mit	1442	7410	10817	19953	28026	36722	1722	3751	4218	33919	48692	43298		-0.719542	0.540274	0.781441	0.258116
	AOX1B	At3G22360	mit	0	0	0	0	0	0	0	0	0	0	0	0		#N/A	#N/A	#N/A	#N/A
	AOX1C	At3G27620	mit	39	29	20	43	21	40	58	27	32	18	32	16		0.49373	0.779401	-0.503811	0.607692
	AOX2	At5G64210	mit	0	0	0	0	0	0	0	0	0	12	0	0		#N/A	#N/A	#N/A	#N/A
	PTOX	At4G22260	chl	2686	3513	4916	3865	3958	4368	2695	2453	2945	3550	4110	4097		-0.256799	0.508649	0.14385	0.595873
Peroxiredoxin (PrxR)	PER1	At1G48130	nuc	0	0	0	0	0	0	0	0	0	0	0	0		#N/A	#N/A	#N/A	#N/A
	2CPA	At3G11630	chl	47385	27743	37660	46515	28110	27169	61834	44699	48864	49055	35182	35156		0.568136	0.456461	0.38313	0.465569
	2CPB	At5G06290	chl	15739	10760	14176	13697	10194	10386	21325	15079	16951	14136	11265	10048		0.512756	0.368059	0.207713	0.654174
	PRXIIF	At3G06050	mit	4349	4386	5975	4457	4084	4382	4843	3687	4285	3910	3755	3209		-0.0282737	0.976021	-0.0759646	0.785233
	PRXQ	At3G26060	chl	21020	15600	18984	19632	13411	12617	32135	26344	27934	23073	17443	18238		0.759184	0.0831022	0.526874	0.168325
	PRXIIA	At1G65990	mem/chl	0	0	1	0	0	0	0	0	0	0	0	0		#N/A	#N/A	#N/A	#N/A
	TPX1	At1G65980	cyt	6809	11160	14544	8177	9523	10522	8109	7924	8607	8622	10058	7306		-0.184527	0.650423	0.0593301	0.84295
	PRXIIC (TPX2)	At1G65970	cyt	1	0	1	42	11	12	0	0	0	9	11	18		-1.6834	0.768105	-0.593568	0.744014
	PRXIID	At1G60740	cyt	0	8	0	12	32	4	0	0	0	0	16	10		-3.70393	0.491505	-0.660445	0.863633
	PRXIIE	At3G52960	chl/mit	13254	7451	9336	9409	5841	4908	14708	10525	12133	8956	7068	5607		0.406374	0.681774	0.241647	0.701939
	Type 2 PrxR -related	At3G03405	cyt	0	0	0	0	0	0	0	0	0	0	0	0		#N/A	#N/A	#N/A	#N/A
Thioredoxins (Trx)	INAP1	At2G04700	chl	112	123	206	92	68	78	115	143	80	94	74	57		-0.174618	0.877597	0.0747645	0.913547
	PRH43	At1G62180	chl	1968	1175	1751	1012	1105	676	2551	1939	2660	986	714	584		0.664781	0.254117	-0.13487	0.820615
	thioredoxin Y2	At1G43560	sec/chl	5211	3424	4111	4203	2803	2058	6218	3942	5145	4577	3078	2659		0.368829	0.718561	0.325475	0.575144
	ATO2	At1G31020	mit	554	617	711	566	583	596	567	424	522	505	529	435		-0.150566	0.745637	-0.07145	0.811233
	Thioredoxin family	At1G52990	sec/mit	45	14	27	6	16	12	51	60	36	2	6	8		0.858338	0.630889	-0.85129	0.495165
	TTL1	At1G53300	mit	2942	3247	3751	1345	1522	1309	3118	3347	3637	1589	1190	1322		0.186777	0.683943	0.158136	0.563041
	TRX-Y1	At1G76760	chl	22	59	126	74	92	103	52	38	52	98	128	86		-0.255483	0.866924	0.393146	0.562806
	ACHT3	At2G33270	chl	0	0	0	2	6	7	0	0	0	2	32	12		0	1	1.81889	0.426409
	TTL3	At2G42580	mit/chl	2334	2341	2540	1431	1142	1350	2023	2137	1771	2183	1448	1391		-0.134121	0.860457	0.518441	0.0684544
	PAP10	At3G06730	chl/mit	1557	996	1091	983	716	576	1702	1078	1132	1131	1001	650		0.19661	0.877547	0.428118	0.428048
	TRXH9	At3G08710	cyt	638	1546	1891	6242	6962	7414	658	938	880	7286	9531	8712		-0.476763	0.434096	0.505132	0.175253
	PDI12	At3G20560	er/mit	767	741	956	920	676	736	1033	731	929	904	645	578		0.287699	0.634909	0.0235196	0.966818
	Thioredoxin family	At3G56420	cyt/mit	0	0	0	10	14	4	0	5	2	41	4	21		3.83831	0.251764	1.40807	0.449462
	GRXS17	At4G04950	cyt	1951	2081	2946	1137	1255	1434	2359	2105	2182	1072	1346	786		0.112272	0.827462	-0.0898341	0.75972
	ACHT2	At4G29670	chl/mit	4151	4543	6097	22172	14257	14838	5507	4331	5608	20308	23311	24025		0.239393	0.738641	0.579663	0.0656065
	PICOT2	At4G32580	cyt	0	8	0	0	0	0	4	2	4	0	0	0		#N/A	#N/A	#N/A	#N/A
	HCF164	At4G37200	chl/mit	3812	5109	7738	1825	1983	1901	4406	4135	5012	1853	1852	1354		-0.0852995	0.855583	-0.00598712	0.988273
	CXXS2	At2G40790	cyt/mit	10	14	25	2	2	0	12	3	26	0	0	12		-0.0372765	1	1.93185	0.446282
	TRXH1	At3G51030	cyt	232	327	385	164	163	201	136	129	208	124	215	131		-0.810458	0.0469012	0.00835087	0.992933
	TRXH2	At5G39950	cyt	1848	2985	4023	3794	4536	5057	1876	1985	2116	3933	4912	3368		-0.349367	0.295515	0.0455818	0.898068
	TRXH3	At5G42980	cyt	39360	57310	75218	51694	63818	67839	41525	48034	48082	50991	80871	53928		-0.113921	0.866924	0.203347	0.504037
	TRXH4	At1G19730	cyt	440	804	920	536	561	596	525	613	592	447	471	341		-0.112496	0.851175	-0.256685	0.332462
	TRXH5	At1G45145	cyt	3	8	30	101	45	92	0	2	1	167	246	195		-3.46041	0.0192584	1.52499	0.0276362
	TRXM1	At1G03680	chl/mit	16110	15625	18737	12059	9243	8181	20787	16938	18933	14422	10631	9882		0.318897	0.567352	0.401821	0.194439
	TRXM2	At4G03520	chl	13953	12055	16861	10284	8268	7523	16872	13193	14793	10018	7298	7086		0.221781	0.732231	0.0662581	0.885059
	TRXM3	At2G15570	chl	370	826	1100	1393	1313	1538	481	562	480	1133	1396	1011		-0.348135	0.57126	-0.0877378	0.856196
	TRXM4	At3G15360	chl	18545	21459	27967	14257	13359	11862	23697	21110	23447	14648	12407	10906		0.187039	0.594761	0.110521	0.638215
	NTR1	At4G35460	cyt	1660	1786	2159	1208	959	993	1935	1944	1949	1061	1093	1051		0.222742	0.633847	0.198579	0.478456
	NTR2	At2G17420	cyt/mit	3889	4600	6138	12709	10438	12848	4107	3776	3805	8173	11370	9934		-0.136646	0.824949	-0.100632	0.774069
	NTRC	At2G41680	chl	14529	12880	13987	10933	9075	7593	18250	15058	16756	11419	9280	8895		0.40544	0.435856	0.266171	0.463837
	THX	At1G50320	chl/mit	10160	9554	12667	9736	9057	8909	12823	10527	11603	9757	8704	7611		0.270504	0.442996	0.0830261	0.7772
Glutaredoxin (GLR)	GRXS1;ROXY16	At1G03020	cyt	15	0	0	51	6	8	37	24	8	95	6	15		2.08184	0.571862	0.873751	0.73585
	GRXS13;ROXY18	At1G03850	chl/mit	55	50	59	1186	342	630	21	20	22	1840	1756	1697		-1.23019	0.0867409	1.44348	0.00177564
	ROXY6	At1G06830	sec/mit	236	972	972	1098	2492	2118	453	1049	690	1450	4248	2266		0.2677	0.883228	0.680212	0.3506
	GRXC9; ROXY19	At1G28480	cyt/mit	13	20	19	597	836	925	0	0	0	582	981	793		-6.37779	2.33104e-05	0.202826	0.681985
	GRXS12	At2G20270	chl	2475	1600	2434	2320	1487	1518	3240	2113	2636	2896	1947	1737		0.425963	0.59038	0.451335	0.327144
	ROXY7	At2G30540	sec/mit	56	101	85	148	227	376	50	112	57	249	503	435		0.0430227	0.994956	0.884166	0.132997
	ROXY5	At2G47870	sec	8	16	14	16	32	46	16	24	18	16	34	22		0.801209	0.591634	-0.181236	0.87162
	ROXY9	At2G47880	sec/mit	12	242	443	14	341	399	12	95	67	18	323	108		-1.64204	0.660777	-0.528816	0.845953
	ROXY1	At3G02000	cyt	0	0	0	0	0	0	0	0	0	0	0	0		#N/A	#N/A	#N/A	#N/A
	GRXS6;ROXY17	At3G62930	cyt	149	29	29	98	108	106	105	78	47	242	143	85		0.120689	0.97918	0.728087	0.494728
	GRXC11;ROXY4	At3G62950	sec/mit	4	2	3	10	3	0	5	0	7	0	8	2		0.51192	0.949886	-0.282892	0.942505
	ROXY8	At3G62960	sec/mit	18	743	907	55	1442	981	53	374	175	122	1137	609		-1.1334	0.783809	-0.162874	0.96015
	GRXS8;ROXY15	At4G15660	er/sec/mit	10	0	6	247	90	52	32	3	2	114	41	29		1.28478	0.678736	-1.00514	0.550768
	GRXS4;ROXY13	At4G15680	er/sec/mit	45	0	0	145	2	10	49	6	18	554	78	111		0.533599	0.960401	2.26505	0.486708
	GRXS5;ROXY12	At4G15690	er/sec/mit	78	0	5	289	32	34	81	66	24	627	30	32		#N/A	#N/A	#N/A	#N/A
	GRXS3;ROXY11	At4G15700	er/sec/mit	119	0	6	629	92	74	155	77	92	815	155	117		#N/A	#N/A	#N/A	#N/A
	GRXC5	At4G28730	chl/mit	1841	1053	1425	1166	666	613	2222	1448	1824	1626	1032	1002		0.448966	0.652722	0.724559	0.1535
	ROXY21	At4G33040	cyt	343	3543	4335	147	1293	1267	593	1126	1291	221	902	814		-1.14338	0.661065	-0.214838	0.917105
	ROXY20	At5G11930	chl/mit	199	1701	1891	61	548	350	231	405	397	52	278	134		-1.58174	0.44382	-0.8232	0.589728
	ROXY2	At5G14070	cyt	35	12	4	7	4	4	42	28	25	56	22	32		0.87481	0.702192	3.03092	0.00305552
	ROXY10	At5G18600	cyt/mit	504	169	348	886	320	327	594	587	569	884	557	453		0.863873	0.44604	0.419729	0.619407
	GRXC3	At1G77370	sec	1038	1996	2607	5131	4569	5060	957	1042	1329	3055	3751	3332		-0.533521	0.188685	-0.356916	0.275755
	GRXC4	At5G20500	sec	1255	1356	1795	959	981	1233	1128	1161	1163	967	887	640		-0.17472	0.638832	-0.179648	0.406354
	GRXC2	At5G40370	er/sec/chl	4309	8219	11624	9191	10057	11589	5129	5162	5990	7484	11152	7476		-0.33177	0.55664	-0.0599094	0.900021
	GRXC1	At5G63030	cyt	1192	2030	2854	1622	2337	2667	1405	1423	1467	1830	2517	1877		-0.273004	0.638832	0.103026	0.804543
	Glutaredoxin-related	At3G11920	cyt	2	0	0	0	0	4	0	0	0	0	0	0		#N/A	#N/A	#N/A	#N/A
