# Supplementary material for: Decoding plant defense signaling using the defenseless mutant
Source: New Phytol. 2026 Jan 23;250(2):1141–56. doi: 10.1111/nph.70939 (PMC13001020; doi:10.1111/nph.70939)
Supplement: Supplementary file 6 — Table S5 List of 162 consistently downregulated genes in defenseless under control and ozone conditions; includes expression counts (used for Fig. 4 heatmap), gene descriptions, and GO terms. Please note: Wiley is not responsible for the content or functionality of any Supporting Information supplied by the authors. Any queries (other than missing material) should be directed to the New Phytologist Central Office. [file NPH-250-1141-s001.xlsx]

## Sheet: Sheet1
New Phytologist Supporting Information
Article title: Decoding plant defense signaling using the defenseless mutant
Authors: Bikash Baral and Mikael Brosché
Article acceptance date: 6 January 2026
Table S5 List of 162 consistently downregulated genes in defenseless under control and ozone conditions; includes expression counts (used for Fig. 4 heatmap), gene descriptions, and GO terms.

## Sheet: 162Genelist_GenesCount
GeneID	Col_0_ctrl1	Col_0_ctrl2	Col_0_ctrl3	Col_0_ozone1	Col_0_ozone2	Col_0_ozone3	Defenseless_ctrl1	Defenseless_ctrl2	Defenseless_ctrl3	Defenseless_ozone1	Defenseless_ozone2	Defenseless_ozone3
AT3G47680	579	1524	1654	1427	1718	1928	0	0	0	0	0	0
AT3G01345	11535	10096	10786	6584	6976	7441	0	12	0	2	12	10
AT3G05170	140	300	433	411	396	464	0	0	0	0	0	0
AT3G50480	1078	3271	8120	114498	130505	150149	5	7	5	1603	2308	2038
AT3G28510	290	442	314	14	296	1202	0	0	2	4	6	2
AT3G55970	57	97	130	276	304	245	0	0	0	2	2	22
AT2G44240	25	143	105	0	101	149	0	0	0	0	0	0
AT3G11340	30	76	78	2517	1377	5424	0	0	0	369	1202	522
AT4G17470	314	293	392	333	564	818	0	2	2	1	10	6
AT3G47675-AT3G47680	31	43	45	34	16	32	0	0	0	0	0	0
AT5G24780	391	58	89	373	81	103	4	0	0	2	4	12
AT5G22570	10	38	19	6	82	275	0	0	0	4	0	20
AT5G57760	33	20	67	87	45	62	0	0	1	1	0	0
AT3G15500	10	16	34	454	162	174	0	0	0	24	0	2
AT5G39610	55	520	1235	185	691	605	0	10	6	22	8	22
AT2G29470	6	26	14	1506	638	1364	0	0	0	26	61	46
AT3G44560	4	2	46	2	12	30	0	0	0	0	0	0
AT2G38540	42488	25984	35050	23227	18795	18841	574	485	524	173	127	101
AT1G14250	1344	767	2513	342	909	1114	18	29	21	4	16	12
AT3G24900	38	593	862	168	1518	2017	8	2	12	55	49	62
AT4G21830	0	28	6	55	125	158	0	0	0	0	2	0
AT4G10500	40	857	601	155	705	999	10	8	6	18	6	10
AT1G61120	88	163	223	3280	2521	2910	0	0	8	21	32	64
AT3G50510	9	16	4	29	12	34	0	0	0	0	0	3
AT3G60970	0	41	78	8	45	53	0	2	0	4	0	0
AT1G54020	74	44	58	48	52	49	0	2	2	4	2	0
AT1G66960	26	302	246	42	269	292	6	2	4	2	2	0
AT5G10625	0	11	16	158	109	149	0	0	0	4	6	0
AT1G21525	25	180	185	24	180	524	2	0	8	59	20	22
AT4G14390	36	59	110	12	119	115	0	0	6	0	9	12
AT3G44830	4	4	10	2330	1796	3318	0	0	0	298	1146	997
AT2G00840	10	20	34	22	18	30	1	1	0	0	2	1
AT1G52890	72	112	268	709	531	601	0	6	8	144	34	58
AT2G13810	49	128	198	4851	3146	5326	0	2	10	1140	966	1543
AT3G30720	1244	1989	1618	454	1042	426	55	61	60	24	28	16
AT5G10760	563	14276	14056	1420	9617	6243	413	387	225	990	663	617
AT5G24770	1387	763	2297	1004	1533	1649	75	19	78	54	22	70
AT4G23700	11	18	22	3888	3348	5111	0	2	0	358	872	932
AT2G39330	2299	3697	5709	2336	4148	3295	138	151	212	65	64	112
AT4G23140	196	4315	7260	4231	30362	21997	163	160	153	2492	2672	2673
AT3G57260	564	7308	9255	6380	21525	25574	346	168	201	748	1178	1222
AT3G13276-AT3G13277	68	404	583	361	1140	1018	5	30	9	69	120	193
AT2G39030	132	57	214	1911	797	1640	4	0	16	219	248	324
AT3G25010	91	1362	2440	617	3095	4113	84	45	46	154	260	138
AT5G50760	23	6	6	43	46	50	0	0	2	2	6	12
AT4G21840	20	184	123	1213	2491	4534	4	8	4	613	478	739
AT1G09080	65	1145	2220	1830	2185	7494	99	47	22	309	510	361
AT1G52040	1490	1134	1954	1207	1184	972	68	81	126	121	92	76
AT3G46280	4	15	53	234	309	516	4	0	0	42	21	6
AT1G66380	10	58	134	26	41	82	4	6	2	0	0	0
AT1G10070	43	401	737	268	1360	742	16	8	48	131	90	68
AT2G25440	6	359	351	415	1669	1825	6	32	6	93	172	167
AT3G28890	42	315	448	211	794	518	26	12	15	189	86	131
AT4G15210	1439	1139	1567	1497	1748	1381	88	78	145	88	26	56
AT3G50280	30	67	162	164	262	353	0	6	12	18	26	16
AT3G12220	36	210	286	242	323	509	16	4	18	38	34	32
AT3G23240	10	14	28	612	766	775	2	2	0	166	389	169
AT5G22545	6	16	32	71	163	200	0	4	0	22	36	25
AT3G45130	18	37	16	38	27	15	2	2	2	10	4	2
AT2G16367	161	58	38	141	16	24	13	6	6	0	0	0
AT5G05600	320	520	625	4767	2275	3252	28	69	34	78	94	48
AT2G19190	30	126	173	752	3140	3047	10	10	11	662	267	475
AT3G47965	86	175	280	142	100	191	4	39	10	11	68	8
AT1G52030	632	606	905	653	701	562	75	65	89	80	68	103
AT5G24530	777	3799	4725	3180	3828	3825	519	239	184	847	508	664
AT1G67000	22	92	152	164	335	257	8	14	6	79	87	87
AT1G58300	48	30	118	80	76	86	14	4	4	22	6	16
AT3G30120	29	32	38	60	68	50	0	2	10	12	14	9
AT5G27060	33	94	136	251	318	545	8	8	14	58	121	129
AT5G19110	82	23	42	81	32	63	2	12	6	6	0	4
AT2G44080	169	350	763	8719	9605	9721	60	54	43	256	1040	972
AT5G47220	168	328	855	7920	9125	10228	53	86	28	809	1994	1600
AT4G35180	94	165	364	5486	9136	11068	10	48	21	2363	3288	2589
AT5G46330	412	1222	2436	4316	6474	4232	136	230	143	2110	1145	1276
AT4G16260	70	148	708	4712	5805	5276	22	38	56	1024	1452	1430
AT5G36220	209	1030	1955	1697	2865	2994	94	155	167	193	297	249
AT5G17860	133	612	1172	1435	1678	1970	82	53	126	256	221	224
AT1G06620	105	302	498	1535	1548	2526	41	28	70	54	172	156
AT1G62540	544	1264	1903	403	573	567	217	185	190	130	123	123
AT4G17160	51	86	94	32	54	94	10	8	22	22	21	17
AT3G28540	856	3717	4760	1284	3673	3252	511	461	574	824	768	403
AT1G72120	167	451	694	904	1133	1403	64	71	90	244	316	362
AT2G26400	187	362	173	94	142	741	64	33	41	64	105	34
AT2G29460	87	142	388	18808	18153	29092	20	33	54	3867	11204	8391
AT3G45860	664	7545	7176	2620	10338	7595	791	1171	715	697	1417	1026
AT2G14560	770	4504	7664	2333	3773	5856	977	613	625	526	1115	725
AT5G17490	76	87	112	57	82	93	9	24	20	28	26	16
AT5G07010	44	101	78	313	236	252	12	8	23	12	14	14
AT3G50440	1649	1667	2094	645	723	617	372	331	358	100	77	77
AT1G23850	64	136	107	640	417	637	28	34	0	96	140	84
AT1G69490	332	1708	3518	1375	2635	2155	242	403	409	852	407	362
AT3G14780	71	55	96	86	50	70	18	12	20	20	30	2
AT1G43800	1046	899	877	1075	1367	1448	323	144	194	305	235	201
AT2G30230	154	280	492	152	242	124	59	60	78	55	94	12
AT2G23010	295	467	562	157	308	205	78	78	143	46	56	29
AT1G75040	958	5580	6310	5470	8753	11809	1336	792	762	2992	2795	2924
AT2G36080	97	54	126	126	164	134	18	14	36	52	72	25
AT2G08450-AT2G08455-AT2G31751	88	152	170	104	157	171	24	42	33	59	50	41
AT1G02230	28	100	116	289	194	403	22	22	14	81	101	58
AT1G52000	3982	3290	4029	2367	1760	1400	922	888	1134	323	422	266
AT3G59900	85	38	120	1730	2360	2345	8	26	28	14	40	16
AT2G39420	785	1529	1848	4508	3840	4518	336	348	363	737	881	675
AT5G10300	197	455	653	461	583	620	89	121	122	89	157	163
AT1G44350	527	377	621	3761	2278	4087	104	188	127	1079	1426	1510
AT5G47910	2308	5386	7258	23610	27636	22322	1229	1465	1263	5087	6660	7000
AT5G36920	21	45	43	84	128	89	6	10	14	39	42	43
AT5G51530	66	151	164	40	80	38	31	33	40	23	21	12
AT2G47180	1663	2544	3222	1147	2010	1909	665	588	819	419	447	392
AT1G52400	21682	16813	25523	21068	16119	15642	5764	5728	7005	4450	4926	3888
AT5G25350	1259	2682	4175	9388	10495	9200	705	711	816	2205	2247	1984
AT3G25020	271	1809	1889	689	1311	1225	360	390	332	467	497	311
AT3G30122	442	665	613	181	321	187	204	178	129	93	134	41
AT3G16470	5216	5243	7527	5237	5898	5910	1514	1674	2153	1383	1726	1253
AT3G47950	140	293	404	150	159	223	119	69	50	77	70	28
AT3G59010	790	2084	2766	715	1362	935	430	560	606	275	510	379
AT5G50335	76	133	277	283	420	383	40	32	65	0	0	0
AT1G52410	3371	3275	4608	2827	3205	2640	1082	1010	1341	840	861	631
AT4G24010	290	830	1095	77	148	131	167	217	253	32	44	46
AT5G25980	110141	106474	157993	120185	144139	136689	40778	36087	38447	40398	35420	38625
AT2G32487	131	268	383	238	384	316	70	92	68	2	26	21
AT3G23150	159	201	425	1140	1151	1304	87	74	79	53	88	48
AT2G25820	129	118	185	68	95	76	32	46	62	32	26	14
AT1G14600	264	531	763	256	225	189	190	114	181	97	63	60
AT5G47130	37	46	59	97	154	222	13	15	18	36	64	44
AT2G39210	439	1283	2424	9097	18686	15478	504	371	388	6494	6465	4651
AT2G26740	2549	7045	11060	3666	6167	7225	1937	2101	2355	1101	1352	1173
AT3G03470	871	5117	6942	742	1550	956	1182	1328	1445	206	247	199
AT5G03350	1989	1649	1315	744	581	1061	862	462	424	272	208	229
AT5G22460	428	815	1279	989	1366	1090	311	216	287	237	236	254
AT3G25760	1652	1867	3018	26006	14661	18550	721	657	798	2712	2873	2812
AT1G62660	1925	1129	1886	1298	936	817	709	393	661	404	206	298
AT3G60160	840	1327	1682	449	832	604	457	376	487	305	148	120
AT5G47240	571	973	1403	706	792	672	210	444	357	128	179	114
AT3G44860	1691	1553	2792	20165	9334	13963	689	553	904	1339	888	1046
AT2G15830	39	95	208	164	248	258	25	47	41	87	77	75
AT5G23810	308	568	813	215	541	473	167	169	256	64	63	78
AT1G27980	453	2116	3024	1577	2251	2159	556	686	646	838	827	634
AT1G60270	1301	1390	2049	460	838	899	593	553	591	168	307	199
AT1G54010	756	537	564	862	745	858	281	252	191	304	418	229
AT1G69720	302	848	1049	588	681	647	353	160	266	289	272	213
AT5G06870	1075	773	1208	1182	625	506	408	456	291	449	208	205
AT1G70700	3985	4363	5576	7816	5480	6720	1911	1601	1817	1258	837	725
AT1G64200	1074	655	1115	644	721	694	422	338	354	175	124	133
AT2G33850	3142	4033	5819	3877	3954	4350	1492	1679	1705	1857	1775	1675
AT1G14880	606	1644	1548	2968	2920	4683	787	318	312	704	893	465
AT3G51450	608	873	1093	6296	4610	6064	297	344	336	727	1248	1249
AT1G04310	261	311	591	1217	1158	1603	96	206	129	102	157	98
AT4G27860	222	376	549	313	505	516	115	124	190	145	120	112
AT2G34810	578	455	761	769	839	785	285	215	198	331	277	257
AT2G41312	180	161	298	45	73	36	70	98	77	8	16	7
AT4G08870	12389	12665	18131	6956	9495	7438	5809	4585	6578	2959	2215	2163
AT1G31550	956	1804	2863	889	1112	1073	638	707	783	199	263	348
AT2G34070	681	962	1488	1115	1062	1327	440	391	393	386	421	438
AT5G03280	4905	8718	10099	3333	4902	4556	2951	3156	3249	1537	1553	1467
AT2G06050	2480	3822	5107	17992	10620	13497	1233	1478	1823	4197	4941	5109
AT4G15440	570	1179	1301	237	325	221	337	396	509	21	18	38
AT1G19350	3754	6843	9413	2854	3107	3158	2926	2745	2426	967	959	934
AT3G17860	855	1109	1172	473	525	698	446	456	423	113	145	190
AT4G15765	140	192	296	96	140	146	88	94	76	49	32	23
AT2G04080	941	1450	1614	874	1197	869	495	554	629	305	327	335
AT2G38530	939	756	950	1038	1092	857	392	380	390	564	442	266
AT5G17780	144	156	260	296	238	288	95	88	55	84	68	42

## Sheet: Geneinfo_TAIR
GeneID	Gene Description			Gene ontology_from TAIR database
AT3G47680	DNA binding protein;(source:Araport11)
AT3G01345	GDSL-motif esterase/acyltransferase/lipase. Enzyme group with broad substrate specificity that may catalyze acyltransfer or hydrolase reactions with lipid and non-lipid substrates.
AT3G05170	Phosphoglycerate mutase family protein;(source:Araport11)			carbohydrate metabolic process
AT3G50480	Homolog of RPW8			response to bacterium response to ethylene response to external biotic stimulus response to fungus response to jasmonic acid response to salicylic acid response to symbiotic bacterium response to symbiotic fungus
AT3G28510	P-loop containing nucleoside triphosphate hydrolases superfamily protein;(source:Araport11)
AT3G55970	One of 4 paralogs encoding a 2-oxoglutarate/Fe(II)-dependent oxygenases that hydroxylates JA to 12-OH-JA.			regulation of jasmonic acid mediated signaling pathway
AT2G44240	NEP-interacting protein (DUF239);(source:Araport11)			response to oxidative stress
AT3G11340	Encodes a uridine diphosphate-dependent glucosyltransferase that conjugates isoleucic acid and modulates plant defense via glucosylation of N-hydroxypipecolic acid.			defense response defense response to Gram-negative bacterium leaf senescence response to oomycetes salicylic acid mediated signaling pathway
AT4G17470	alpha/beta-Hydrolases superfamily protein;(source:Araport11)
AT3G47675-AT3G47680
AT5G24780	encodes an acid phosphatase similar to soybean vegetative storage proteins. Gene expression is induced by wounding and jasmonic acid.			defense response dephosphorylation response to jasmonic acid
AT5G22570	member of WRKY Transcription Factor; Group III			Response to Pathogen and salicyclic acid mediated signaling pathway
AT5G57760	hypothetical protein;(source:Araport11)			defense response to bacterium salicylic acid mediated signaling pathway
AT3G15500	Encodes an ATAF-like NAC-domain transcription factor that doesn't contain C-terminal sequences shared by CUC1, CUC2 and NAM. Note: this protein (AtNAC3) is not to be confused with the protein encoded by locus AT3G29035, which, on occasion, has also been referred to as AtNAC3. The mRNA is cell-to-cell mobile.			jasmonic acid mediated signaling pathway response to water deprivation
AT5G39610	Encodes a NAC-domain transcription factor. Positively regulates aging-induced cell death and senescence in leaves. This gene is upregulated in response to salt stress in wildtype as well as NTHK1 transgenic lines although in the latter case the induction was drastically reduced. It was also upregulated by ABA, ACC and NAA treatment, although in the latter two cases, the induction occurred relativ…			floral organ senescence leaf senescence positive regulation of DNA-templated transcription positive regulation of programmed cell death regulation of gene expression response to oxidative stress response to salt stress
AT2G29470	Encodes glutathione transferase belonging to the tau class of GSTs. Naming convention according to Wagner et al. (2002).			toxin catabolic process
AT3G44560	fatty acid reductase 8;(source:Araport11)			long-chain fatty-acyl-CoA metabolic process suberin biosynthetic process
AT2G38540	Non-specific lipid transfer protein. Binds calmodulin in a Ca2+-independent manner. Localized to the cell wall. Specifically expressed in L1 epidermal layer. Predicted to be a member of PR-14 pathogenesis-related protein family with the following members: At2g38540/LTP1, At2g38530/LTP2, At5g59320/LTP3, At5g59310/LTP4, At3g51600/LTP5, At3g08770/LTP6, At2g15050/LTP7, At2g18370/LTP8, At2g15325/LTP9,…
AT1G14250	GDA1/CD39 nucleoside phosphatase family protein;(source:Araport11)
AT3G24900	receptor like protein 39;(source:Araport11)			signal transduction
AT4G21830	methionine sulfoxide reductase B7;(source:Araport11)			cellular response to oxidative stress
AT4G10500	2-oxoglutarate (2OG) and Fe(II)-dependent oxygenase superfamily protein;(source:Araport11)			defense response to oomycetes leaf senescence response to bacterium response to fungus response to oomycetes response to salicylic acid salicylic acid catabolic process
AT1G61120	Encodes a geranyllinalool synthase that produces a precursor to TMTT, a volatile plant defense C16-homoterpene. GES transcript levels rise in response to alamethicin, a fungal peptide mixture that damages membranes. This transcriptional response is blocked in JA biosynthetic and JA signaling mutants, but GES transcript levels still rise in response to alamethicin in mutants with salicylic acid an…			diterpenoid biosynthetic process response to jasmonic acid response to singlet oxygen response to wounding
AT3G50510	LOB domain-containing protein 28;(source:Araport11)
AT3G60970	member of MRP subfamily
AT1G54020	GDSL-motif esterase/acyltransferase/lipase. Enzyme group with broad substrate specificity that may catalyze acyltransfer or hydrolase reactions with lipid and non-lipid substrates.
AT1G66960	Terpenoid cyclases family protein;(source:Araport11)			triterpenoid biosynthetic process
AT5G10625	flowering-promoting factor-like protein;(source:Araport11)
AT1G21525	Possibly not a pseudogene based on evidence for transcription (RNA-seq) and translation (Ribo-seq) described in PMID:27791167. Virus-induced small peptide composed of 71 amino acids, which harbor a ubiquitin-interacting motif that mediates interaction with autophagy-related protein 8. Small peptide receptor functioning in the crosstalk between selective autophagy and RNA silencing.			defense response to virus
AT4G14390	Ankyrin repeat family protein;(source:Araport11)
AT3G44830	Lecithin:cholesterol acyltransferase family protein;(source:Araport11)
AT2G00840	novel transcribed region;(source:Araport11)
AT1G52890	encodes a NAC transcription factor whose expression is induced by drought, high salt, and abscisic acid. This gene binds to ERD1 promoter in vitro.			response to water deprivation
AT2G13810	ALD1 is a L-lysine alpha-aminotransferase. It is part of the pipecolic acid biosynthetic pathway, where it catalyzes the biochemical conversion of lysine to epsilon-amino-alpha-ketocaproic acid (KAC) which is subject to subsequent transamination, cyclization and isomerization to form 2,3-dehydropipecolic acid.
AT3G30720	QQS is an orphan gene that arose recently in the Arabidopsis thaliana lineage. It was first identified in a screen for genes with altered expression pattern in SS3 mutants which make an abundance of starch. Overexpression of QQS in Arabidopsis increases protein content and decreases total starch content. Thus it appears to function to modulate carbon/nitrogen allocation in Arabidopsis. Over expre…
AT5G10760	Eukaryotic aspartyl protease family protein;(source:Araport11)			systemic acquired resistance
AT5G24770	Has acid phosphatase activity dependent on the presence of divalent cations (Mg2+, Co2+, Zn2+, Mn2+) and anti-insect activity. Insects fed with the protein show a retarded development. Induced in response to abscisic acid, jasmonic acid, salt, water deficiency and wounding.			defense response to insect hyperosmotic salinity response response to copper ion response to insect response to jasmonic acid response to oxidative stress response to wounding
AT4G23700	member of Putative Na+/H+ antiporter family
AT2G39330	jacalin-related lectin 23;(source:Araport11)
AT4G23140	Arabidopsis thaliana receptor-like protein kinase. Naming convention from Chen et al 2003 (PMID 14756307)			response to reactive oxygen species; defense response to bacterium plant-type hypersensitive response signal transduction
AT3G57260	beta 1,3-glucanase			response to cold systemic acquired resistance
AT3G13276-AT3G13277
AT2G39030	Encodes a protein that acts as an ornithine N-delta-acetyltransferase, leading to the formation of N-delta-actetylornithine. This compound is likely used in plant defense and levels of it are increased in Arabidopsis plants in response to MeJA and ABA. The mRNA is cell-to-cell mobile.			ornithine metabolic process response to jasmonic acid
AT3G25010	receptor like protein 41;(source:Araport11)			priming of cellular response to stress signal transduction
AT5G50760	SAUR-like auxin-responsive protein family;(source:Araport11)			response to auxin
AT4G21840	methionine sulfoxide reductase B8;(source:Araport11)			cellular response to oxidative stress
AT1G09080	Member of the HSP70 family of heat shock proteins. Induced by stress and unfolded protein response. A target of several bZIP proteins.			pollen tube growth protein folding response to heat response to singlet oxygen
AT1G52040	Encodes myrosinase-binding protein expressed in flowers.			defense response
AT3G46280	kinase-like protein;(source:Araport11)
AT1G66380	Encodes a member of the MYB family of transcription factors. Involved in regulation of anthocyanin biosynthesis. Affects the expression of enzymes involved in later steps of anthocyanin biosynthesis			regulation of anthocyanin biosynthetic process
AT1G10070	Encodes a chloroplast branched-chain amino acid aminotransferase. Complements the yeast leu/iso-leu/val auxotrophy mutant. Involved in cell wall development.
AT2G25440	receptor like protein 20;(source:Araport11)			signal transduction
AT3G28890	receptor like protein 43;(source:Araport11)			signal transduction
AT4G15210	cytosolic beta-amylase expressed in rosette leaves and inducible by sugar. RAM1 mutants have reduced beta amylase in leaves and stems.			response to herbivore starch catabolic process
AT3G50280	HXXXD-type acyl-transferase family protein;(source:Araport11)
AT3G12220	serine carboxypeptidase-like 16;(source:Araport11)			secondary metabolic process
AT3G23240	encodes a member of the ERF (ethylene response factor) subfamily B-3 of ERF/AP2 transcription factor family (ERF1). The protein contains one AP2 domain. There are 18 members in this subfamily including ATERF-1, ATERF-2, AND ATERF-5. EREBP like protein that binds GCC box of ethylene regulated promoters such as basic chitinases. Constitutive expression of ERF1 phenocopies ethylene over production. …			defense response ethylene-activated signaling pathway jasmonic acid mediated signaling pathway regulation of DNA-templated transcription
AT5G22545	hypothetical protein;(source:Araport11)
AT3G45130	lanosterol synthase 1;(source:Araport11)			triterpenoid biosynthetic process
AT2G16367	Encodes a defensin-like (DEFL) family protein.
AT5G05600	Encodes a protein with similarity to flavonol synthases that is involved in the detoxifcation polycyclic aromatic hydrocarbons.One of 4 paralogs encoding a 2-oxoglutarate/Fe(II)-dependent oxygenases that hydroxylates JA to 12-OH-JA.			cellular response to toxic substance regulation of jasmonic acid mediated signaling pathway , negative regulation of defense response to insect regulation of defense response to fungus regulation of jasmonic acid mediated signaling pathway
AT2G19190	Encodes a receptor-like protein kinase that is involved in early defense signaling. Expression of this gene is strongly induced during leaf senescence. It is a target of the transcription factor AtWRKY6.			defense response to bacterium
AT3G47965	hypothetical protein;(source:Araport11)
AT1G52030	Similar to myrosinase binding proteins which may be involved in metabolizing glucosinolates and forming defense compounds to protect against herbivory. Also similar to lectins and other agglutinating factors. Expressed only in flowers.			cell adhesion defense response flower development response to wounding
AT5G24530	Encodes a putative 2OG-Fe(II) oxygenase that is defense-associated but required for susceptibility to downy mildew. The mRNA is cell-to-cell mobile.			cellular response to hypoxia flavonoid biosynthetic process leaf senescence response to bacterium response to fungus
AT1G67000	Protein kinase superfamily protein;(source:Araport11)
AT1G58300	Encodes a member (HO4) of the heme oxygenase family.			heme oxidation
AT3G30120	Expressed in bte1 and e2abc mutants. BTE1 target gene.
AT5G27060	receptor like protein 53;(source:Araport11)			signal transduction
AT5G19110	Eukaryotic aspartyl protease family protein;(source:Araport11)
AT2G44080	Encodes ARL, a gene similar to ARGOS involved in cell expansion-dependent organ growth. Upregulated by brassinosteroid. Acts downstream of BRI1. The mRNA is cell-to-cell mobile.			brassinosteroid mediated signaling pathway multidimensional cell growth organ growth response to brassinosteroid
AT5G47220	Encodes a member of the ERF (ethylene response factor) subfamily B-3 of ERF/AP2 transcription factor family (ATERF-2). The protein contains one AP2 domain. Functions as activator of GCC box?dependent transcription. Positive regulator of JA-responsive defense genes and resistance to F. oxysporum and enhances JA inhibition of root elongation.			cell division ethylene-activated signaling pathway induced systemic resistance, jasmonic acid mediated signaling pathway phloem or xylem histogenesis positive regulation of DNA-templated transcription regulation of DNA-templated transcription
AT4G35180	LYS/HIS transporter 7;(source:Araport11)			amino acid transmembrane transport
AT5G46330	Encodes a leucine-rich repeat serine/threonine protein kinase that is expressed ubiquitously. FLS2 is involved in MAP kinase signalling relay involved in innate immunity. Essential in the perception of flagellin, a potent elicitor of the defense response. FLS2 is directed for degradation by the bacterial ubiquitin ligase AvrPtoB. The mRNA is cell-to-cell mobile.			defense response by callose deposition in cell wall defense response to bacterium detection of bacterium pathogen-associated molecular pattern receptor signaling pathway receptor-mediated endocytosis
AT4G16260	Encodes a putative beta-1,3-endoglucanase that interacts with the 30C02 cyst nematode effector. May play a role in host defense.			defense response to nematode
AT5G36220	member of CYP81D family of cytochrome p450s. This gene was originally called CYP91A1, but was later renamed to CYP81D1.
AT5G17860	Cation/Ca2+ exchanger family member. Double mutants with CCX4 show delayed greening and defects in ROS response.			leaf senescence
AT1G06620	encodes a protein whose sequence is similar to a 2-oxoglutarate-dependent dioxygenase The mRNA is cell-to-cell mobile.			response to fungus response to jasmonic acid
AT1G62540	belongs to the flavin-monooxygenase (FMO) family, encodes a glucosinolate S-oxygenase that catalyzes the conversion of methylthioalkyl glucosinolates to methylsulfinylalkyl glucosinolatesThe mRNA is cell-to-cell mobile.			glucosinolate biosynthetic process
AT4G17160	RAB GTPase homolog B1A;(source:Araport11)			vesicle-mediated transport
AT3G28540	P-loop containing nucleoside triphosphate hydrolases superfamily protein;(source:Araport11)
AT1G72120	Major facilitator superfamily protein;(source:Araport11)			transmembrane transport
AT2G26400	Encodes a protein predicted to belong to the acireductone dioxygenase (ARD/ARD?)family.			methionine metabolic process
AT2G29460	Encodes glutathione transferase belonging to the tau class of GSTs. Naming convention according to Wagner et al. (2002). Role in the degradation of H2O2 to water using glutathione as electron donor			camalexin biosynthetic process positive regulation of defense response to insect toxin catabolic process
AT3G45860	Encodes a cysteine-rich receptor-like protein kinase. Involved in programmed cell death and defense response to pathogen.			defense response defense response to bacterium priming of cellular response to stress programmed cell death response to salicylic acid
AT2G14560	Encodes LURP1, a member of the LURP cluster (late upregulated in response to Hyaloperonospora parasitica) which exhibits a pronounced upregulation after recognition of the pathogenic oomycte H. parasitica. LURP1 is required for full basal defense to H. parasitica and resistance to this pathogen mediated by the R-proteins RPP4 and RPP5.The mRNA is cell-to-cell mobile.			defense response to fungus response to salicylic acid
AT5G17490	Encodes a DELLA subfamily member that acts as a negative regulator of GA signaling and as a coactivator of ABI3 to promote seed storage protein biosynthesis during the seed maturation stage.			gibberellic acid mediated signaling pathway positive regulation of seed maturation response to gibberellin seed maturation , hyperosmotic salinity response jasmonic acid mediated signaling pathway negative regulation of gibberellic acid mediated signaling pathway negative regulation of seed germination regulation of DNA-templated transcription regulation of reactive oxygen species metabolic proce…
AT5G07010	Encodes a sulfotransferase that acts specifically on 11- and 12-hydroxyjasmonic acid. Transcript levels for this enzyme are increased by treatments with jasmonic acid (JA), 12-hydroxyJA, JA-isoleucine, and 12-oxyphytodienoic acid (a JA precursor).			jasmonic acid metabolic process response to jasmonic acid
AT3G50440	Encodes a protein shown to have methyl jasmonate esterase activity in vitro. This protein does not act on methyl IAA, MeSA, MeGA4, or MEGA9 in vitro.
AT1G23850	transmembrane protein;(source:Araport11)
AT1G69490	Encodes a member of the NAC transcription factor gene family. It is expressed in floral primordia and upregulated by AP3 and PI. Its expression is associated with leaf senescence. The mRNA is cell-to-cell mobile.			flower development fruit ripening leaf senescence multidimensional cell growth
AT3G14780	callose synthase;(source:Araport11)
AT1G43800	Δ9 stearoyl-ACP desaturase which together with FAB2, AAD1, and AAD5 redundantly participates in oil storage during the maturation phase.			cellular response to hypoxia
AT2G30230	6,7-dimethyl-8-ribityllumazine synthase;(source:Araport11)			response to fungus
AT2G23010	serine carboxypeptidase-like 9;(source:Araport11)			secondary metabolic process
AT1G75040	Thaumatin-like protein involved in response to pathogens. mRNA level of the PR-5 gene (At1g75040)is significantly changed after cutting the inflorescence stem indicating the existence of a network of signal transducing pathways as other stress-regulated genes (At5g01410, At3g17800, At1g29930)do not response to the treatment. The mRNA is cell-to-cell mobile.			regulation of anthocyanin biosynthetic process response to UV-B response to cadmium ion response to virus systemic acquired resistance
AT2G36080	Encodes a plant-specific B3 DNA-binding domain transcription factor. Has transcription repressor activity.			negative regulation of DNA-templated transcription
AT2G08450-AT2G08455-AT2G31751
AT1G02230	NAC domain containing protein 4;(source:Araport11)			regulation of DNA-templated transcription
AT1G52000	Mannose-binding lectin superfamily protein;(source:Araport11)
AT3G59900	Encodes ARGOS (Auxin-Regulated Gene Involved in Organ Size). Inducible by auxin. Involved in lateral organ size control. Transgenic plants expressing sense or antisense ARGOS cDNA display enlarged or reduced aerial organs, respectively. The alteration in organ size is attributable mainly to changes in cell number and the duration of organ growth.			response to Ethylene, positive regulation of organ growth regulation of cell population proliferation regulation of developmental growth response to auxin
AT2G39420	alpha/beta-Hydrolases superfamily protein;(source:Araport11)
AT5G10300	Encodes a protein with R-selective hydroxynitrile lyase activity. It has similarity to the SABP2 methyl salicylate esterase from tobacco. This protein does not act on methyl IAA, methyl JA, MeSA, MeGA4, or MEGA9 in vitro.			defense response to insect jasmonic acid metabolic process salicylic acid metabolic process
AT1G44350	encodes a protein similar to IAA amino acid conjugate hydrolase. NO-induced, involved in growth and disease resistance. Plays a positive role in the activation of SAR when challenged with the avirulent pathogen Pst DC3000 (avrB) at 5 ? 106 CFU.			auxin metabolic process jasmonic acid metabolic process regulation of systemic acquired resistance response to jasmonic acid
AT5G47910	NADPH/respiratory burst oxidase protein D (RbohD).Interacts with AtrbohF gene to fine tune the spatial control of ROI production and hypersensitive response to cell in and around infection site. The mRNA is cell-to-cell mobile.			carbohydrate homeostasis cellular response to hypoxia defense response defense response to fungus negative regulation of programmed cell death osmosensory signaling pathway reactive oxygen species metabolic process response to heat response to wounding
AT5G36920	Secreted peptide which functions in plant growth and pathogen defense.			defense response to fungus response to bacterium response to ethylene response to fungus response to heat response to hydrogen peroxide response to jasmonic acid response to salicylic acid
AT5G51530	Ubiquitin carboxyl-terminal hydrolase-related protein;(source:Araport11)
AT2G47180	GolS1 is a galactinol synthase that catalyzes the formation of galactinol from UDP-galactose and myo-inositol. GolS1 transcript levels rise in response to methyl viologen, an oxidative damage-inducing agent. Plants over-expressing GolS1 have increased tolerance to salt, chilling, and high-light stress.			response to abscisic acid response to heat response to high light intensity response to salt stress response to water deprivation
AT1G52400	encodes a member of glycosyl hydrolase family 1, located in inducible ER bodies which were formed after wounding, required in inducible ER body formation The mRNA is cell-to-cell mobile.			abscisic acid metabolic process defense response to fungus response to insect response to salt stress response to water deprivation
AT5G25350	Arabidopsis thaliana EIN3-binding F-box protein 2 (EBF2) mRNA. Part of the SCF complex, it is located in the nucleus and is involved in the ethylene-response pathway.			negative regulation of ethylene-activated signaling pathway response to ethylene ubiquitin-dependent protein catabolic process
AT3G25020	receptor like protein 42;(source:Araport11)			regulation of defense response to fungus regulation of defense response to oomycetes response to molecule of fungal origin
AT3G30122	pseudogene similar to peptide chain release factor protein
AT3G16470	Encodes a JA-responsive gene that coordinates with GRP7 in shaping plant development through the regulation of RNA processing in Arabidopsis. AtJAC1 interacts with RNA binding protein GRP7 specifically in the cytoplasm to regulate its nucleocytoplasmic distribution.			response to jasmonic acid response to wounding vegetative to reproductive phase transition of meristem
AT3G47950	mutant has Slight reduction in root and shoot growth; Exaggerated defects in salt stress; Plasma Membrane H+ ATPase			response to salt stress
AT3G59010	Encodes PME35, a pectin methylesterase. PME35-mediated demethylesterification of the primary cell wall regulates the mechanical strength of the supporting tissue.			cell wall modification pectin catabolic process
AT5G50335	hypothetical protein;(source:Araport11)
AT1G52410	Contains a novel calcium-binding repeat sequence. Binds TSK in vitro. Localizes to small cytoplasmic vesicles in interphase cells. In cells synchronized for cell division, TSA1 and TSK relocalize to ends of spindle microtubules that are ahead of separating chromatids during metaphase and anaphase of mitosis. May be involved in mitosis together with TSK. Expressed preferentially in the flower and …			defense response to fungus, photomorphogenesis
AT4G24010	encodes a protein similar to cellulose synthase			cellulose biosynthetic process plant-type primary cell wall biogenesis
AT5G25980	Myrosinase (thioglucoside glucohydrolase) gene involved in glucosinoloate metabolism. The mRNA is cell-to-cell mobile.			carbohydrate metabolic process defense response to insect regulation of stomatal movement response to abscisic acid
AT2G32487	hypothetical protein;(source:Araport11)
AT3G23150	Involved in ethylene perception in Arabidopsis The mRNA is cell-to-cell mobile.			cellular response to hypoxia negative regulation of ethylene-activated signaling pathway
AT2G25820	encodes a member of the DREB subfamily A-4 of ERF/AP2 transcription factor family. The protein contains one AP2 domain. There are 17 members in this subfamily including TINY.			regulation of DNA-templated transcription
AT1G14600	Homeodomain-like superfamily protein;(source:Araport11)			regulation of DNA-templated transcription
AT5G47130	Bax inhibitor-1 family protein;(source:Araport11)			negative regulation of apoptotic process
AT2G39210	Major facilitator superfamily transmembrane transporter responsible for the uptake of picolinate herbicides.			inorganic ion import across plasma membrane response to oomycetes
AT2G26740	Encodes a soluble epoxide hydrolase whose expression is induced by auxin and water stress.			response to auxin response to water deprivation
AT3G03470	P450 monooxygenase CYP89A9. Involved in NDCC accumulation during Arabidopsis leaf senescence.			chlorophyll a catabolic process
AT5G03350	Belongs to the group of early SA-activated genes. Involved in resistance to Pst Avr-Rpm1 as a component of the SA35 mediated defense processes associated to the ETI response. Involved in resistance to P.syringae pv. tomato Avr-Rpm1 in Arabidopsis, as a component of the SA-mediated defense processes associated with the effector-triggered immunity response.			response to bacterium systemic acquired resistance , cellular response to salicylic acid stimulus
AT5G22460	alpha/beta-Hydrolases superfamily protein;(source:Araport11)
AT3G25760	encodes allene oxide cyclase. One of four genes in Arabidopsis that encode this enzyme, which catalyzes an essential step in jasmonic acid biosynthesis. Gene expression is induced during senescence, a process that involves jasmonic acid signalling pathway. The mRNA is cell-to-cell mobile.			jasmonic acid biosynthetic process response to desiccation
AT1G62660	Glycosyl hydrolases family 32 protein;(source:Araport11)			carbohydrate metabolic process cellular response to gibberellin stimulus response to abscisic acid response to bacterium response to salt stress response to water deprivation sucrose metabolic process
AT3G60160	member of MRP subfamily			response to nematode
AT5G47240	nudix hydrolase homolog 8;(source:Araport11)			response to wounding
AT3G44860	Encodes a farnesoic acid carboxyl-O-methyltransferase. The mRNA is cell-to-cell mobile.			methylation response to herbivore response to jasmonic acid response to molecule of fungal origin response to salicylic acid response to wounding
AT2G15830	hypothetical protein;(source:Araport11)
AT5G23810	Encodes nonfunctional amino acid transporter. AAP7 is the most distantly related member of the AAP family, a group of well characterized amino acid transporters within the ATF1 superfamily. Expression of this gene has not been detected with RNA gel blots or promoter GUS studies.			amino acid transmembrane transport
AT1G27980	Encodes an ER-localized sphingoid long-chain base-1-phosphate lyase involved in the dehydration stress response.			sphingolipid catabolic process
AT1G60270	beta glucosidase 6;(source:Araport11)			carbohydrate metabolic process
AT1G54010	GDSL-motif esterase/acyltransferase/lipase. Enzyme group with broad substrate specificity that may catalyze acyltransfer or hydrolase reactions with lipid and non-lipid substrates.
AT1G69720	Encodes a member (HO3) of the heme oxygenase family.			heme oxidation
AT5G06870	Encodes a polygalacturonase inhibiting protein involved in plant defense response. PGIPs inhibit the activity of pectin degrading enzymes such as those produced by fungal pathogens. PGIP2 is induced by fungal infection and methyl jasmonate.Suppressed in the proton sensitive stop1-mutant, but the transcription level was recovered by transformation of STOP2. Knockout mutant showed severe damage in …			signal transduction
AT1G70700	JAZ9 is a protein presumed to be involved in jasmonate signaling. JAZ9 transcript levels rise in response to a jasmonate stimulus. JAZ9 can interact with the COI1 F-box subunit of an SCF E3 ubiquitin ligase in a yeast-two-hybrid assay only in the presence of jasmonate-isoleucine (JA-ILE) or coronatine. The Jas domain appears to be important for JAZ9-COI1 interactions in the presence of coronatine…			regulation of defense response regulation of jasmonic acid mediated signaling pathway response to wounding
AT1G64200	vacuolar H+-ATPase subunit E isoform 3;(source:Araport11)			proton transmembrane transport
AT2G33850	Stigmatic factor that plays a role during the early post-pollination stages.
AT1G14880	PLANT CADMIUM RESISTANCE 1;(source:Araport11)
AT3G51450	Calcium-dependent phosphotriesterase superfamily protein;(source:Araport11)			biosynthetic process response to ethylene response to fungus response to jasmonic acid response to salicylic acid response to virus response to wounding
AT1G04310	encodes an ethylene receptor related to bacterial two-component histidine kinases.			negative regulation of ethylene-activated signaling pathway
AT4G27860	vacuolar iron transporter (VIT) family protein;(source:Araport11)			intracellular manganese ion homeostasis
AT2G34810	FAD-binding Berberine family protein;(source:Araport11)			response to jasmonic acid response to wounding
AT2G41312	Has been identified as a translated small open reading frame by ribosome profiling.
AT4G08870	Encodes one of the two arginase in the genome. Gene expression is enhanced by methyl jasmonate treatment. It is involved in the defense response to B.cinerea.			defense response to fungus ornithine metabolic process proline metabolic process putrescine biosynthetic process putrescine metabolic process tyrosine metabolic process
AT1G31550	GDSL-motif esterase/acyltransferase/lipase. Enzyme group with broad substrate specificity that may catalyze acyltransfer or hydrolase reactions with lipid and non-lipid substrates.
AT2G34070	Encodes a member of the TBL (TRICHOME BIREFRINGENCE-LIKE) gene family containing a plant-specific DUF231 (domain of unknown function) domain. TBL gene family has 46 members, two of which (TBR/AT5G06700 and TBL3/AT5G01360) have been shown to be involved in the synthesis and deposition of secondary wall cellulose, presumably by influencing the esterification state of pectic polymers. A nomenclature…			jasmonic acid mediated signaling pathway plant-type cell wall modification
AT5G03280	Involved in ethylene signal transduction. Acts downstream of CTR1. Positively regulates ORE1 and negatively regulates mir164A,B,C to regulate leaf senescence. A maternally expressed imprinted gene. Mutations in ein2 block ethylene stimulation of flavonol synthesis. The mRNA is cell-to-cell mobile.			auxin polar transport cell death cell division defense response by callose deposition in cell wall defense response to bacterium defense response to fungus establishment of planar polarity ethylene-activated signaling pathway extracellular ATP signaling jasmonic acid and ethylene-dependent systemic resistance, ethylene mediated signaling pathway leaf senescence negative regulation of defense resp…
AT2G06050	Encodes a 12-oxophytodienoate reductase that is required for jasmonate biosynthesis. Mutants are male sterile and defective in pollen dehiscence. Shows activity towards 2,4,6-trinitrotoluene. CFA-Ile, CFA-Leu, CFA-Val, CFA-Met and CFA-Ala can restore the fertility of opr3 plants by inducing filament elongation and anther dehiscence.			jasmonic acid biosynthetic process response to fungus response to ozone response to wounding stamen development
AT4G15440	Encodes a hydroperoxide lyase. Also a member of the CYP74B cytochrome p450 family. In the ecotype Columbia (Col) the gene contains a 10-nucleotide deletion in its first exon that causes it to code for a truncated protein that results in a non-functional hydroperoxide lyase.			fatty acid metabolic process response to wounding
AT1G19350	Encodes brassinosteroid (BR) signalling protein that accumulates in the nucleus as dephosphorylated form in response to BRs. Is phosphorylated by the BIN2 GSK3 kinase. It synergistically interacts with BIM1 to bind to E box sequences (CANNTG). The protein contains a nuclear localization signal (NLS), followed by a highly conserved amino-terminal domain (N) shared by all family members, a BIN2 pho…			UV protection brassinosteroid mediated signaling pathway defense response to bacterium negative regulation of DNA-templated transcription regulation of DNA-templated transcription
AT3G17860	JAZs are direct targets of the SCFCOI1 E3 ubiquitin-ligase and JA treatment induces their proteasome-mediated degradation. Furthermore, JAI3 negatively regulates the key transcriptional activator of JA responses, AtMYC2. The C-terminal portion of JAZ3, including the Jas domain, appears to be important for JAZ3-COI1 binding in the presence of coronatine.			regulation of defense response regulation of jasmonic acid mediated signaling pathway response to wounding
AT4G15765	FAD/NAD(P)-binding oxidoreductase family protein;(source:Araport11)
AT2G04080	MATE efflux family protein;(source:Araport11)			xenobiotic detoxification by transmembrane export across the plasma membrane
AT2G38530	Involved in lipid transfer between membranes and plays a role in maintaining the integrity of the cuticle-cell wall interface. Belongs to a family of Lipid transfer proteins. Sequence similarity to other plant/Arabidopsis LPT genes but highest similarity to LPT1. Stress and pathogen-inducible motifs found in the upstream region. Expressed in flower, leaves and siliques but absent in roots. Predic…			cutin biosynthetic process cutin-based cuticle development phospholipid transfer to membrane plant epidermal cell differentiation programmed cell death response to water deprivation
AT5G17780	alpha/beta-Hydrolases superfamily protein;(source:Araport11)			response to UV-B
